# Supplementary material for: Subgenic Pol II interactomes identify region‐specific transcription elongation regulators
Source: Mol Syst Biol. 2017 Jan 2;13(1):900. doi: 10.15252/msb.20167279 (PMC5293154; doi:10.15252/msb.20167279)
Supplement: Supplementary file 2 — Table EV1 [file MSB-13-900-s002.xlsx]

## Sheet: Legend
Table EV1. Raw MS1 Intensities, Summed MS1 Intensities and Normalized Mass Spectrometry Data for Volcano Plot Analysis. Related to Fig 3 All peptides identified in each mass spectrometry run and their MS1 intensities are listed for each IP. Summary of normalized mass spectrometry data used to generate volcano plots and determine enriched interactors. Each dataset contains the normalized MS1 inten…

## Sheet: Description of Tables
Sheet	Description
GFP(5')vsMock	Normalized MS1 intensities, P-value from t-test, average fold change values comparing the triplicate GFP(5') IP to thetriplicate Mock IP
RFP(5')vsMock	Normalized MS1 intensities, P-value from t-test, average fold change values comparing the triplicate RFP(3') IP to thetriplicate Mock IP
GFP(5')vsRFP(3')	Normalized MS1 intensities, P-value from t-test, average fold change values comparing thetriplicate GFP(5') IP to the triplicate RFP(3') IP
SummedMS1Intensities	summed MS1 intensity values for each protein identified in each of the biological triplicate IPs from the GFP, RFP, and Mock IPs
RawPrecrusorIntensities	Protein identifiication and MS1 intensity value for each peptide identified in each experiment of the triplicate GFP, RFP and Mock IPs

## Sheet: GFP(5')vsMock
GFP1	GFP2	GFP3	Mock1	Mock2	Mock3	5' enriched proteins, Significant at FDR 0.05	-log10 pValue	log2(sample-mock)	Gene.names
0.768307	1.28217	1.20254	-3.56824	-3.17184	-3.95911	+	4.12755	4.65073	RPL8B
1.10413	0.770803	1.16147	-3.67392	-2.68337	-3.86014	+	3.48268	4.41795	RRP5
-0.426531	0.929258	0.520496	-3.50759	-3.64913	-4.23223	+	3.07742	4.13739	XRN1
0.126631	0.192379	2.13667	-2.78521	-3.80041	-3.08626	+	2.29536	4.04252	RPO26
5.99708	5.64868	6.16188	2.17463	2.00277	1.86564	+	4.62229	3.92153	GFP
0.464153	0.600658	-0.0869236	-3.36103	-3.57972	-3.32749	+	4.12239	3.74871	SPA2
-0.446159	1.16715	0.994677	-3.33335	-3.69306	-2.40229	+	2.35847	3.71479	RPA190
0.068058	1.33217	0.583364	-2.55726	-3.58968	-2.82225	+	2.79454	3.65093	MIS1
-0.346888	0.204075	-0.173136	-3.84949	-2.97171	-4.40557	+	2.9026	3.63694	RPP2B
2.57493	2.84959	1.70417	-0.274708	-0.984373	-1.90587	+	2.37494	3.43121	LAT1
-1.24779	0.754103	0.322313	-2.63397	-4.26673	-3.25456	+	1.90129	3.32796	POL1
0.317747	-1.36118	0.435471	-3.63514	-3.66584	-3.17037	+	2.26244	3.2878	GDE1
1.04181	0.183655	0.352125	-1.92499	-3.43402	-2.77368	+	2.50202	3.23676	TIM44
1.91515	1.5123	1.53065	-2.23755	-0.397007	-1.97863	+	2.24678	3.19043	RPL1A
3.05052	3.15772	3.4059	1.22208	0.863625	-1.85713	+	1.48252	3.12852	RPL16B
1.15713	-0.102938	-0.742538	-3.08297	-1.4543	-4.46313	+	1.40037	3.10402	IVY1
0.147997	-1.08332	1.27804	-3.19155	-2.10875	-3.66054	+	1.70825	3.10119	RPL43A
-0.413721	-0.442589	-0.141089	-3.37956	-3.04714	-3.75352	+	3.76817	3.06094	KRE33
0.0193672	-0.831743	-0.350695	-2.94346	-3.46784	-3.74625	+	3.03614	2.99816	CHA4
-1.1759	0.138767	-0.285822	-3.52805	-3.15851	-3.62835	+	2.71858	2.99732	ADR1
-0.376335	0.119224	0.96528	-2.96016	-1.42268	-3.89814	+	1.66198	2.99638	MRC1
0.642	1.46844	0.0013752	-1.79499	-1.82345	-3.20542	+	2.03993	2.97856	RAT1
4.94609	5.08279	5.19418	2.41065	2.22383	1.78914	+	3.92113	2.93315	RPL4A
-1.37295	-0.548361	0.192596	-3.27442	-3.8797	-3.36737	+	2.40678	2.93093	SPT4
1.25568	1.73989	1.74954	-3.97666	0.273846	-0.218531	+	1.00223	2.88882	RPS9A
3.07895	1.88796	2.22867	-2.57401	-0.034277	1.14853	+	1.17565	2.88511	RPS4A
0.786417	-0.268467	-0.483656	-3.75331	-2.56645	-2.28908	+	2.07289	2.88104	RTK1
1.70342	0.762623	1.23721	0.414724	-3.39387	-1.94554	+	1.18329	2.87598	NEW1
-0.635984	-0.0469303	0.0327187	-2.67221	-2.92205	-3.6697	+	2.84392	2.87126	RPL24B
0.0919361	1.11991	-0.114019	-2.97121	-2.03428	-2.46625	+	2.43845	2.85652	RPA135
2.97946	2.76299	2.76639	-0.250956	0.497959	-0.278065	+	3.37621	2.84663	RPL10
0.253977	0.261173	0.152586	-3.79024	-1.04327	-3.00595	+	1.59123	2.83573	NPR2
0.110329	-0.883064	-0.225479	-3.87659	-2.46634	-3.04252	+	2.2909	2.79574	YGR250C
-0.828628	-0.0194683	-1.18548	-2.92319	-4.3861	-3.05537	+	2.05739	2.77703	PSP1
-0.173277	0.281759	0.65781	-3.52372	-3.28482	-0.702986	+	1.37824	2.75927	AYR1
4.08681	2.71392	2.1547	-0.388571	0.280464	0.905954	+	1.78143	2.71919	RPB10
2.39689	2.53349	1.85055	-1.07184	0.133322	-0.321773	+	2.55378	2.68041	RPL6B
0.600508	0.102196	0.664705	-2.65482	-3.54739	-0.447145	+	1.33249	2.67225	AAC1
3.28348	2.98229	2.85117	-0.227587	0.716066	0.71262	+	2.83262	2.63861	RPL27A
-0.704302	-0.795925	-1.65254	-3.29265	-4.32827	-3.38613	+	2.36957	2.61809	SRO9
1.82345	1.51265	1.42055	-1.28042	-0.674032	-1.11312	+	3.55281	2.60808	MDH3
0.618006	-1.4	-1.21509	-4.11492	-3.83122	-1.8296	+	1.26044	2.59289	YKE2
-0.0360718	0.706778	0.383234	-1.88614	-2.56214	-2.20965	+	3.04597	2.57062	RPL33B
0.804802	0.766426	0.757032	-0.564215	-2.28482	-2.50525	+	1.85376	2.56085	BYE1
-0.724293	0.927429	-1.04695	-1.46328	-3.42941	-3.51093	+	1.30237	2.51994	ALY2
-1.83897	0.596392	-0.476744	-3.10506	-2.96877	-3.17463	+	1.62285	2.50972	SEC5
3.53944	4.21176	4.24068	0.847158	2.39233	1.23152	+	2.076	2.50696	RPB7
0.639582	-0.405911	-0.178736	-1.78521	-1.26541	-4.34432	+	1.16406	2.48329	IML1
0.24568	-0.623701	-1.21164	-2.81144	-3.63626	-2.47876	+	1.96011	2.4456	CDC25
-0.686449	-1.52315	-0.429926	-2.70288	-2.79814	-4.46265	+	1.68114	2.44139	RPC40
-0.173277	0.487528	-0.365303	-2.28423	-2.6943	-2.34847	+	2.96326	2.42532	RPS9B
3.50531	2.84786	1.874	0.610195	0.570461	-0.224211	+	1.94451	2.42357	PDA1
0.949129	0.605566	-0.170345	-1.22869	-2.21734	-2.35879	+	2.10479	2.39639	SMC1
-1.26442	0.339458	-1.04593	-2.49217	-3.12246	-3.51552	+	1.82338	2.38642	RRP12
3.75341	4.02956	3.61986	1.85708	1.50645	0.967773	+	2.93102	2.35717	CEG1
-1.85988	0.493189	-0.894541	-2.26794	-3.58893	-3.45649	+	1.3693	2.35071	SLA2
-2.43122	-0.348467	-1.09802	-3.39573	-2.98717	-4.51735	+	1.42971	2.34085	TAE2
0.160509	0.76672	0.600134	-1.57401	-0.527041	-3.33841	+	1.29573	2.32227	FUN12
0.0307732	-0.93248	0.56036	-2.24153	-2.88568	-2.09814	+	1.99641	2.29467	RPL9B
3.39521	3.70022	3.5604	1.40122	1.43193	1.02329	+	3.86012	2.26646	RPL3
3.69619	3.04854	3.1552	0.838222	1.11694	1.16849	+	3.25527	2.25876	PAB1
-0.773037	-0.868473	-1.15206	-3.11703	-3.1054	-3.2821	+	4.21023	2.23699	RPL17B
-1.93555	-0.872198	-1.3275	-3.44164	-3.11008	-4.29243	+	2.0568	2.2363	YPK2
1.48244	1.17553	0.445332	-1.03853	-1.21375	-1.28229	+	2.65942	2.21263	RAI1
1.68775	1.82104	1.24977	-0.12225	-0.841633	-0.903259	+	2.71792	2.20857	RPS2
3.95754	4.01957	3.83973	0.992598	2.24137	1.96653	+	2.34773	2.20545	RPL8A
-2.12502	-0.830858	-0.146563	-2.40377	-3.69819	-3.6073	+	1.43352	2.20227	UBP15
-2.36845	-2.17461	0.440227	-4.28338	-3.3461	-3.07076	+	1.05749	2.19913	RPS23A
4.32987	4.30774	3.18912	1.91722	1.73042	1.60574	+	2.31761	2.19112	RPL17A
3.49878	2.98324	2.61356	-0.0978298	1.40271	1.24186	+	1.80634	2.18294	RPL2A
0.178823	-0.600908	1.1913	-0.83985	-2.04627	-2.88262	+	1.29644	2.17932	NAB6
2.14275	1.45345	1.10914	-1.26222	-0.0492897	-0.45476	+	2.00037	2.1572	RPL15A
-1.1635	-1.19267	-2.09167	-4.31997	-2.09841	-4.44323	+	1.22401	2.13792	ARP9
3.16782	3.50908	2.5053	0.815905	1.12699	0.869457	+	2.62417	2.12328	PDB1
0.307703	-1.30853	-0.564896	-2.37018	-1.93335	-3.59533	+	1.43844	2.11105	EXO84
3.79468	3.72749	3.66396	0.930639	2.79887	1.14161	+	1.62584	2.105	RPB8
0.6926	0.0143852	-0.0215797	-2.39972	-1.23763	-1.96715	+	2.15625	2.09664	STO1
1.74763	1.65106	1.32982	-0.377506	0.361591	-1.44714	+	1.72705	2.06386	SSD1
4.6176	5.11089	4.6392	2.59795	3.02936	2.55321	+	3.13241	2.06239	CET1
-1.8811	-1.34847	-1.90193	-4.39201	-2.26148	-4.59475	+	1.24657	2.03891	TIF4632
3.08443	2.15682	3.02464	0.640144	0.734154	0.805967	+	2.58383	2.02854	RPL30
3.73612	3.70914	3.22364	1.28919	1.82525	1.48856	+	3.04577	2.02197	RPL20A
-1.32856	-0.933428	-1.51306	-2.98617	-2.75248	-4.08997	+	1.97218	2.01786	RPS31
-1.42341	-1.07912	-1.8492	-4.22385	-3.51421	-2.64941	+	1.78145	2.01192	MRPL35
-0.74505	-1.06242	-1.40675	-2.69745	-2.84687	-3.67875	+	2.29096	2.00295	VPS5
4.09805	3.60716	3.82505	1.5184	1.75785	2.30041	+	2.7301	1.98453	RPL13A
-0.045023	0.384697	-0.227219	-0.987173	-2.90294	-1.91371	+	1.55931	1.97209	CLA4
4.39785	4.26469	3.67312	1.68041	2.56197	2.19093	+	2.35816	1.96745	RPL25
0.583185	-1.54763	-0.877142	-2.91224	-2.03428	-2.7786	+	1.33782	1.96118	ARO2
-0.411018	-0.467112	-0.624003	-2.75916	-2.62306	-1.96715	+	2.81812	1.94908	RPA49
1.54691	2.12948	1.40698	0.0128269	-1.06599	0.312794	+	1.82807	1.94124	RPS1B
0.00209045	-1.6863	-0.0306644	-3.55933	-2.35025	-1.60337	+	1.14019	1.93269	RPP2A
2.24727	2.68004	2.27998	0.624331	0.579762	0.213018	+	3.27116	1.93006	ADE3
5.74442	5.04089	4.88076	3.37811	3.32276	3.24986	+	2.68517	1.90512	RPB4
-1.44221	-2.03364	-1.75587	-3.61402	-3.54291	-3.77405	+	3.30403	1.89975	BMH2
0.268499	1.68314	0.937346	-1.20459	-0.0991878	-1.48367	+	1.49042	1.89215	KEL1
4.26443	3.94364	4.48424	2.48696	2.38426	2.17082	+	3.30326	1.88343	PAF1
2.27888	1.00352	2.46341	0.187727	-0.0606537	0.004673	+	1.80129	1.87136	RPL13B
3.17073	2.62793	2.44751	1.08482	0.6982	0.853363	+	2.80299	1.86993	RPL18A
0.0691643	-0.469173	-0.0927238	-0.910746	-2.61031	-2.52916	+	1.48945	1.85249	INP53
-1.83897	-1.50893	-2.24062	-3.36569	-3.78026	-3.98699	+	2.56669	1.84814	WRS1
-0.957348	-1.95446	-1.45756	-2.41085	-3.69377	-3.80548	+	1.59264	1.84691	CFT2
6.40476	6.26326	6.75122	4.92417	4.36563	4.6416	+	2.96626	1.82928	SPT6
-0.681787	-2.2202	-0.854565	-3.24627	-3.03874	-2.93322	+	1.67226	1.82056	IRR1
3.29815	3.32411	3.1304	2.21823	0.715179	1.36859	+	1.84075	1.81688	RPS1A
0.113281	0.551319	1.12786	-1.08778	-1.01058	-1.51119	+	2.24942	1.80067	NPR3
-1.39567	-0.675941	-1.26543	-3.45111	-1.68665	-3.54918	+	1.29701	1.7833	CCR4
3.91688	3.36665	2.26954	0.933605	1.82216	1.4478	+	1.50395	1.78317	RPL21A
-1.43435	-1.46711	-2.02561	-3.08712	-3.1995	-3.95786	+	2.21738	1.77247	SHC1
3.19279	3.10734	3.81909	0.924692	1.62562	2.26609	+	1.77374	1.76761	LEO1
0.623289	1.11143	1.53716	-0.598063	0.116606	-1.54736	+	1.48915	1.7669	CDC39
0.336708	0.707691	1.57922	-1.68785	-0.712948	-0.192043	+	1.4144	1.73882	RPS12
-0.66559	-0.101337	-0.369139	-2.15756	-0.854759	-3.1313	+	1.15552	1.66919	SEC3
-0.897217	-2.00543	-0.641676	-2.44008	-3.10401	-2.98693	+	1.63043	1.66223	CDC12
2.0435	2.15448	1.74111	0.811613	0.703585	-0.551435	+	1.66151	1.65844	RPL33A
2.07551	1.35158	1.7175	0.0415058	0.443234	-0.296757	+	2.2806	1.6522	RPS25A
-1.54852	-1.14463	-0.455521	-2.3317	-2.63727	-3.12209	+	1.85912	1.64746	DIP2
2.2393	2.23839	2.48003	-0.033699	0.934013	1.15386	+	1.92397	1.63452	RPS8A
1.69224	1.49001	1.21582	-0.348408	0.135315	-0.267971	+	2.8757	1.62638	SLA1
-1.39567	-0.819412	-1.75252	-2.8525	-3.25607	-2.70836	+	2.15363	1.61644	MUD1
-1.38048	-1.59339	-1.09696	-3.10053	-2.84897	-2.96975	+	3.25566	1.61614	PRP43
-1.05102	-1.66566	-1.66506	-3.70019	-2.37273	-3.13045	+	1.6772	1.60721	EGD1
4.01435	4.24297	3.38888	2.11842	2.06891	2.65531	+	2.14166	1.60118	RPB9
3.7052	3.33759	3.33115	1.68188	1.9728	1.95221	+	3.29059	1.58902	RPS6A
3.52017	3.64129	3.61885	1.89534	2.0339	2.09038	+	4.67774	1.5869	RPL7A
-1.94669	-1.45344	-1.70651	-3.4184	-2.66259	-3.77845	+	1.93936	1.58427	RRP4
1.93159	2.12801	1.37026	-0.365311	0.232859	0.837477	+	1.71752	1.57494	IMD1
1.40074	1.8629	0.72591	-0.775499	-0.0598926	0.132111	+	1.65614	1.56428	KGD1
4.18958	3.48642	3.82784	1.83347	2.51158	2.48072	+	2.18462	1.55936	RPP0
-0.5067	-0.940088	-2.05826	-2.25849	-2.91074	-2.99469	+	1.39903	1.55296	APL5
-2.32724	-0.514599	-0.648651	-2.81808	-2.82604	-2.47784	+	1.22038	1.54382	PAN1
0.771709	2.32247	1.18368	-0.306999	0.350195	-0.386734	+	1.38433	1.54047	RPL16A
-0.314056	-1.3472	-1.39889	-2.3317	-2.94453	-2.40229	+	1.7268	1.53946	CDC10
1.72771	1.1052	1.57424	0.702879	-0.243662	-0.644136	+	1.59218	1.53069	SEC31
3.56344	3.07939	3.04646	1.8065	1.41999	1.89981	+	2.6207	1.521	RPL28
3.57091	2.95339	2.98863	2.12708	1.98997	0.840589	+	1.54073	1.51843	RPL19A
5.01694	4.32475	4.84211	2.89471	3.23332	3.50852	+	2.2865	1.51575	RPB5
-1.8811	-0.85313	-0.978956	-1.87573	-2.94301	-3.36962	+	1.27299	1.49172	ENP2
0.350199	0.24239	-1.04593	-1.38487	-1.4384	-2.09814	+	1.37994	1.48936	BEM2
1.37971	1.28625	1.05864	-0.131514	-0.25667	-0.299326	+	3.7765	1.4707	RPL32
2.59504	2.50085	2.32033	0.697077	0.822817	1.64478	+	1.99954	1.41718	TDH3
6.77142	6.88382	7.04082	5.50829	5.41458	5.60295	+	3.89318	1.39008	SPT5
-0.776014	0.309694	0.0186005	-1.72165	-2.01647	-0.859655	+	1.36046	1.38335	RPL5
4.24108	3.75605	4.08034	2.52464	2.65625	2.87232	+	2.80785	1.34142	SPT16
-1.92449	-1.19267	-1.66349	-3.16479	-2.56384	-3.05245	+	2.03693	1.33348	RFC3
5.34638	4.94435	5.99685	3.84145	4.13892	4.32729	+	1.76644	1.32664	CTR9
3.12703	2.36766	2.93851	1.13762	1.59118	1.7433	+	1.97339	1.32037	RPS22A
2.81168	2.66578	2.80916	1.27212	1.30576	1.75634	+	2.89126	1.31746	RPS15
2.87102	3.23475	2.9867	1.93336	1.38328	1.8497	+	2.53396	1.30871	RPS13
2.85426	2.5503	2.64583	0.941971	1.59842	1.61213	+	2.25748	1.29929	RTR1
1.207	1.44563	0.892937	-0.703114	0.452322	-0.0855255	+	1.60204	1.29396	IMD3
2.66505	2.52038	2.42379	0.753525	1.69325	1.38067	+	1.93968	1.26059	RPL14A
3.5201	3.0081	3.37919	1.628	2.63434	1.97381	+	1.67435	1.22375	RPL11A
-2.65048	-1.56224	-2.62477	-3.41394	-3.50662	-3.58778	+	1.55609	1.22361	ARD1
1.90705	2.50409	1.56187	0.678347	0.769659	0.973103	+	1.82868	1.18397	LPD1
1.16879	1.38279	1.55817	0.155081	0.144581	0.398212	+	2.906	1.1373	GLC7
0.95048	1.3107	0.769878	0.0497265	-0.511366	0.170969	+	1.86402	1.10724	RPL22A
3.70202	3.43008	3.71017	2.30664	2.83458	2.42737	+	2.38955	1.09123	CDC73
4.04745	3.48974	3.38646	2.50485	2.8573	2.3291	+	1.85843	1.07747	SIS1
-1.78799	-1.49486	-1.37813	-0.75308	-0.0283165	-0.585504		1.92528	-1.09802	HXT4
1.06334	1.27047	1.10707	2.24771	2.23549	2.51596		3.36004	-1.18609	RPN8
1.65854	1.0805	1.66517	2.51131	2.45299	3.01073		1.97731	-1.19027	ENO2
1.13749	0.87907	1.01909	2.24712	2.48669	1.91392		2.56666	-1.20403	BRE1
-1.98063	-1.71212	-1.72277	-0.0758038	-0.938931	-0.721233		1.95984	-1.22652	THO1
-0.666971	-3.01143	0.831047	-4.89243	-2.39238	-2.24577		0.722972	2.22774	CPS1
1.07068	0.170467	-1.29917	-3.84828	-1.43249	-0.894175		0.828269	2.03897	SMC3
0.0392666	-0.5889	-0.0510559	-3.03605	-0.136375	-3.47556		0.880984	2.01577	HHT1
-0.559597	0.404358	0.898794	-3.66965	0.137968	-1.59284		0.761891	1.95602	BOI2
-1.40717	0.424864	0.735169	-0.60092	-2.1688	-3.24131		0.879705	1.9213	AKL1
0.821478	0.0717831	-2.21509	-3.66896	-1.14764	-2.14664		0.736138	1.88047	PBS2
-0.361723	-0.973854	0.698383	0.328762	-2.03129	-4.48224		0.556777	1.84919	CYR1
3.15091	3.39319	1.40548	-0.0877762	0.848721	1.78309		1.02304	1.80185	RPL6A
1.40622	-0.476761	0.456209	-0.310503	0.263555	-3.75022		0.561212	1.72761	RNA14
-0.786985	-1.62984	0.0841122	-1.87919	-4.70603	-0.911093		0.623701	1.7212	GPH1
0.942049	-0.789898	-0.657223	-2.23533	-0.730988	-2.47784		0.989808	1.64636	SBP1
0.0133438	-1.15345	-0.784603	-3.64969	-2.05231	-1.08774		0.920918	1.62168	NOP1
-0.952288	0.348074	-1.11939	-0.790096	-2.4583	-3.18705		0.861669	1.57062	BCY1
0.250567	0.640417	-0.479504	-0.729443	0.0547657	-3.62389		0.603243	1.57002	BBC1
-0.292576	1.10405	-0.359569	0.0137615	-1.1428	-3.10064		0.692303	1.56053	SEC15
-0.95904	0.66225	-0.802641	-0.79991	-3.01719	-1.90848		0.872778	1.54205	YOL087C
-2.33001	-0.965095	-1.85636	-3.045	-4.38562	-2.33171		0.997203	1.53695	SEC8
-1.20972	-1.6453	-1.24297	-2.17913	-4.01117	-2.47148		1.22121	1.52126	TBF1
-0.137734	-0.647636	0.775679	-1.34841	0.230373	-3.42801		0.593883	1.51212	PSP2
-2.87257	-1.42647	-1.18661	-3.56896	-3.65809	-2.70866		1.14848	1.48336	HTS1
-1.91352	-1.76688	-1.93566	-2.9047	-2.10153	-5.03228		0.775511	1.47415	CDC55
-1.79804	-2.04385	-1.63705	-4.33885	-3.20785	-2.30454		1.14187	1.45743	RPL42A
-0.908064	-2.92964	-2.47399	-4.46722	-2.00764	-4.16856		0.662487	1.44391	UTP22
-0.458067	-0.381103	-1.55176	-1.65779	-3.28743	-1.65945		0.995698	1.40458	MRH1
2.02864	4.36718	1.38873	1.45345	0.800131	1.37397		0.678175	1.38567	TAF14
-0.0420322	1.52514	-1.08219	-3.19962	0.319553	-0.855869		0.465041	1.37895	PUF3
-2.64684	-0.860331	-0.672939	-2.61963	-2.44633	-3.24221		0.955848	1.37602	CUE2
-3.02245	-1.33086	-0.787167	-3.6389	-2.12043	-3.4922		0.760537	1.37035	STU2
0.431827	-1.04283	-0.724411	-1.45551	-2.46634	-1.51517		1.15857	1.3672	MGM101
-0.366203	-0.947737	-0.823538	-0.97415	-3.72535	-1.53319		0.728602	1.36507	EXO70
-0.131363	0.761452	0.429228	-1.59094	0.0596714	-1.49737		1.07594	1.36265	GCD11
-1.4203	-2.15014	-1.49898	-3.48862	-4.3661	-1.15127		0.594479	1.31219	ARP4
-1.17655	-0.310991	-1.3275	-2.18442	-1.75786	-2.79621		1.39503	1.30782	FMP52
-2.46446	-2.08543	-0.130741	-2.36263	-2.49072	-3.72961		0.702809	1.30078	SEA4
0.71628	0.669767	0.766094	-1.70619	-0.0061779	0.161041		0.968365	1.23449	DED81
1.9617	1.09872	1.84436	-1.01548	0.818441	1.399		0.728148	1.23427	SUI3
-0.645029	-0.958321	-2.0562	-3.62646	-1.46836	-2.2161		0.729882	1.21712	RTT107
-0.380484	-1.36886	-2.43059	-3.09918	-0.970016	-3.71681		0.516591	1.20203	BFR2
-2.12502	-1.83086	-1.98581	-1.90015	-4.95793	-2.63762		0.569293	1.18467	ERG20
0.0561085	0.908756	-0.00358391	-1.66974	1.04278	-1.92954		0.517197	1.17259	TIF3
-0.913519	0.141022	-1.23128	-2.27585	-0.822163	-2.39495		0.824096	1.16306	NAT1
-1.55703	-1.36757	-2.21279	-2.12793	-2.71132	-3.77334		0.995983	1.1584	MRPL4
1.80779	2.14721	0.359482	-0.932171	0.966095	0.808752		0.637464	1.15727	YRA1
-1.81836	-2.11097	-1.77439	-3.51068	-1.89759	-3.74241		0.909419	1.14899	SSE1
-1.51497	-2.36886	-1.54163	-2.1365	-3.81845	-2.83718		0.932519	1.12222	RAD3
-1.94669	-0.823805	-1.57372	-3.15191	-2.23487	-2.32199		1.19556	1.12152	ALB1
-1.1622	-1.48926	-1.00259	-1.75626	-3.67314	-1.55143		0.735998	1.10893	PUF4
0.663773	0.748789	1.33415	0.498522	-0.994507	-0.0752201		1.07591	1.10597	CLU1
0.819179	-0.498362	1.43858	-0.259958	-0.646376	-0.608673		0.869328	1.09147	SHM1
3.21483	2.11648	2.83348	1.13676	1.71051	2.0548		1.2202	1.08757	RPS17A
1.23746	1.55183	1.68781	-0.12225	0.521519	0.824169		1.60646	1.08455	TIF34
2.93955	2.31988	1.95892	0.899139	1.2672	1.8281		1.28036	1.07464	RPS26A
2.66569	2.90604	2.83383	0.946869	1.94542	2.29248		1.23122	1.0736	RPL31A
5.21499	4.16247	4.40583	3.18337	3.74561	3.68858		1.35194	1.05524	RPC10
-1.80817	-0.707245	-0.684839	-2.19592	-2.11727	-2.02832		1.31164	1.04709	ILS1
0.691343	1.03999	0.110975	-2.12842	1.33177	-0.500317		0.432495	1.04642	ESS1
-0.763155	0.755575	1.22857	-1.62253	0.355335	-0.646315		0.559132	1.04483	ASR1
-1.21712	-0.407886	-1.06654	-4.05304	-1.35583	-0.384916		0.387174	1.03408	YDJ1
-2.08755	-0.748396	-0.82881	-1.99091	-1.68103	-3.02681		0.784619	1.01133	CDC53
-1.5656	-1.98365	-1.58111	-3.49596	-2.4266	-2.23892		1.14571	1.01037	IMP3
0.30183	0.900526	0.820704	-1.31519	0.275654	0.0382805		0.886601	1.0081	RBA50
1.21452	1.36631	0.380571	1.11473	0.982796	-2.13742		0.379995	1.00043	GLO3
-0.486237	-0.823805	0.349405	-0.228691	0.00549316	-3.73854		0.326338	1.00037	CYC1
1.39413	0.743753	1.93203	1.33849	-1.59041	1.3389		0.40768	0.994312	CHD1
-2.02717	-1.42647	-2.88903	-2.71935	-4.4053	-2.18764		0.553772	0.989876	IRA1
2.76831	4.14173	3.61707	2.59841	2.5564	2.43447		1.14236	0.979277	BUD27
3.57322	3.0755	3.24784	1.91147	2.91364	2.17375		1.35316	0.965902	RPL9A
0.100079	-1.46711	-2.04798	-3.23566	-1.82862	-1.24221		0.479758	0.963829	SPT2
-1.63598	-3.11527	-2.97603	-4.33932	-3.08725	-3.18844		0.709653	0.962576	NAN1
-1.02717	-2.35354	-1.51306	-2.08778	-2.01942	-3.67045		0.655057	0.961291	EMG1
2.58328	1.3298	1.4023	0.345182	1.10105	1.01125		0.946149	0.952632	HCR1
1.77587	1.25077	1.45856	-0.532505	0.83325	1.3367		0.753499	0.949249	TIF35
-0.000810623	-0.128788	0.586338	0.432297	0.479773	-3.2904		0.303159	0.945025	NTH1
1.78103	1.25035	2.93391	0.693001	1.93153	0.515841		0.636331	0.94164	RPL24A
0.608902	0.990572	1.17031	0.031395	0.456049	-0.51915		1.33511	0.93383	DBP2
0.30653	0.231426	0.953814	0.547075	0.210976	-2.06572		0.474977	0.933146	NSR1
2.5484	0.904779	0.513224	-0.0482483	0.139294	1.0807		0.581109	0.93155	CDC33
2.26132	2.66789	1.88946	0.954674	1.60994	1.46631		1.43946	0.929249	HHF1
0.491236	-0.823805	-0.186045	-0.532505	0.855989	-3.61048		0.268877	0.922794	SSB2
-1.95791	-0.378517	-1.01056	-1.67876	-2.19527	-2.24032		0.870689	0.922457	SUP45
1.84477	0.997309	1.41257	0.51906	0.0675564	0.920408		1.23881	0.915874	HTB1
3.43816	2.89459	2.36315	2.03116	1.82092	2.16244		1.28597	0.893791	RPL36A
-0.854624	-1.06553	-0.40872	-1.21549	-1.36144	-2.42915		0.975278	0.892402	SEC10
4.7194	4.75421	5.15956	4.46818	3.68947	3.80143		1.47056	0.891368	RTF1
-0.196693	0.181027	-0.60428	-0.302341	-1.20196	-1.71322		0.855022	0.865859	CAM1
9.24511	9.41727	9.73564	8.45036	8.69497	8.65949		2.21941	0.8644	RPB2
-2.48056	-3.21675	-2.90381	-4.30537	-4.67963	-2.20386		0.466818	0.862579	SWC4
-0.972071	-1.00045	-0.218544	-2.05607	-2.43052	-0.291635		0.537901	0.862386	ATP4
0.421467	0.932386	0.470944	0.233349	0.210344	-1.15436		0.802635	0.845156	SNF4
2.77192	2.44024	2.58353	1.11734	2.86802	1.33504		0.669379	0.825095	NPA3
2.97895	2.50409	2.49373	1.85786	1.34303	2.38134		1.1046	0.798181	SNX4
0.50152	1.08144	1.03126	-0.232008	0.338133	0.122549		1.4797	0.795184	RVS161
-0.539217	0.411474	-1.79488	-1.51085	0.246445	-2.94554		0.272221	0.76244	HRK1
1.79781	2.10785	1.91531	1.41684	1.22726	0.933918		1.95767	0.747651	POB3
0.649418	2.07237	1.75248	0.569483	1.34418	0.341101		0.632349	0.739836	FBA1
2.26186	2.1687	2.42831	1.87106	1.23348	1.54357		1.6815	0.736919	RSP5
0.318213	-0.594893	0.930082	-0.687845	-0.530197	-0.334007		0.741687	0.735151	NFI1
-0.247107	-1.93914	-1.33248	-3.64263	-0.972877	-1.08331		0.293494	0.726698	ENT5
6.36573	7.03507	7.06874	6.14755	5.71744	6.44323		1.08863	0.720441	TFG1
1.58125	2.77117	3.48283	1.65189	1.5611	2.49475		0.491042	0.709165	RPL35A
1.8348	1.95576	1.86858	1.48666	1.1201	0.925512		1.86682	0.708956	BUD6
-0.980633	-2.51744	-1.76763	-4.35789	-1.94453	-1.08331		0.261911	0.706675	HEM15
8.65598	8.43937	8.81686	8.09206	7.89059	7.85676		2.19926	0.690933	RPO21
2.03927	2.04216	2.00866	1.4274	1.41999	1.20126		3.08846	0.680483	SHM2
-2.09163	-0.0992069	0.479143	-1.43243	-0.343752	-1.97534		0.302341	0.679941	RPL4B
1.02935	1.67771	0.88973	-0.226482	1.29629	0.508518		0.599623	0.672824	YLR243W
-2.4172	0.560448	-0.492691	-2.888	-0.209534	-1.26881		0.224743	0.672299	RLI1
0.14275	-0.396721	0.336512	-0.127388	0.0456104	-1.81488		0.448628	0.659732	SMY2
2.97983	3.17619	3.04352	1.95419	2.25533	3.02508		0.945595	0.65498	RPG1
2.88011	2.08015	2.14084	1.31632	1.80097	2.03591		0.909679	0.649299	RPS24A
-1.43435	-1.87757	-1.33999	-1.82474	-2.54077	-2.18095		1.12099	0.631514	LCP5
4.21846	4.07965	4.04646	3.08837	3.77302	3.64583		1.32279	0.612449	RPL12A
-0.179834	-0.640648	-0.122088	-1.11202	-0.48459	-1.17938		1.04226	0.61114	UBX4
-1.07588	-0.10454	-1.40412	-2.96837	-0.846869	-0.601259		0.291848	0.610654	RPL26B
2.3523	1.79878	1.81579	0.688911	1.36017	2.08711		0.619442	0.610228	HTA1
-0.913519	-0.492058	-1.0398	-1.81808	-1.82087	-0.631895		0.639866	0.608489	MDH1
-1.59509	-2.28412	-2.53874	-3.20459	-2.2428	-2.7477		0.680369	0.59238	RET1
-2.85358	-3.50328	-1.35259	-3.57703	-2.34253	-3.53943		0.316117	0.583181	YDR333C
4.45429	4.01377	4.3584	3.93151	3.85765	3.38641		1.19271	0.550296	ACC1
0.482958	0.347294	-0.358932	0.213974	0.331774	-1.72468		0.314118	0.550084	TIF5
2.94484	2.86972	2.90609	2.45946	2.52912	2.08382		1.76506	0.549413	SUP35
-0.494389	-3.58933	-0.521568	-2.02888	-2.3577	-1.8521		0.202344	0.544464	POP2
-2.53501	-1.6895	-1.55904	-2.41976	-2.57078	-2.38038		0.783905	0.529121	FAA4
5.59732	5.39919	5.58579	5.00952	4.91987	5.06828		2.61864	0.528206	TFG2
-1.82863	-1.99747	-0.430594	-0.525703	-1.85213	-3.44366		0.205974	0.521597	TAF12
-0.365456	-0.404594	-0.582598	-0.696987	-1.43052	-0.751387		0.971868	0.508749	TSA1
-1.89182	-2.38434	-1.94136	-2.57669	-2.96028	-2.19647		0.869465	0.505305	NUP157
0.588982	0.624388	0.0648174	-0.955748	1.0239	-0.292488		0.339889	0.500841	SSA2
0.682514	0.152693	-0.127491	-0.295384	-0.297312	-0.121427		0.904261	0.473946	NRD1
1.57814	1.6401	1.82351	0.613279	1.70738	1.3142		0.645101	0.468962	PFK1
1.78103	1.79535	1.80064	1.40229	1.53994	1.0548		1.47617	0.459996	SSZ1
-2.02717	-2.60544	-2.1158	-2.56282	-3.01942	-2.5013		0.850894	0.445045	DIA4
2.1744	2.35761	2.24057	1.61974	1.90569	1.91226		1.80455	0.444967	NIP1
3.16718	2.7772	3.70197	2.81617	3.203	2.30985		0.517479	0.439108	ACT1
2.80895	2.80846	2.42748	1.98975	2.59939	2.14019		0.918068	0.438522	LSG1
0.166208	0.528072	1.77655	0.549009	0.417803	0.230927		0.355728	0.424363	CDC48
-0.271412	-0.796789	-2.00358	-1.11815	-0.820873	-2.36595		0.231005	0.411063	ARP2
-2.24367	-1.10134	-2.2082	-3.34856	0.0306969	-3.46129		0.123976	0.408648	TOP2
2.51985	1.96394	2.47451	1.87698	2.06437	1.80619		0.973935	0.403587	NDI1
2.51422	2.16205	3.04951	1.9432	1.76923	2.83142		0.39867	0.393977	ALD4
-1.82863	-1.82029	-1.14109	-2.76585	-2.13638	-0.998802		0.261237	0.37034	UME6
1.4344	1.22888	1.26841	0.835056	1.10207	0.902607		1.63165	0.363986	RVS167
-1.58461	-0.652317	-3.54592	-2.06393	-2.37273	-2.41709		0.155297	0.356966	OSH2
5.96021	5.90278	6.07397	5.37629	5.76875	5.72378		1.24908	0.356044	RPB3
2.34278	1.70312	0.725611	1.07232	1.73962	0.903351		0.262431	0.352074	UGP1
-1.99213	-2.14354	-0.285822	-1.51354	-0.844248	-3.08626		0.141517	0.340855	CEX1
3.4026	4.09019	4.45671	3.72786	3.52031	3.68007		0.467243	0.340421	RPB11
0.637905	0.540768	-0.126949	-0.190536	0.0105686	0.220207		0.557697	0.337161	ZUO1
-2.778	-2.08122	-2.41995	-3.04418	-2.15829	-3.044		0.378984	0.322433	HMO1
3.99892	3.1453	3.61982	2.88377	2.96734	3.94851		0.311281	0.321474	RPS7A
0.840397	0.16427	1.37026	1.13461	0.897684	-0.61186		0.187386	0.318162	IMH1
1.75203	1.58881	1.76566	0.621881	2.31164	1.23241		0.249803	0.313523	RPL40A
-0.183124	-1.69754	-1.17426	-2.06788	-0.418776	-1.5013		0.180149	0.311012	EGD2
2.86498	3.44102	3.52032	2.92441	2.80957	3.17606		0.584435	0.305427	RPS16A
3.17118	3.05196	2.60291	2.4814	3.07169	2.35756		0.472014	0.305131	CCT2
-0.516628	-0.292612	0.0638695	-0.586691	-0.48459	-0.532179		0.767435	0.28603	GLT1
-1.27843	-1.89966	-1.45756	-0.834795	-1.65095	-3.0002		0.161926	0.283429	PPZ1
3.61171	3.40121	4.07958	3.30406	3.08077	3.89626		0.357236	0.270466	PET9
0.179592	0.624388	1.05316	-0.445204	0.765804	0.733706		0.22135	0.267612	MET6
-0.795017	-0.861233	-2.19226	-0.907204	-0.940329	-2.77926		0.123501	0.259428	RAD52
1.80655	0.331186	1.74037	1.59123	0.394138	1.12734		0.161332	0.25513	DPS1
3.25124	2.77821	2.49294	2.54611	2.71884	2.50042		0.473811	0.252341	SEC9
4.32901	4.10705	4.21471	4.13178	4.25078	3.51395		0.457261	0.251414	RKR1
3.76511	3.74868	3.54584	3.18306	3.73448	3.39179		0.643354	0.250095	UBA4
1.70101	0.9487	2.1816	1.33774	1.34991	1.39663		0.278738	0.249014	SYP1
0.244211	0.0266342	-0.540184	-0.865385	-0.0447693	-0.10561		0.284521	0.248809	JIP4
4.91083	3.34436	4.35665	3.8143	3.7863	4.26591		0.197278	0.248449	TDH1
3.17298	3.59906	3.28919	3.0058	3.23068	3.09812		0.781439	0.242206	STM1
1.87371	1.44472	1.81367	1.51643	1.63762	1.25417		0.617798	0.241295	ALD5
-0.0221577	-1.91457	-1.22664	-0.0385323	-1.4563	-2.35522		0.0937039	0.228897	ESC1
-2.25747	0.476141	0.168987	-0.715443	-0.572947	-0.967153		0.0872852	0.214399	SRV2
1.64571	-0.337122	1.93916	0.98118	0.91519	0.726149		0.104402	0.20841	ACO1
0.629679	-2.21326	-2.41465	-1.15336	-0.814447	-2.65068		0.0634268	0.206751	CAC2
2.93497	2.50234	2.59563	2.28668	2.847	2.31027		0.363825	0.196331	DED1
4.38688	2.22059	3.24941	3.2577	2.98749	3.02756		0.111742	0.194707	LEU1
-0.90263	-0.349731	-1.02965	-0.442638	-1.22906	-1.16525		0.220255	0.184978	DOT5
0.831621	-0.585913	0.713573	0.677168	-0.31444	0.0484142		0.124066	0.182713	PTK2
0.569565	0.615656	0.381714	0.442045	0.209715	0.379068		0.831492	0.178702	PIL1
0.0107536	-0.129332	-0.60428	-0.32933	-1.65095	0.730772		0.087358	0.17555	RPS0A
1.34883	1.75675	2.23226	1.2156	1.90763	1.70386		0.200172	0.170254	VRP1
-3.37097	-1.77706	-0.542347	-1.59949	-2.83641	-1.75022		0.0633589	0.165247	COP1
1.60833	1.47041	1.49541	1.21194	1.62987	1.28735		0.475121	0.148331	IDH1
-0.743593	-2.31841	-2.35006	-2.80333	-2.09989	-0.926889		0.063584	0.139349	PRB1
2.97098	2.85887	3.1999	2.4302	2.91925	3.28535		0.188339	0.131648	TDH2
4.47867	4.33212	4.24445	4.1303	4.33021	4.22107		0.626448	0.124556	SSA1
-0.134544	0.115101	-0.165892	-0.599489	0.329454	-0.282291		0.160132	0.12233	SNF5
-2.36098	-3.11958	-2.24062	-2.91429	-2.71654	-2.45476		0.147926	0.12147	SEC1
-0.264425	0.342598	0.865726	-0.394754	0.326549	0.673868		0.0883567	0.112745	ARX1
1.35497	0.755281	0.366802	0.538662	1.09253	0.527962		0.112086	0.105967	BIO2
8.44994	8.40441	8.01041	8.18735	8.25667	8.1316		0.267321	0.0963815	TEF1
0.839748	0.58086	1.17515	0.836113	0.843447	0.63674		0.193248	0.0931517	INO1
-1.93555	0.449457	0.0375538	0.139332	0.352482	-2.21934		0.0282762	0.0929979	GCN1
2.90589	3.54899	2.97527	3.00192	3.46795	2.73945		0.0887717	0.0736059	ENP1
-1.49031	-2.17237	-1.08534	-1.32696	-1.51137	-2.09814		0.0551057	0.0628166	TCB3
-0.782986	-0.492058	-1.07696	-1.42481	0.467169	-1.52515		0.0217207	0.0435969	RAD14
0.30653	-0.708055	-0.119392	-0.0365982	0.199591	-0.813654		0.0344433	0.0432479	LSP1
1.56172	0.406609	-0.530846	-0.20459	1.21098	0.310551		0.0182213	0.0401834	SVL3
0.849443	1.47507	1.38114	0.846111	2.06177	0.719822		0.0183767	0.0259844	DHH1
-1.4741	-0.382399	-0.321295	-1.02696	-0.75417	-0.47397		0.021106	0.0257702	SEC61
-2.3271	-1.57255	-2.85277	-3.01521	-0.610308	-3.1931		0.00795202	0.0220648	SEC21
0.996429	-0.231821	0.875214	0.871065	1.09219	-0.387646		0.0116917	0.0214055	NPR1
-0.0661278	-1.80458	-1.58706	-1.02312	-0.525991	-1.92689		0.00290705	0.00607999	PEP4
1.2393	0.196722	-0.417297	0.982136	1.03711	-1.01278		0.00160798	0.00408872	HOS4
1.7806	2.44882	2.54541	2.22046	2.68875	1.88782		0.00726928	-0.00740051	ARO1
1.55206	1.92075	1.8214	2.19475	1.87441	1.25242		0.0100871	-0.00911649	PRT1
4.1478	4.75987	5.12693	4.97385	4.78775	4.30835		0.0111775	-0.0117804	ATG20
0.149828	0.937325	1.40884	-0.08078	1.63128	1.00398		0.0103546	-0.0194944	YEF3
1.00354	0.910871	0.383234	0.621269	1.38356	0.359123		0.0202871	-0.0221024	DUN1
-0.908064	0.325249	-3.28677	-1.23533	-0.642956	-1.9216		0.00679303	-0.0232315	FPK1
1.78944	1.9927	2.67087	2.33232	1.80013	2.39066		0.0239735	-0.023372	POR1
-0.411018	-1.42647	-4.20499	-1.95758	-2.411	-1.59704		0.00726467	-0.0256184	HTZ1
2.61999	2.03757	2.53022	2.53736	2.61423	2.13956		0.0507469	-0.0344556	EFT1
-0.787987	-3.03616	-1.45756	-1.59664	-2.39941	-1.1451		0.0205239	-0.0468548	DUO1
-0.486237	-1.95254	-0.00408173	-1.18088	-0.977177	-0.143559		0.0236209	-0.0470785	SES1
-0.271412	0.0129089	0.0161514	-0.464586	0.173963	0.225576		0.0868492	-0.0591017	TMA22
0.168276	-0.0351696	0.909388	0.604626	0.364426	0.267244		0.0746263	-0.0646006	MYO2
0.557787	-0.786465	-0.0495167	-0.00598335	-0.783995	0.7232		0.0411083	-0.0704721	MHP1
-0.663292	-0.894106	-1.64477	-1.66077	-0.525991	-0.795414		0.0559259	-0.0733331	FPR3
3.42239	3.79022	4.27092	3.852	4.01224	3.86378		0.118206	-0.0814946	CDC16
2.98859	2.29943	2.706	2.88944	2.69471	2.72804		0.194967	-0.106057	CIT1
1.33901	0.805908	1.08037	1.18649	0.935539	1.42853		0.199084	-0.108425	RVB1
-0.578533	-1.69915	-1.96245	-1.17024	-0.844248	-1.89547		0.0734277	-0.11006	MED4
1.57269	0.992321	2.33199	2.00627	1.79615	1.43395		0.0957885	-0.113124	TY1A-A
-1.72333	-2.17237	-3.02359	-3.27661	-1.50101	-1.79541		0.0598058	-0.115422	ILV3
0.129551	1.01168	0.232792	1.0383	0.0811996	0.624598		0.113956	-0.123358	PSA1
-1.58287	-0.835285	-0.501083	-1.73101	-0.0576134	-0.759615		0.0747571	-0.123669	YLH47
2.6308	2.64773	2.7631	2.78724	3.18708	2.46719		0.248526	-0.133289	CCT3
4.55095	4.49087	4.39032	4.57376	4.98157	4.31556		0.297525	-0.146253	STE20
0.531937	1.38584	1.76726	1.27757	1.42678	1.4414		0.155786	-0.153575	ATP3
-1.78799	-2.78506	-1.73592	-2.56282	-2.22906	-1.02123		0.102577	-0.165284	ZWF1
-1.13136	-0.437868	-4.24341	-1.94663	-1.99596	-1.37315		0.047799	-0.165634	SUB2
1.10224	-0.0129356	0.34551	0.730984	0.792994	0.416584		0.18437	-0.168581	TSL1
0.485031	0.383175	0.240364	0.953699	0.673267	-0.00577545		0.227884	-0.170874	RRP3
0.825251	-1.34468	0.19779	0.295351	-0.0682774	-0.0325832		0.0937793	-0.172042	LYS20
0.696186	0.584841	0.201674	1.49919	1.92789	-1.42268		0.0564965	-0.173901	YSC84
1.72297	1.38146	1.63518	1.52693	2.23177	1.50656		0.270417	-0.175219	SNF1
6.80747	6.66936	6.72697	6.86149	7.27889	6.59246		0.36109	-0.176345	PDS5
0.949129	0.511085	0.77104	0.892046	0.580736	1.29276		0.298536	-0.178095	GPM1
-1.70998	-2.23884	-2.77833	-2.32224	-2.58384	-1.25379		0.136761	-0.189097	HIS3
-0.350582	0.017334	-0.664274	-0.407202	0.952972	-0.965794		0.116069	-0.1925	SET3
-0.741652	-1.92208	0.216677	-1.38734	-0.129978	-0.341927		0.0959419	-0.195939	VPS1
0.936905	-0.0144405	1.33278	1.32951	0.663633	0.851435		0.165896	-0.196447	FAA1
1.35837	1.11762	1.00286	1.06111	1.63856	1.36994		0.427062	-0.196918	CCT5
0.548098	-0.217304	-0.458242	0.0249233	0.233479	0.217815		0.257663	-0.201222	BMH1
4.59331	4.01226	4.17906	4.19392	5.00767	4.22651		0.270882	-0.214486	CCT4
2.32054	1.60295	2.18281	1.70693	2.56345	2.52965		0.258507	-0.231244	AAC3
0.643488	-0.070221	-0.100674	-0.15127	1.21569	0.130838		0.191276	-0.240889	SAC1
-0.854624	-1.57551	-1.67136	-1.81144	-0.930567	-0.625759		0.216645	-0.244573	SSS1
3.24635	3.37309	3.67044	3.22016	4.14586	3.7082		0.370428	-0.261447	RPS18A
2.60985	1.92416	2.60479	2.64392	3.06474	2.21512		0.320555	-0.261658	CCT7
1.48399	0.0802689	0.123312	0.413309	1.17267	0.888008		0.197076	-0.262138	YGR169C-A
-0.958475	-0.601664	-0.883528	-0.791727	-0.0629368	-0.777403		0.439677	-0.270533	SEC13
-2.78678	-2.50432	-1.98348	-2.4452	-2.63274	-1.37134		0.236231	-0.275094	DPM1
0.564278	-0.426468	-0.372984	-0.590944	1.15772	0.0934811		0.189768	-0.298475	DBP1
-2.16871	-1.89595	-1.85457	-0.650372	-2.09529	-2.24551		0.234685	-0.309351	BNI4
0.518429	0.98531	0.434738	0.533461	1.49899	0.849504		0.401287	-0.314493	RVB2
-1.41875	-1.64997	-0.124786	-0.867104	-0.463322	-0.91634		0.252555	-0.315583	ACH1
4.79948	4.19048	4.26547	4.33518	4.88729	4.99372		0.499536	-0.320254	RPS3
6.06319	5.61853	5.80632	6.03141	6.30329	6.1379		1.01876	-0.328187	SPN1
-3.60892	-1.54328	-1.73262	-0.966761	-2.7407	-2.19045		0.14507	-0.32897	RIP1
-0.376711	0.244909	1.29126	1.18483	0.764948	0.196711		0.228134	-0.329008	TUB2
-3.02659	-1.17798	-0.040823	-0.362884	-1.81573	-1.05555		0.128015	-0.337076	YHR097C
-1.41102	0.0421619	-0.103865	-0.129244	-0.228203	-0.0825729		0.30161	-0.344234	IDH2
0.846218	0.402479	0.305168	1.17859	0.719171	0.70538		0.699989	-0.349759	RNQ1
-0.250553	-0.0377178	0.513571	0.629824	-0.0805626	0.727411		0.440239	-0.350458	RNR2
0.637344	0.874468	0.145435	0.222887	1.383	1.11228		0.358511	-0.35364	NAB3
3.54119	3.6074	3.94148	3.52505	4.42976	4.20685		0.525453	-0.357198	RPL23A
0.968384	0.557411	0.871969	0.977356	1.28436	1.23122		1.09957	-0.365058	KGD2
-3.04486	-3.10294	-2.66796	-2.42481	-2.23591	-3.03401		0.605112	-0.373677	PRE9
-1.57334	-1.22716	-4.14986	-2.02504	-1.62373	-2.1778		0.14896	-0.374599	GAL2
9.49026	9.18212	9.19071	9.89565	9.68383	9.42179		1.04575	-0.379391	PFK26
4.80039	5.27418	4.79591	5.23553	5.57052	5.20293		0.896362	-0.379505	SSB1
2.65357	2.24596	2.46054	2.64332	3.30694	2.55593		0.652739	-0.38204	RPS7B
0.0227985	0.79105	-1.43059	0.315188	-0.273319	0.504599		0.218041	-0.387737	SCP160
-0.303276	-1.6847	-2.83499	-0.73728	-1.2342	-1.68609		0.190306	-0.388467	HOM6
-1.44221	-1.38694	-0.599018	-0.141878	-1.18363	-0.890297		0.416857	-0.404123	SKG3
0.695112	0.494247	0.375233	0.818579	1.25899	0.72109		1.0163	-0.411356	NUT1
0.842341	0.959217	1.46359	1.21925	1.75028	1.55238		0.786955	-0.418919	ILV2
-0.00954437	-3.5817	-0.290665	-1.22648	-1.44434	0.06847		0.12597	-0.426517	RPA34
0.972826	1.68608	2.00829	2.2046	2.3809	1.36265		0.414142	-0.426984	PFK2
3.73927	3.4802	3.59169	3.66986	4.33206	4.09368		0.965566	-0.428146	KSP1
1.49598	1.12493	1.38646	1.5564	1.5477	2.18879		0.830966	-0.428506	EIS1
2.62724	1.45726	1.00459	1.90798	2.02372	2.44946		0.350163	-0.430691	PDC1
1.67817	1.32783	1.98005	2.17317	1.93038	2.21767		1.00117	-0.445057	TIF4631
0.965416	0.638184	1.62846	0.65399	2.42366	1.49475		0.309935	-0.446781	GAL1
3.94996	3.97349	4.08971	4.87714	4.37167	4.1175		0.926947	-0.45105	URA2
2.74383	1.86372	2.39015	2.36728	3.14623	2.83991		0.590982	-0.451906	MIR1
-0.547249	0.150904	0.994924	0.185242	1.31194	0.461262		0.333711	-0.453287	PGI1
-0.654131	-1.95639	-0.296738	-0.170238	-0.388868	-0.937517		0.35312	-0.470212	AIM3
0.620083	2.08637	2.32122	2.27309	2.0064	2.20609		0.379204	-0.485973	HSC82
-0.00575256	0.0124149	1.02202	0.0865936	0.482906	1.931		0.30475	-0.490606	HXT6
0.696724	1.01242	1.90807	1.216	2.39816	1.47885		0.409674	-0.491936	VMA2
-1.82863	-1.32338	-1.37813	-1.99843	-1.08133	0.0287571		0.334802	-0.493041	SSH1
1.14249	1.89693	1.19585	2.13075	1.9962	1.59817		0.787724	-0.496618	PMA1
2.53404	2.08508	2.20081	2.86945	2.80369	2.65818		1.56261	-0.503798	NPL3
0.896956	0.36631	0.842978	1.55448	1.60755	0.475351		0.558001	-0.510377	ARB1
-1.53165	0.0129089	-0.131828	-0.51354	0.565542	-0.152815		0.368904	-0.516584	BEM1
1.15583	0.691473	1.13915	1.34295	1.55789	1.68582		1.36854	-0.533403	TEF4
-3.53227	-0.562237	-1.162	-1.11815	-0.810606	-1.70185		0.224391	-0.541967	SRB2
0.0727558	-0.625233	-0.314501	0.464764	0.0321236	0.270134		1.078	-0.544666	HXK2
0.653666	-2.90709	-0.341875	-1.36288	0.459234	-0.0390072		0.175244	-0.550882	SEF1
-1.42653	-2.16789	-1.5649	-1.4816	-0.99596	-1.02265		0.933943	-0.553038	YNR021W
-3.3352	-0.94582	-2.95136	-1.42988	-1.43643	-2.68161		0.263716	-0.561485	YME2
-0.203024	-1.04796	1.33415	0.293814	0.559618	0.939737		0.324211	-0.569998	COR1
4.03449	3.78645	3.47879	4.30902	4.81077	3.89794		0.861725	-0.572668	TCP1
1.26368	1.24721	0.0808353	2.2243	1.57805	0.542376		0.393407	-0.584335	SEC16
-1.25747	-1.43989	-0.898231	-0.353218	-0.767763	-0.656155		1.40124	-0.606153	TRP5
-2.22999	-4.27879	-3.02122	-2.74674	-2.06751	-2.86725		0.404016	-0.616165	CPR6
0.43655	0.0665722	1.22094	0.972078	1.00731	1.64166		0.715516	-0.632327	PYC1
2.61019	2.17565	2.51773	3.40568	2.98823	2.80786		1.33964	-0.632734	LSB3
0.90271	1.97435	0.76726	2.15275	2.2678	1.12766		0.531046	-0.63463	YPR091C
0.32749	0.192379	1.0036	0.580872	0.845882	2.0202		0.559273	-0.641162	QCR2
-0.980633	-0.899658	-0.0696583	0.0560875	-0.32719	0.24744		0.889142	-0.642096	CRP1
0.790281	1.01463	0.943544	0.0865936	2.47938	2.11678		0.359499	-0.644766	NDE1
0.0136318	-0.991531	-1.48504	0.154234	0.195139	-0.817329		0.531377	-0.664995	KIN1
-2.32564	-1.9202	-2.24297	-1.83816	-1.63049	-1.00857		1.13334	-0.67053	VAS1
-1.06309	-2.89465	-3.3699	-1.23978	-1.95298	-2.12218		0.37311	-0.6709	VPS53
4.02775	3.47382	3.22131	3.62632	4.62444	4.48924		0.789743	-0.672374	DST1
4.02971	4.00992	4.10272	4.51828	4.97119	4.67177		2.1101	-0.672965	RPS5
0.147472	0.795065	0.61994	1.10161	1.09628	1.41632		1.44203	-0.683913	PAL1
-2.13773	-3.46829	-1.382	-1.44264	-0.894875	-2.57406		0.368797	-0.692149	CYS3
1.40841	1.83448	1.72321	2.0337	2.78836	2.24038		1.26693	-0.698781	RPS20
3.85835	3.68831	4.15392	4.52996	4.54897	4.73043		2.02378	-0.702924	CDC19
0.412775	0.106356	0.153032	1.08037	0.897291	0.841368		2.40702	-0.715621	VMA1
3.02173	3.46196	3.26031	3.87653	4.10551	3.91991		2.10999	-0.719319	CCT8
-3.63704	-4.86149	-0.103332	-2.145	-2.28838	-1.99186		0.194927	-0.725538	MSI1
-2.97777	-1.10668	-1.99566	-1.13048	-1.99596	-0.773829		0.485711	-0.726612	RTS1
0.118904	-0.438541	-2.00956	0.367277	0.135315	-0.643049		0.443427	-0.729579	SCD6
4.0136	3.35134	3.70242	4.1126	4.73905	4.42937		1.31283	-0.737888	ABD1
-0.535847	-0.710493	0.426281	0.284557	0.251966	0.865641		0.84781	-0.740741	PAR32
-0.582872	-1.33461	-1.35893	-0.546207	-0.523891	0.0267086		1.1069	-0.744342	TMA20
-0.434351	0.378212	0.723812	1.17776	0.283463	1.46858		0.69395	-0.754042	HXK1
-2.88142	-0.830858	-2.14547	-0.907204	-0.908497	-1.77621		0.494721	-0.755279	PGD1
0.332107	-0.442589	-0.717876	0.621269	1.38495	-0.56579		0.510736	-0.756264	MIG1
-2.8411	-1.45344	-3.48954	-2.05215	-1.29195	-2.16838		0.500987	-0.757199	NUG1
-1.99213	-0.810669	-0.744198	-0.246475	0.626328	-1.6204		0.426883	-0.768817	YGR130C
-2.42186	-3.51434	-3.57687	-2.943	-2.66475	-1.59284		0.622556	-0.770826	SOD2
-1.57421	-2.67992	-2.55031	-1.98344	-0.78525	-1.72238		0.697163	-0.77112	HRB1
-1.98063	-0.579214	-1.02561	-0.53797	-0.194435	-0.520147		0.843139	-0.777635	TKL1
-2.73562	-2.05625	-2.49632	-2.05215	-1.83122	-1.06572		1.01939	-0.779703	PRE6
-0.881096	-2.3355	-0.305899	-0.0917893	0.105125	-1.19204		0.465115	-0.781264	LGE1
-0.613617	-0.673561	-1.17426	-0.323421	-0.648661	0.922945		0.719866	-0.804099	GLK1
-3.60113	-1.42647	0.0766125	-1.05999	-0.900309	-0.56992		0.304978	-0.80692	RPS10A
4.74198	3.53795	4.25217	4.6192	5.19544	5.15406		0.960886	-0.812199	RPS14A
-2.82372	-2.63277	-3.03428	-2.68481	-2.96147	-0.404133		0.424146	-0.81345	SAR1
2.66547	1.71755	1.90912	2.92494	2.78095	3.05613		1.28635	-0.823296	PGK1
-0.229992	1.2257	-0.356394	-0.381186	2.17671	1.3195		0.382611	-0.825238	FET4
-0.952288	-1.83086	-1.15868	-0.870546	0.309763	-0.892881		0.80276	-0.829388	FRA1
2.86374	2.60744	3.13554	3.60873	3.56278	3.93342		1.91101	-0.832734	ATP2
3.52192	2.74657	3.77767	4.24985	4.08812	4.23744		1.25885	-0.843081	ATP1
-1.79804	-0.00144768	0.0619717	-0.574005	1.43247	-0.0606251		0.42052	-0.845118	PNO1
2.52121	0.957939	1.55329	2.81724	2.74137	2.09234		0.7895	-0.872838	BFR1
-0.278433	-1.81678	-1.84385	0.0579014	-0.368956	-0.994635		0.661823	-0.877793	SAM1
-2.0154	-2.42647	-2.58285	-2.19161	-0.967163	-1.21772		1.0103	-0.882741	WBP1
-1.62163	-1.32836	-3.51095	-0.767452	-1.06294	-1.93752		0.511678	-0.897676	SUB1
3.12294	2.70784	2.7104	3.30683	4.23518	3.7313		1.40652	-0.910711	RPL38
1.61564	1.34749	1.73859	2.03807	2.73163	2.67256		1.66237	-0.913513	KAR2
2.86864	2.16991	2.11693	3.44862	3.05801	3.391		1.55284	-0.914049	CCT6
0.418648	1.22591	1.47416	2.21965	1.83815	1.82082		1.25464	-0.919971	SSC1
0.689547	0.785006	-0.00110245	1.42143	1.64976	1.17776		1.51275	-0.925163	SIF2
-2.21645	-2.97189	-2.2702	-1.62253	-1.2742	-1.76197		1.52153	-0.93328	SCT1
-2.83483	-0.657795	-0.845633	-0.343615	0.265982	-1.45667		0.470851	-0.93465	CHC1
-2.64824	-3.32155	-1.69203	-0.877457	-1.86801	-2.08331		0.718299	-0.944348	UBP6
1.00354	1.06823	1.10038	1.97927	2.39719	1.66116		1.94636	-0.955154	EAP1
1.27247	1.18693	1.99219	2.52464	2.19975	2.61338		1.55619	-0.96206	GDH1
-1.42653	-2.83819	-3.36246	-2.04825	-2.27773	-0.39312		0.512839	-0.96936	HOM2
-3.66882	-2.36629	-1.58855	-2.59094	-1.19694	-0.900658		0.539983	-0.978372	RBG1
2.33843	1.79004	2.54999	3.05711	3.05888	3.52573		1.64005	-0.987752	ENO1
-3.4897	-3.4727	-1.47124	-2.52435	-1.21545	-1.70412		0.575336	-0.996577	ADE16
-2.84895	-1.02249	-0.891781	-0.875727	-0.61142	-0.268808		0.696694	-1.00242	CYT1
-0.531647	-1.92397	-2.04073	-0.347208	-0.0283165	-1.10262		0.80175	-1.00607	SRB5
-0.0212746	-3.01966	-3.14759	-1.02504	-1.16225	-0.975342		0.420256	-1.00863	TYS1
0.512136	-0.693516	0.419256	1.00251	1.35704	0.95562		1.18332	-1.02577	RLF2
-0.414881	-1.4823	-0.646322	0.703459	0.0589714	-0.196823		1.15891	-1.03637	GFA1
-1.85988	-1.03364	-4.78514	-1.33646	-0.322622	-2.87745		0.315263	-1.04738	SKY1
-1.14413	-0.63369	-3.51854	-0.334078	-0.760332	-1.04402		0.504599	-1.05264	SRB4
-2.86033	-2.8212	-2.96916	-2.14084	-2.12043	-1.22259		1.58418	-1.05561	SDH2
-1.93555	-0.743397	-0.231867	-0.54071	0.531643	0.315594		0.826121	-1.07244	GRS1
-2.02717	-2.04752	-3.11686	-1.12636	-0.909866	-1.89806		1.08969	-1.08576	YJU2
-1.48218	-1.49486	-3.44388	-0.794994	-0.854759	-1.49933		0.723607	-1.09061	TAP42
-0.0670395	0.173113	0.68334	0.969673	1.51567	1.58871		1.68497	-1.09488	ADH1
-0.587225	-1.63755	-1.2082	0.0524559	-0.549278	0.381207		1.26888	-1.10579	ABF2
-0.987518	-0.649195	-0.296738	0.567576	-0.0275726	0.846024		1.56264	-1.10649	ILV5
-0.183124	0.531858	0.432537	1.75855	0.923672	1.43858		1.55194	-1.11318	THI20
-1.66329	-3.44004	-0.930925	0.0865936	-2.12043	-0.627909		0.496138	-1.12417	TAF5
-2.02717	-3.61683	-1.80351	-1.98344	-0.124403	-1.94019		0.60663	-1.13316	FYV6
-0.592901	-3.35654	-1.76258	-0.828085	-0.034277	-1.43769		0.562095	-1.13732	ATG26
0.467514	-1.07807	-0.882614	1.2005	0.508249	0.213619		0.938791	-1.13851	HRP1
-2.02717	-3.43256	-1.58855	-0.447773	-1.4523	-1.68161		0.7929	-1.15553	COX2
-3.57916	-2.87764	-1.77101	-1.88266	-0.121227	-2.74554		0.54895	-1.15946	MOS1
-4.90936	-1.97776	-2.72277	-2.77227	-0.513445	-2.83213		0.427001	-1.16402	PMT1
-2.15056	-2.64953	-0.459604	-1.66077	-0.196939	0.112282		0.611852	-1.17142	TAL1
-2.54513	-0.905231	0.184334	0.205006	0.647896	-0.595989		0.602619	-1.17431	GET4
-0.854624	-2.41053	-1.83322	-0.245356	-0.210377	-1.00578		1.08976	-1.21229	SEC27
-1.57421	0.207953	-1.38329	0.754644	0.470856	-0.332253		0.8664	-1.21426	HAL5
-1.45807	-2.98017	-2.80997	-1.78197	-0.428556	-1.39129		0.903962	-1.21546	SDH3
-0.585047	-3.39438	-2.19453	-1.30118	-0.908497	-0.299326		0.637367	-1.22165	GUS1
-3.40964	-3.64792	-1.83498	-2.06393	-1.77025	-1.35701		0.95522	-1.23379	NAS6
-1.91352	-1.16121	-0.869879	-0.535236	0.352482	0.00258827		1.44314	-1.25481	GAL10
-4.31371	-1.32089	-2.85995	-0.647415	-2.83122	-1.21126		0.512906	-1.26822	HAA1
-1.5067	-2.10502	-3.32444	-1.11611	-1.00764	-0.963076		1.12416	-1.28311	RHO5
1.10413	-0.923025	1.19021	1.74848	1.55068	1.93465		0.855614	-1.2875	ALD6
-3.09832	-2.18042	-1.70813	-0.571201	-2.00471	-0.487572		0.957337	-1.3078	ARO9
-3.4852	-1.28654	-3.39803	-0.935774	-1.21206	-2.05411		0.767208	-1.32261	LDB19
-1.73874	-0.562237	0.400232	0.578979	0.868025	0.626404		0.994089	-1.32472	TIF1
-2.82863	-3.08982	-3.36275	-2.79173	-0.980051	-1.51318		1.12021	-1.33208	ARF1
-2.55874	-1.9127	-1.86175	-1.02504	-0.233337	-1.05411		1.72912	-1.34023	SBE22
1.57998	1.07202	2.50722	3.30485	2.847	3.05956		1.42686	-1.35073	FAS1
-2.4998	-3.03753	-3.66813	-1.06986	-2.36896	-1.68609		1.26455	-1.36019	HIS4
-3.63632	-2.85701	-2.43827	-1.75626	-1.40519	-1.67271		1.69072	-1.36581	ITR1
2.47828	2.99301	1.92748	3.09357	3.97192	4.43176		1.28443	-1.36616	MBF1
-0.466059	0.300846	-1.54307	0.846111	1.35448	0.229738		1.03512	-1.37954	LAS17
-1.11242	-1.23884	-1.93376	-0.455509	0.371771	-0.0584488		1.77403	-1.38095	MDY2
-0.561308	-0.594893	-1.56197	0.699982	0.477156	0.289061		1.79139	-1.39479	SEC18
2.85198	3.0142	1.88074	3.66689	4.23317	4.06185		1.63814	-1.405	SUA7
1.66157	1.07249	0.829376	2.8279	2.5559	2.40362		2.15377	-1.40799	RPT3
-2.52662	-2.448	-2.08324	-0.903673	-1.03577	-0.860918		3.1983	-1.41917	YHM2
-0.963558	-1.49486	-0.953781	0.704616	0.365559	-0.10861		2.10284	-1.45792	ARO8
-1.08755	1.94264	-1.65722	0.784506	1.59867	1.19428		0.568417	-1.45986	RPS30A
-0.994438	-3.00344	0.0864487	0.251679	0.492786	-0.194431		0.735012	-1.48715	CYS4
-0.974918	-2.42914	-0.834984	-0.0767975	-0.163887	0.557119		1.27637	-1.51849	SAH1
-1.03905	-0.273865	-0.688028	0.610813	0.818441	1.12766		2.3251	-1.51928	PMC1
-3.14797	-2.9059	-2.78942	-1.13255	-1.92502	-1.20965		2.2953	-1.52536	SFL1
1.20246	1.72102	2.02799	3.68928	2.82535	3.05476		1.91771	-1.53931	FAS2
-0.267914	-2.05827	0.550581	0.880827	0.392473	1.58407		0.849521	-1.54432	CPA2
2.57498	2.17378	2.5415	3.97777	3.93263	4.08218		3.49074	-1.56744	RTT103
-0.582872	-2.84587	-1.86898	-0.586691	-0.353035	0.350958		1.03337	-1.56965	BGL2
-1.78799	-0.411848	-1.60956	0.526279	0.837746	-0.436743		1.28152	-1.57889	SDH1
-3.45632	-3.18588	-1.19339	-1.34122	-1.25667	-0.496384		0.971131	-1.58044	THS1
3.30776	2.40276	2.6604	4.36508	4.45415	4.31804		2.3674	-1.58878	RPT6
-4.2137	-3.59651	-2.8269	-2.75945	-1.75786	-1.30792		1.28075	-1.60396	APE2
-3.61627	-2.56262	-4.22459	-1.69393	-2.08288	-1.73855		1.50489	-1.62937	FEN1
1.11221	2.2963	2.20469	3.31234	3.4242	3.77843		1.8031	-1.63393	RPL26A
-2.49031	-3.56021	-1.77949	-0.115084	-2.1428	-0.568886		0.972671	-1.66774	ERG10
-0.957912	-2.38954	-2.02158	-0.208942	0.222895	-0.354334		1.65098	-1.67622	TUB1
-2.22999	-0.391497	-1.96052	-0.442638	0.794678	0.236845		1.19896	-1.72363	HOS2
2.22603	1.72267	1.67979	3.62662	3.58888	3.65253		3.23406	-1.74651	RPT5
2.16937	1.40022	1.20318	3.42582	3.40409	3.18436		2.33907	-1.74716	RPN3
-0.67251	-0.465738	0.110058	1.2768	1.36782	1.6882		2.59668	-1.787	RPN13
-2.34763	-1.78561	-3.40242	-0.31636	0.0887623	-1.90066		1.10059	-1.80247	ADE2
1.76575	0.357414	0.592266	2.72215	2.93306	2.6127		1.84699	-1.85083	RPN11
1.37368	1.54026	2.01161	3.89014	3.69172	2.92304		2.21347	-1.85979	RPT4
4.24237	4.18573	3.38034	5.61761	6.24857	5.58733		2.22861	-1.88169	RPS19A
-3.44867	-1.82733	-0.737572	0.0910263	-0.443354	0.0287571		1.10726	-1.89667	FUM1
-1.14285	-1.20293	-0.586313	0.656385	1.21789	0.892517		2.7608	-1.89963	GND1
-3.01775	-3.03161	-0.206486	-0.293072	-0.0417652	-0.101122		0.963971	-1.93996	HSP60
-2.5594	-3.1384	-3.54522	-0.896635	-2.2742	-0.227468		1.36453	-1.94824	LSC1
-0.354286	-1.96607	-1.54163	0.608341	1.84487	-0.429224		1.13173	-1.96199	SNT1
-1.62699	0.855368	-0.86626	1.82391	1.47977	1.02637		1.21436	-1.98931	RGR1
-1.24642	-1.82205	0.269024	1.14147	1.93992	0.135916		1.15974	-2.00558	SIN4
-2.04178	-3.27451	-3.06958	-0.356834	-1.29552	-0.706388		1.89074	-2.00904	ZRT1
-2.03286	-3.73958	-4.10757	-1.74674	-0.167978	-1.81979		1.15236	-2.0485	ASC1
2.51924	3.00612	2.89454	4.90579	5.14868	4.60973		3.20047	-2.08144	RPN2
-2.66882	-0.771965	-2.96779	0.237354	-0.181973	-0.179375		1.39262	-2.09486	MED1
-2.25747	-1.98365	-2.59153	-0.154413	-0.138783	-0.236462		3.52696	-2.101	VPH1
1.24959	0.634668	1.02981	3.30406	3.21859	2.83475		3.13077	-2.14778	RPN9
1.95849	1.08964	1.24162	3.35249	4.06865	3.39425		2.44688	-2.17521	RPN7
0.51782	-1.34847	0.111893	1.84428	2.04066	1.94354		1.73082	-2.18241	RPN10
2.53634	1.33867	1.38399	4.00521	4.16037	3.65448		2.19006	-2.18702	RPT2
-2.98623	-2.38434	-0.383289	0.100729	0.80306	0.132111		1.29461	-2.26325	SIZ1
1.99868	2.02505	1.3739	4.10851	4.41357	3.88994		3.06336	-2.33813	RPN1
-2.07527	-4.18095	-1.72114	-0.296541	0.177837	-0.702986		1.37661	-2.38522	YDR341C
-3.04346	-1.87211	-1.15979	-0.103897	0.576832	0.653654		1.79377	-2.40065	MDM38
-3.11173	-2.69005	-1.99217	-0.727881	-0.0485363	0.208809		2.30336	-2.40878	RPL36B
-2.24367	-1.55638	-1.2197	0.810539	1.21789	0.465807		2.59803	-2.50466	GAL11
2.40217	1.32426	1.10315	4.3312	4.29944	3.77014		2.33734	-2.52373	RPT1
0.729288	1.49142	0.905689	3.12384	4.00236	3.66533		2.75457	-2.55504	RPN5
-0.823486	-4.31738	0.718401	1.32199	1.62444	0.377996		0.774507	-2.5823	RPS29A
-3.19651	-3.25062	-2.42793	-0.90015	-0.363318	0.258541		2.44718	-2.62338	YHB1
2.52459	3.14473	2.62091	5.18691	5.59094	5.52105		3.50561	-2.66955	PIM1
-4.35316	-2.54039	-2.77069	-0.30118	-0.202803	-1.03258		1.90522	-2.70922	RRF1
1.19488	-0.150137	0.770458	3.587	3.53107	3.00597		2.49479	-2.76962	RPN6
-3.22807	-2.5061	-2.91204	0.0651283	0.300142	-0.651774		2.84944	-2.78657	SWI3
-0.291155	-3.2459	-1.90193	1.33812	0.541697	1.18757		1.47938	-2.83545	RPN12
-4.33384	-3.61613	-2.71779	-0.214401	0.130661	-1.81243		1.73745	-2.92386	ECM29
-3.76252	-2.73501	-3.52569	-0.180885	-0.124403	-0.328753		3.23108	-3.12973	GSP1
-2.8988	-4.29848	-3.25194	-1.13669	0.429764	0.70879		2.09301	-3.4837	ADE13

## Sheet: RPF(3')vsMock
RFP1	RFP2	RFP3	Mock1	Mock2	Mock3	3' enriched proteins, Significant at FDR 0.05	-log10 pValue	log2(sample-mock)	Gene.names
1.10714	1.33584	1.0071	-5.26464	-1.4543	-3.34957	+	1.82134	4.5062	IVY1
2.16497	2.05081	2.03293	-0.83985	-2.04627	-2.99873	+	2.52933	4.04452	NAB6
0.0723515	1.37241	0.764698	-2.93198	-3.07585	-3.85409	+	2.98235	4.02379	SPA2
0.676912	0.440153	-0.56707	-4.4776	-2.21253	-4.69939	+	1.97084	3.97984	XRN1
0.987703	2.61534	1.56083	-2.65482	-3.40823	-0.447145	+	1.74097	3.89136	AAC1
0.885498	0.914917	0.595448	-4.52288	-3.28482	-0.702986	+	1.49013	3.63552	AYR1
0.89428	-0.443556	-0.623573	-3.26602	-3.61657	-4.07123	+	2.59975	3.59365	NOP56
0.934423	0.308437	1.21047	-3.1576	-1.42268	-3.59669	+	2.11115	3.54344	MRC1
0.724218	0.458458	0.521341	-3.27143	-1.04327	-4.39119	+	1.60971	3.46997	NPR2
-0.295366	-0.144468	-0.941055	-4.585	-4.15818	-3.03618	+	2.57198	3.46615	YER079W
0.952824	0.296804	1.75284	-2.08138	-2.46634	-2.77099	+	2.74645	3.44039	YGR250C
1.27084	0.886658	1.09154	-0.60092	-2.1688	-4.16171	+	1.51348	3.39349	AKL1
0.219706	-1.47666	0.0295982	-4.41022	-3.05534	-3.92002	+	2.14904	3.38607	FOL2
1.26848	1.62437	0.365383	-2.15756	-0.854759	-3.53787	+	1.71867	3.26947	SEC3
1.10108	0.396517	0.842226	-4.17235	-1.14764	-2.14664	+	1.63485	3.26882	PBS2
2.11598	1.31496	0.599493	-4.14122	0.137968	-1.59284	+	1.1452	3.20884	BOI2
-0.225216	0.0953598	0.0735588	-3.27596	-3.97951	-2.35167	+	2.56306	3.18361	SEC7
0.0355186	0.636929	-1.05018	-3.18624	-4.32169	-2.09814	+	1.71835	3.07611	RPL9B
1.78237	2.42282	1.82179	-0.274708	-0.984373	-1.90587	+	2.39537	3.06398	LAT1
0.930586	-0.661968	0.159786	-3.51546	-2.60027	-2.61281	+	2.28563	3.05232	RPS9B
0.00462914	-0.595419	0.496731	-2.86228	-3.33415	-2.92913	+	3.00541	3.0105	SEC5
0.557613	-1.05616	0.484633	-3.38469	-3.1737	-2.40229	+	2.10368	2.98226	RPA190
-0.12644	-1.56155	0.597696	-3.68539	-2.68337	-3.60034	+	1.85038	2.9596	RRP5
1.71966	0.0247745	1.73016	-1.38487	-1.4384	-2.09814	+	1.99135	2.79867	BEM2
-0.327166	0.437422	-1.54706	-3.22014	-1.68665	-4.91993	+	1.19706	2.79664	CCR4
-1.04739	-0.590532	-0.967407	-1.80155	-3.76561	-5.3978	+	1.24702	2.78654	GCN20
-0.242435	-1.08337	-0.132395	-3.78209	-2.12043	-3.87432	+	1.89962	2.77288	STU2
-0.368055	0.351881	-0.481029	-2.74483	-2.37273	-3.38892	+	2.60155	2.66976	EGD1
-0.585817	-0.262762	-2.30102	-3.47718	-3.59185	-4.08558	+	1.80902	2.66834	MOT2
2.13611	-0.784174	1.96627	-0.987173	-1.55026	-1.91371	+	1.23601	2.58978	CLA4
2.04954	2.00138	2.34183	-2.12842	1.33177	-0.500317	+	1.19867	2.56324	ESS1
-0.527779	-0.619394	-0.270756	-2.3118	-3.39135	-3.35423	+	2.63645	2.54648	SGN1
0.151026	1.09514	-0.303951	-2.37018	-1.93335	-2.24794	+	2.35189	2.49789	EXO84
-1.6681	0.706652	-0.524876	-1.92499	-3.52647	-3.4918	+	1.34312	2.48565	TIM44
-0.095253	-0.851894	0.669357	-1.71854	-4.09094	-1.92424	+	1.32679	2.48531	ACS2
-0.00268745	-0.656851	-0.151529	-2.78488	-1.75786	-3.63567	+	1.88078	2.45578	FMP52
-0.976038	-1.70056	-0.524387	-3.74495	-3.30338	-3.33339	+	2.52708	2.39358	ECM21
-0.621044	0.134254	-0.837174	-2.05607	-3.00405	-3.41248	+	2.05792	2.38288	YCK2
2.10458	2.49225	1.9462	-0.348408	0.135315	-0.267971	+	3.34993	2.34137	SLA1
3.30639	2.97484	3.81931	0.838222	1.11694	1.16849	+	3.02417	2.32563	PAB1
-0.0063591	0.148106	0.646082	-0.910746	-2.61031	-2.52916	+	1.74859	2.27935	INP53
-1.65011	-1.59752	-0.740272	-3.17405	-4.20522	-3.40907	+	2.20967	2.26681	PRP38
1.90072	0.562098	1.51207	-1.20459	-0.0991878	-1.48367	+	1.75013	2.25411	KEL1
-0.52602	-0.0692139	0.0182285	-2.4452	-2.93547	-1.94286	+	2.6031	2.24884	MSH6
-1.99132	0.274401	-0.768955	-2.42493	-3.70206	-2.97758	+	1.37016	2.20623	TMA10
-0.246775	-1.52114	0.0745277	-2.61963	-2.44633	-3.24221	+	1.81181	2.20493	CUE2
-1.62731	-0.959389	-0.485308	-2.78521	-3.80041	-3.08626	+	2.09919	2.19996	RPO26
1.72274	1.75805	0.999983	-0.598063	0.116606	-1.54736	+	1.7948	2.16986	CDC39
0.665159	0.877365	0.332819	-2.23755	-0.397007	-1.97863	+	1.65246	2.16285	RPL1A
-1.78379	-1.31824	-1.65214	-3.57874	-3.41749	-4.20252	+	2.82938	2.14819	IMP2
1.26864	0.412252	0.934422	-1.23533	-0.642956	-1.9216	+	2.06263	2.1384	FPK1
-1.76985	0.179504	0.593872	-2.40076	-2.56645	-2.28908	+	1.33176	2.08661	RTK1
2.14837	1.71837	2.42155	-0.232008	0.338133	0.122549	+	2.8068	2.01987	RVS161
2.21367	1.68925	1.89684	0.702879	-0.243662	-0.644136	+	2.02036	1.99489	SEC31
1.91341	2.09677	2.13755	0.0415058	0.443234	-0.296757	+	3.04394	1.98658	RPS25A
1.3607	1.53744	1.41174	-0.377506	0.361591	-1.44714	+	1.66093	1.92431	SSD1
-1.61231	-1.5561	-1.97407	-3.74517	-3.99996	-3.15219	+	2.60553	1.91828	RPL43A
-0.036499	0.479193	-0.982107	-2.02888	-2.3577	-1.8521	+	1.86186	1.89975	POP2
-1.92959	-1.7794	-0.416075	-2.94348	-3.562	-3.1536	+	1.63711	1.84467	KRE33
-0.928808	-1.38195	-1.28767	-3.04708	-2.54928	-3.48969	+	2.41179	1.82921	TID3
-1.16834	-1.56977	-0.679653	-3.40999	-2.23935	-3.2326	+	1.8224	1.82139	HEK2
2.02955	2.54808	1.97754	-0.227587	0.716066	0.71262	+	2.09976	1.78469	RPL27A
0.736965	0.751879	1.84686	-0.12225	-0.841633	-0.903259	+	1.75535	1.73428	RPS2
-2.09352	-0.610888	-1.79822	-3.40103	-2.79896	-3.48275	+	1.58064	1.7267	ADR1
1.31581	2.63596	2.32971	-0.0482483	0.139294	1.0807	+	1.48788	1.70325	CDC33
-0.145212	-0.845228	-0.326799	-1.67876	-2.19527	-2.4797	+	2.22649	1.67883	SUP45
-0.166512	-0.506599	-0.125702	-2.02504	-1.62373	-2.1778	+	2.91689	1.67592	GAL2
1.31271	1.76991	1.91264	-0.250956	0.497959	-0.278065	+	2.2356	1.67544	RPL10
3.95001	3.70435	3.68509	2.41065	2.22383	1.78914	+	2.89376	1.63861	RPL4A
0.814415	-0.35092	0.822174	-1.08778	-1.01058	-1.51119	+	1.75161	1.63174	NPR3
-2.04235	-1.62581	-2.02852	-4.1463	-3.15671	-3.2495	+	2.03354	1.61861	NHP6B
-1.5622	-1.99124	-1.07719	-3.60265	-3.26067	-2.42455	+	1.62011	1.55241	NBA1
1.61052	1.72427	2.27596	0.610195	0.570461	-0.224211	+	1.98343	1.55144	PDA1
-1.35135	-1.00418	-2.07075	-3.33265	-2.85156	-2.84699	+	1.91461	1.53498	ATP17
-0.437971	-0.0413208	-1.31111	-2.19592	-2.11727	-2.02832	+	1.79652	1.51704	ILS1
-0.939692	-0.649571	0.260294	-1.99091	-1.68103	-2.09075	+	1.74468	1.47791	CDC53
-1.04655	-0.779398	-0.42975	-1.88614	-2.56214	-2.20965	+	2.28661	1.46741	RPL33B
-1.58765	-1.88999	-0.923536	-2.81144	-2.88591	-2.88335	+	2.08302	1.39318	CDC25
1.55249	1.80768	1.97348	0.604626	0.364426	0.267244	+	3.00385	1.36578	MYO2
2.87289	3.34916	3.09074	1.68188	1.9728	1.95221	+	2.7538	1.2353	RPS6A
0.774309	0.436739	0.850359	-0.586691	-0.48459	-0.532179	+	3.13967	1.22162	GLT1
5.1274	3.42463	4.80971	4.05291	-3.80197	3.26348		0.572432	3.28244	RSC30
0.526886	-1.31939	1.43607	-1.78521	-1.26541	-4.24859		1.0133	2.64759	IML1
0.0746708	1.13636	-0.294746	-1.21549	-1.36144	-4.42654		1.09718	2.63992	SEC10
1.94037	1.99385	2.10543	-2.57401	-0.034277	1.14853		1.06887	2.4998	RPS4A
-1.52778	0.869785	-0.786444	-1.46328	-4.56741	-2.87681		1.02135	2.48769	ALY2
-2.07626	0.338032	-1.62043	-2.37554	-4.451	-3.66536		1.16915	2.37775	GCD6
-1.6248	0.840101	-0.828091	-1.65779	-5.33384	-1.65945		0.757386	2.3461	MRH1
1.14147	-0.48312	1.18333	-1.34841	0.230373	-4.05089		0.79025	2.33687	PSP2
-0.853376	-1.23963	-1.79822	-1.60286	-4.85333	-3.83616		1.0026	2.13371	CFT2
0.191841	-1.31593	0.233938	-2.89552	-0.58931	-3.7143		0.922136	2.103	CDC24
-1.79787	-0.578041	-0.277746	-2.81136	-4.17305	-1.89288		1.20489	2.07455	ATP5
1.42876	-0.717966	0.859194	0.328762	-2.03129	-2.84959		0.822871	2.0407	CYR1
0.471928	-0.914204	0.118099	-0.79991	-3.46366	-1.90848		1.04368	1.94929	YOL087C
1.2896	0.304695	1.48415	-0.532505	0.855989	-3.05614		0.739164	1.93703	SSB2
0.240513	0.332529	0.84866	0.0137615	-1.1428	-3.08078		0.952493	1.87717	SEC15
-0.521925	-0.365753	0.267374	-0.790096	-2.4583	-2.96329		1.25071	1.86379	BCY1
-0.358114	0.599541	-1.1591	-3.45467	-2.59102	-0.41988		0.827329	1.8493	SEC26
-1.52778	-1.71416	-1.52929	-4.79961	-2.10153	-3.37846		1.10453	1.83613	CDC55
-0.926487	0.721325	-1.59967	-1.37996	-1.26016	-4.58903		0.631487	1.8081	TPI1
-2.23763	-1.5561	0.67831	-3.7469	-2.36144	-2.41338		0.844709	1.8021	GAL7
0.540655	-2.41859	-1.21958	-3.95391	-2.03428	-2.46625		0.794889	1.78564	RPA135
-1.3236	-0.742535	-0.146627	-1.87919	-4.70603	-0.911093		0.672891	1.76119	GPH1
1.69599	1.95796	1.82371	1.22208	0.863625	-1.85713		0.832078	1.7497	RPL16B
-1.72883	-0.769898	-1.31111	-1.99091	-3.76382	-3.1774		1.35115	1.70744	SKT5
-1.26084	-0.267212	-0.924828	-3.30972	-0.789024	-3.33599		0.864323	1.66062	GGC1
-1.70211	-1.59612	-0.733473	-4.12683	-0.610308	-4.22858		0.599221	1.64467	SEC21
0.465462	0.847067	1.11496	-2.55446	0.273846	-0.218531		0.855141	1.64221	RPS9A
1.0519	-1.72636	0.574139	0.414724	-3.48692	-1.94554		0.504042	1.63913	NEW1
-1.50451	-1.32982	-2.44541	-4.31948	-3.40554	-2.45487		1.19929	1.63338	SCH9
-1.09525	-0.932638	-1.27775	-1.86882	-2.56065	-3.76154		1.3547	1.62846	RTN1
1.1954	0.859875	1.08627	0.139332	0.352482	-2.21934		0.913017	1.62302	GCN1
-0.300367	0.637524	0.535484	-2.06788	-0.418776	-1.5013		1.33526	1.6202	EGD2
0.707874	2.20593	1.1704	0.0128269	-1.06599	0.312794		1.2392	1.60819	RPS1B
-1.14837	-2.39649	0.551813	-3.51191	-3.27433	-0.926889		0.59198	1.57336	PRB1
-2.08141	-0.247295	-0.723333	-2.95238	-1.68572	-3.02172		1.02977	1.53592	SEC6
0.23879	-0.825407	-0.529285	-0.907204	-0.940329	-3.83639		0.677203	1.52267	RAD52
-1.53956	-2.14038	-0.980764	-2.19939	-3.31389	-3.561		1.28647	1.47119	GYP1
-0.167425	-0.101625	-0.613134	-2.79173	-0.980051	-1.51318		1.22874	1.46759	ARF1
-1.55143	-0.805048	-2.30437	-1.87573	-3.76359	-3.35332		0.940141	1.44393	ENP2
2.03572	1.28735	1.73712	-0.388571	0.280464	0.905954		1.51792	1.42078	RPB10
2.94629	3.26793	2.30976	2.21823	0.715179	1.36859		1.2738	1.40732	RPS1A
-1.43687	-1.66931	-1.49055	-2.3317	-2.63727	-3.83816		1.40607	1.40347	DIP2
2.43397	2.16925	2.0968	-0.0877762	0.848721	1.78309		1.18476	1.38533	RPL6A
0.826624	0.669886	1.36907	-1.07184	0.133322	-0.321773		1.54498	1.37529	RPL6B
-0.435219	0.619864	0.0742054	-0.0385323	-1.4563	-2.35522		0.860641	1.36964	ESC1
-2.09352	-1.78099	-1.87098	-1.70311	-3.84792	-4.27536		0.783112	1.3603	MCK1
1.89406	2.24629	3.61966	1.07232	1.73962	0.903351		1.08338	1.34824	UGP1
1.00037	1.02568	1.88759	0.0524559	-0.549278	0.381207		1.55036	1.34309	ABF2
-2.44571	0.00692177	-1.22593	-2.3317	-2.94453	-2.40229		0.846445	1.33794	CDC10
-0.265722	0.207434	-0.878458	-4.28508	0.319553	-0.855869		0.384687	1.29488	PUF3
0.0319424	-0.714924	-1.17437	-0.97415	-3.20652	-1.53319		0.783057	1.2855	EXO70
0.591213	0.24424	1.51671	-0.170238	-0.388868	-0.937517		1.35343	1.28293	AIM3
-0.614178	0.124523	-0.542597	-3.39843	-0.209534	-1.26881		0.592424	1.28151	RLI1
0.447973	-0.128189	0.742107	-1.11202	-0.48459	-1.17938		1.71308	1.27929	UBX4
0.925028	1.07946	1.68181	-0.455509	0.371771	-0.0584488		1.73431	1.27616	MDY2
-0.38921	-0.458107	0.458641	-1.51085	0.246445	-2.94554		0.586774	1.27376	HRK1
-1.39348	-1.9839	-2.19135	-2.70839	-3.27901	-3.35054		1.79423	1.25641	COX1
-3.4976	-3.61159	-0.110205	-4.06176	-2.24972	-4.63557		0.386107	1.24255	APL3
-0.99456	0.413643	-0.319143	-1.15336	-0.814447	-2.65068		0.826019	1.23948	CAC2
1.20425	1.18359	1.27667	1.11473	0.982796	-2.13742		0.508598	1.2348	GLO3
-0.811367	-2.50004	-1.61002	-3.25568	-2.34864	-3.01257		1.03683	1.23182	GDE1
-1.12156	-2.12819	-1.4371	-2.27585	-3.25805	-2.84207		1.3934	1.22971	GFD1
-0.967262	-2.00047	0.199413	-2.145	-2.28838	-1.99186		0.885831	1.21898	MSI1
-2.15198	-1.19126	-3.51951	-4.43489	-3.10121	-2.89166		0.646363	1.18834	ERV25
0.453331	-0.663433	-0.840824	-1.72165	-2.01647	-0.859655		1.04109	1.18228	RPL5
1.70663	1.17541	2.15598	0.51906	0.0675564	0.920408		1.45554	1.177	HTB1
-1.74237	-0.165079	-0.804146	-3.5702	-0.0875187	-2.56167		0.443939	1.16927	TPS2
-1.92959	-1.36754	-1.28601	-2.91429	-2.71654	-2.45476		2.06978	1.16748	SEC1
-2.3287	-1.69007	-1.9476	-2.90943	-2.96716	-3.582		1.82713	1.16408	WHI4
0.342848	0.303196	0.245457	-1.66974	1.04278	-1.92954		0.532644	1.14933	TIF3
2.44305	2.54253	2.08579	0.613279	1.70738	1.3142		1.51762	1.1455	PFK1
0.214457	-1.11811	0.542273	-0.310503	0.263555	-3.75022		0.35192	1.14526	RNA14
1.63312	3.24312	2.95447	0.847158	2.39233	1.23152		0.758122	1.1199	RPB7
0.261366	0.0342979	0.795584	-0.715443	-0.572947	-0.967153		1.93315	1.1156	SRV2
-0.372261	-1.7542	-1.42737	-2.06393	-2.37273	-2.41709		1.19811	1.09997	OSH2
1.77229	1.91	2.08562	0.413309	1.17267	0.888008		1.99465	1.09797	YGR169C-A
-1.31042	-1.62581	-2.15002	-3.9737	-0.934742	-3.46596		0.491869	1.09605	PTA1
-1.71541	-2.22009	-1.20618	-2.04642	-1.84425	-4.5198		0.527808	1.0896	DIG1
-0.763624	0.495701	-0.140243	-0.73728	-1.2342	-1.68609		1.11891	1.08313	HOM6
1.63666	2.02421	2.39587	0.815905	1.12699	0.869457		1.97212	1.08146	PDB1
0.645271	0.266727	0.544838	-1.26222	-0.0492897	-0.45476		1.34331	1.07437	RPL15A
-1.35135	-1.64305	-1.53223	-1.92142	-2.28277	-3.53999		1.01099	1.07252	CWC25
2.23439	0.820318	1.57915	0.624331	0.579762	0.213018		1.17558	1.07225	ADE3
-1.96409	-1.82459	-0.731779	-3.29955	-2.00857	-2.42896		0.920071	1.07221	ECM16
2.80263	1.6914	1.53173	0.835056	1.10207	0.902607		1.22388	1.06201	RVS167
5.29581	5.00691	6.30916	4.19392	5.00767	4.22651		1.04724	1.06126	CCT4
-1.71541	-2.06679	-0.303532	-4.10147	-2.05231	-1.08774		0.433372	1.05193	NOP1
-0.100477	0.373478	1.35319	-0.259958	-0.646376	-0.608673		1.10559	1.04707	SHM1
1.09519	1.4625	0.00811958	0.498522	-0.994507	-0.0752201		0.782635	1.04567	CLU1
0.705132	-2.56703	1.02141	-0.729443	0.0547657	-3.29686		0.273645	1.04369	BBC1
-0.2181	0.425754	0.0242596	-0.696987	-1.43052	-0.751387		1.57964	1.03694	TSA1
-1.90348	-2.87803	-2.57313	-2.96646	-2.94467	-4.54514		0.791594	1.03388	CAF40
-0.329719	-1.13427	-0.381557	-1.32696	-1.51137	-2.09814		1.37883	1.03031	TCB3
-1.07455	-0.206669	-1.09887	-1.45551	-2.46634	-1.51517		1.08958	1.01898	MGM101
0.542891	-0.182831	-0.143995	-0.442638	-1.22906	-1.16525		1.3763	1.01767	DOT5
-1.27062	-0.207203	-0.384663	-1.44264	-0.894875	-2.57406		0.790109	1.01636	CYS3
1.47076	1.32202	1.12747	0.811613	0.703585	-0.551435		1.03158	0.985492	RPL33A
-3.19603	-1.70508	-1.41064	-3.40984	-2.37469	-3.45784		0.67645	0.976876	TPS3
-1.02735	-2.39649	-2.0851	-2.98588	-2.44992	-3.00075		1.0127	0.975868	SPT4
-0.392408	-2.09617	-1.47346	-1.79499	-1.82345	-3.26202		0.630984	0.972811	RAT1
3.9771	4.17879	4.52958	2.88377	2.96734	3.94851		1.19609	0.961952	RPS7A
-0.986477	-1.86955	-1.50979	-1.80484	-1.65095	-3.77496		0.58324	0.954979	SAK1
0.90366	0.674244	-0.274452	-0.343615	0.265982	-1.45667		0.69514	0.945918	CHC1
0.543728	1.09319	1.4357	0.205006	0.647896	-0.595989		0.983806	0.938568	GET4
-2.27849	-1.31133	-3.0622	-2.82582	-2.92358	-3.69824		0.741336	0.931871	PHB2
3.25818	3.05065	3.7159	1.95419	2.25533	3.02508		1.16758	0.930042	RPG1
-1.82933	-1.9531	-0.802366	-2.41976	-2.57078	-2.38038		1.18232	0.928706	FAA4
0.203899	0.587271	0.65453	0.547075	0.210976	-2.06572		0.478627	0.917789	NSR1
-2.23571	-2.30903	-2.14399	-3.27238	-3.78162	-2.38765		1.05148	0.917635	GDH2
1.87434	1.5438	1.25275	0.730984	0.792994	0.416584		1.88146	0.910109	TSL1
8.09771	7.27774	8.08185	6.86149	7.27889	6.59246		1.26667	0.908152	PDS5
2.28959	2.43066	2.86182	0.930639	2.79887	1.14161		0.665843	0.903649	RPB8
-1.05076	-0.865324	-1.89607	-3.27508	-1.03727	-2.20965		0.556125	0.903283	GOS1
1.39482	1.5735	1.78181	-0.033699	0.934013	1.15386		1.1076	0.898649	RPS8A
-1.06515	-0.293064	-0.751106	-2.05607	-2.43052	-0.291635		0.567642	0.889634	ATP4
0.40929	0.23247	-0.4939	-1.30118	-0.908497	-0.299326		1.03557	0.885621	GUS1
-0.447926	0.0215874	-2.04326	-1.06986	-2.36896	-1.68609		0.535495	0.885099	HIS4
1.99067	2.69032	2.59927	1.87106	1.23348	1.54357		1.42489	0.877384	RSP5
2.51484	2.9034	2.1063	1.13676	1.71051	2.0548		1.16425	0.874156	RPS17A
-1.52778	-1.92471	-0.504955	-1.82474	-2.54077	-2.18095		0.851772	0.863005	LCP5
2.14018	2.41538	2.3166	1.27212	1.30576	1.75634		2.06837	0.845978	RPS15
-1.68893	-1.59752	-0.265434	-1.55449	-2.73021	-1.80268		0.656391	0.845167	ERV29
-1.07883	-0.745636	-2.427	-1.22869	-3.1863	-2.35879		0.476552	0.840768	SMC1
2.70594	2.82959	2.14618	1.93336	1.38328	1.8497		1.43806	0.83846	RPS13
3.55346	2.74865	3.28286	2.45946	2.52912	2.08382		1.42309	0.837523	SUP35
-1.56461	-2.2908	-0.837782	-2.943	-2.66475	-1.59284		0.642021	0.835803	SOD2
0.679201	0.732788	-0.781176	-1.38734	-0.129978	-0.341927		0.588157	0.830018	VPS1
-0.942816	-0.640163	-0.879709	-2.05215	-1.83122	-1.06572		1.24422	0.8288	PRE6
2.10458	1.86331	2.03542	1.48666	1.1201	0.925512		1.99527	0.82368	BUD6
1.24636	1.49357	1.75082	0.608341	1.84487	-0.429224		0.539062	0.822252	SNT1
2.09271	2.20653	1.31352	0.697077	0.822817	1.64478		0.933368	0.816032	TDH3
1.40914	0.463503	1.46395	0.754644	0.470856	-0.332253		0.820483	0.814448	HAL5
0.788273	0.524944	-0.110573	-0.246475	0.626328	-1.6204		0.504346	0.814397	YGR130C
3.38986	2.98154	3.95544	2.4814	3.07169	2.35756		1.05668	0.805394	CCT2
0.514696	0.475203	1.38817	0.031395	0.456049	-0.51915		0.91374	0.803257	DBP2
0.125525	0.189281	0.91201	0.213974	0.331774	-1.72468		0.490079	0.801916	TIF5
0.430273	1.66552	1.2995	0.982136	1.03711	-1.01278		0.446062	0.796276	HOS4
0.941217	0.256689	0.472185	0.233349	0.210344	-1.15436		0.724488	0.793587	SNF4
0.466345	0.944319	1.78576	-0.932171	0.966095	0.808752		0.472095	0.784582	YRA1
-0.790813	-1.83611	-1.55903	-2.61908	-2.92156	-0.998802		0.509972	0.784493	RGT1
0.237411	2.03158	1.29618	-0.12225	0.521519	0.824169		0.590187	0.780579	TIF34
-2.59686	-3.19656	-3.08235	-4.30537	-4.67963	-2.20386		0.413993	0.771031	SWC4
-0.929585	-1.14345	-0.915176	-3.20581	-0.972877	-1.08331		0.44613	0.757931	ENT5
1.54135	1.14811	1.7637	0.640144	0.734154	0.805967		1.81658	0.75763	RPL30
2.22476	1.97301	1.89401	0.753525	1.69325	1.38067		1.20754	0.75478	RPL14A
5.11093	3.08993	5.21713	3.93151	3.85765	3.38641		0.451592	0.747478	ACC1
0.431478	-0.751858	1.14756	0.432297	0.479773	-2.29976		0.276432	0.738289	NTH1
0.759247	0.666683	1.19437	0.677168	-0.31444	0.0484142		1.04116	0.736386	PTK2
0.0434341	0.837515	0.883911	-0.407202	0.952972	-0.965794		0.504239	0.728294	SET3
4.99542	4.89204	5.27833	4.30902	4.81077	3.89794		1.16865	0.716019	TCP1
-2.02238	-1.98756	-1.83414	-3.45674	-2.04929	-2.46905		0.77739	0.710331	MSK1
0.989344	1.40633	0.926573	0.549009	0.417803	0.230927		1.79608	0.708169	CDC48
-1.34721	-1.45113	-3.27281	-2.57963	-1.95298	-3.65659		0.36975	0.706017	THO2
1.77097	2.29048	1.89839	1.40122	1.43193	1.02329		1.57754	0.701136	RPL3
2.56361	2.31282	2.41774	0.992598	2.24137	1.96653		0.839542	0.697894	RPL8A
2.28217	2.43648	1.9492	1.34295	1.55789	1.68582		1.77809	0.693731	TEF4
0.986677	0.381317	0.61977	-0.00598335	-0.783995	0.7232		0.660834	0.684848	MHP1
1.07969	0.0333939	0.753447	-0.535236	0.352482	0.00258827		0.781184	0.682231	GAL10
0.199301	-3.97659	-0.268707	-3.7624	-1.43249	-0.894175		0.161159	0.68102	SMC3
2.98581	3.30038	2.78837	2.48696	2.38426	2.17082		1.7391	0.677505	PAF1
-2.31649	-0.953102	-3.26298	-2.27129	-2.77159	-3.49195		0.368086	0.667418	FAA2
-1.41827	-2.60877	-1.77592	-3.00986	-2.49072	-2.29359		0.738167	0.66374	SEA4
-2.05921	-2.65745	-1.41607	-2.81808	-2.82604	-2.47784		0.815619	0.663075	PAN1
3.51188	3.21199	3.30646	2.52464	2.65625	2.87232		2.09374	0.659039	SPT16
4.85802	4.77367	4.64633	3.84145	4.13892	4.32729		1.88374	0.656782	CTR9
-0.374369	-0.703571	-0.478186	-1.4816	-0.99596	-1.02265		1.60377	0.648027	YNR021W
1.50999	1.50551	1.35306	0.345182	1.10105	1.01125		1.22681	0.637026	HCR1
1.30433	1.07529	1.9507	0.678347	0.769659	0.973103		1.0832	0.636403	LPD1
-0.39883	1.45221	0.509447	-0.306999	0.350195	-0.386734		0.472231	0.635456	RPL16A
1.65564	0.579857	1.07743	1.13461	0.897684	-0.61186		0.428599	0.630829	IMH1
-0.453485	-0.269442	0.0783978	-1.05999	-0.900309	-0.56992		1.38067	0.628564	RPS10A
2.54415	2.92909	2.34853	2.2046	2.3809	1.36265		0.808123	0.624538	PFK2
-1.2667	-1.64016	-1.36264	-2.05215	-0.359569	-3.70815		0.251321	0.616789	TMA46
1.3109	1.78288	0.526072	0.293814	0.559618	0.939737		0.671184	0.608894	COR1
2.60371	2.59081	3.04665	1.68041	2.56197	2.19093		0.952071	0.602624	RPL25
2.25746	2.3959	1.97926	1.2156	1.90763	1.70386		1.18341	0.601844	VRP1
-0.728827	0.345337	0.556675	-0.791727	-0.0629368	-0.777403		0.576206	0.601751	SEC13
8.82464	8.81886	8.71948	8.18735	8.25667	8.1316		3.55549	0.595786	TEF1
2.10902	1.51364	2.32632	0.621881	2.31164	1.23241		0.467183	0.594352	RPL40A
2.52773	3.21288	3.03716	1.91147	2.91364	2.17375		0.74882	0.592971	RPL9A
0.309755	0.216623	0.777647	0.154234	0.195139	-0.817329		0.723351	0.590661	KIN1
0.375196	0.448319	0.844688	-0.51354	0.565542	-0.152815		0.778721	0.589672	BEM1
2.07313	1.87194	1.89364	1.33774	1.34991	1.39663		3.04189	0.58481	SYP1
2.1259	1.73	2.50082	1.28919	1.82525	1.48856		1.00836	0.584573	RPL20A
4.70242	3.81589	5.12636	4.13178	4.25078	3.51395		0.57882	0.582715	RKR1
-1.28542	0.176231	-1.41698	-1.81808	-1.82087	-0.631895		0.37787	0.581559	MDH1
1.30268	2.4506	2.03508	1.4274	1.41999	1.20126		0.77783	0.57991	SHM2
-0.55143	0.0796776	-0.817865	-1.59094	0.0596714	-1.49737		0.41216	0.579674	GCD11
-1.38283	-1.09419	-1.31957	-2.05215	-1.29195	-2.16838		0.92661	0.571962	NUG1
2.0606	2.20833	2.39775	2.12708	1.98997	0.840589		0.609182	0.569679	RPL19A
1.64813	1.69126	1.96975	0.846111	2.06177	0.719822		0.566577	0.560476	DHH1
-0.783092	0.125372	-1.18206	-0.228691	0.00549316	-3.28214		0.188275	0.555185	CYC1
2.03194	2.19252	1.99811	0.65399	2.42366	1.49475		0.461793	0.550059	GAL1
-0.698803	-2.46896	-0.79291	-2.39972	-1.23763	-1.96715		0.339283	0.547946	STO1
3.64169	3.36573	3.26515	2.4302	2.91925	3.28535		0.938305	0.545925	TDH2
-2.42371	-2.92647	-3.55903	-3.54984	-3.2781	-3.68994		0.698395	0.536222	HMO1
1.4712	2.80874	2.45368	1.8065	1.41999	1.89981		0.55743	0.535774	RPL28
-0.880079	-1.99677	-1.43434	-0.966761	-2.7407	-2.19045		0.357964	0.52891	RIP1
2.07525	2.71732	2.35718	1.5184	1.75785	2.30041		0.818363	0.524362	RPL13A
3.37575	3.38557	2.98331	2.59795	3.02936	2.55321		1.21583	0.521372	CET1
1.90366	2.21393	1.42206	0.899139	1.2672	1.8281		0.656761	0.515073	RPS26A
-0.0273495	0.733069	0.548098	0.0497265	-0.511366	0.170969		0.762043	0.514829	RPL22A
-1.88683	-2.1755	-1.30521	-1.33408	-1.33361	-4.24337		0.197214	0.514506	ARP3
-0.0626011	0.834402	0.120604	-0.0365982	0.199591	-0.813654		0.555163	0.514355	LSP1
-2.3287	0.00922203	-3.26953	-3.82656	-1.50101	-1.79541		0.15721	0.511326	ILV3
-1.01086	-1.98573	-2.05653	-2.47357	-2.39941	-1.69959		0.534337	0.506483	RPS28A
0.630369	0.831024	1.2446	-0.15127	1.21569	0.130838		0.481825	0.503576	SAC1
0.011507	0.604114	0.204733	-0.131514	-0.25667	-0.299326		1.2971	0.502621	RPL32
-1.75742	-3.41612	-3.18361	-3.3768	-4.35723	-2.12667		0.238357	0.501183	YBR225W
-2.9625	-1.69456	-2.12459	-2.71617	-2.411	-3.11903		0.502074	0.488186	NOP14
-0.859268	-0.0745659	-0.787029	-1.02504	-1.16225	-0.975342		0.871824	0.480591	TYS1
-2.09525	-0.145491	-1.76317	-2.23533	-0.730988	-2.47784		0.231606	0.480082	SBP1
2.09271	2.57746	1.94832	0.946869	1.94542	2.29248		0.463147	0.477909	RPL31A
2.27303	2.06371	1.9004	0.924692	1.62562	2.26609		0.516889	0.473581	LEO1
1.71347	1.24678	2.66191	0.933605	1.82216	1.4478		0.410283	0.472864	RPL21A
1.17284	2.07529	0.663574	0.0865936	0.482906	1.931		0.270629	0.470402	HXT6
4.03343	4.23986	3.41459	3.30406	3.08077	3.89626		0.604861	0.468929	PET9
2.67054	2.50421	2.45282	1.628	2.63434	1.97381		0.69918	0.463806	RPL11A
2.50598	2.34434	2.11716	1.85786	1.34303	2.38134		0.652075	0.461749	SNX4
3.23771	2.40257	2.56738	2.11842	2.06891	2.65531		0.648802	0.455006	RPB9
3.88081	3.99021	4.75479	3.30683	4.23518	3.7313		0.514748	0.450837	RPL38
2.38994	2.88685	2.90131	1.83347	2.51158	2.48072		0.744998	0.450775	RPP0
-1.53956	-1.43182	-1.17437	-2.27585	-0.822163	-2.39495		0.362393	0.449073	NAT1
-0.963291	-0.48312	-1.1091	-1.13048	-1.99596	-0.773829		0.475184	0.448252	RTS1
-3.20351	-2.02852	-1.43618	-2.04047	-3.07727	-2.89288		0.297852	0.447473	PRE5
-2.12511	-1.49221	-2.38555	-1.75626	-4.01439	-1.55143		0.203927	0.43974	PUF4
1.09195	1.93151	1.61645	1.32199	1.62444	0.377996		0.416494	0.438495	RPS29A
0.22389	-0.0887699	0.465307	-0.775499	-0.0598926	0.132111		0.610466	0.43457	KGD1
4.01516	3.34005	3.84417	3.44862	3.05801	3.391		0.852856	0.433915	CCT6
0.987087	0.598623	0.408033	0.155081	0.144581	0.398212		1.07167	0.431957	GLC7
1.57273	0.4772	1.84279	1.17859	0.719171	0.70538		0.409739	0.429862	RNQ1
1.82892	2.39564	1.20178	1.27757	1.42678	1.4414		0.540441	0.426857	ATP3
1.94238	1.92324	1.56543	0.941971	1.59842	1.61213		0.776863	0.426177	RTR1
0.883736	-0.14908	-1.35392	-0.127388	0.0456104	-1.81488		0.185131	0.425798	SMY2
1.80665	1.68925	2.25339	1.13762	1.59118	1.7433		0.784802	0.425728	RPS22A
-3.27652	-3.5238	-1.19213	-1.65185	-4.13197	-3.48007		0.15086	0.423817	PCF11
-0.728827	0.175413	0.0677299	-1.66077	-0.196939	0.112282		0.273019	0.419914	TAL1
-0.749193	-0.891703	-0.471571	-1.81144	-0.930567	-0.625759		0.483522	0.418435	SSS1
1.2959	1.73014	2.2859	1.06111	1.63856	1.36994		0.553237	0.414113	CCT5
-1.95459	-1.91246	-2.51951	-2.41456	-2.97927	-2.2258		0.617063	0.411027	POL30
-1.26474	-1.59752	-3.22116	-1.3105	-2.66014	-3.34401		0.184172	0.410407	IPP1
2.72987	2.8434	3.34813	2.50485	2.8573	2.3291		0.769415	0.41005	SIS1
3.63218	3.75552	3.46179	2.89471	3.23332	3.50852		0.961632	0.40431	RPB5
1.70226	1.62422	1.98992	0.688911	1.36017	2.08711		0.397188	0.393404	HTA1
3.7355	3.37441	3.26118	3.30485	2.847	3.05956		0.927272	0.38656	FAS1
0.872892	0.508446	0.324154	0.703459	0.0589714	-0.196823		0.536043	0.379962	GFA1
0.394203	0.681189	0.709833	-0.590944	1.15772	0.0934811		0.292708	0.374991	DBP1
1.51527	1.70863	1.52181	1.45345	0.800131	1.37397		0.799852	0.37272	TAF14
-1.96409	-1.68411	-1.39804	-2.32224	-2.58384	-1.25379		0.351801	0.371212	HIS3
-0.504509	0.265959	0.042532	0.0579014	-0.368956	-0.994635		0.411686	0.36989	SAM1
3.28029	3.75319	3.40858	3.0058	3.23068	3.09812		1.11604	0.369147	STM1
-0.418812	-0.193378	-1.75972	-1.02312	-0.525991	-1.92689		0.225488	0.368032	PEP4
4.44402	3.90578	4.64476	3.87653	4.10551	3.91991		0.719393	0.364202	CCT8
0.502687	-0.347382	0.210915	-0.295384	-0.297312	-0.121427		0.633731	0.360114	NRD1
0.201426	-0.422312	-0.157965	-0.870546	0.309763	-0.892881		0.339346	0.358271	FRA1
2.07032	1.59908	1.74647	2.2243	1.57805	0.542376		0.282448	0.357049	SEC16
0.107136	0.278223	0.660782	0.0560875	-0.32719	0.24744		0.690181	0.356601	CRP1
1.7787	1.34607	2.27161	1.85708	1.50645	0.967773		0.404579	0.355021	CEG1
-0.229025	0.621969	-1.63093	-1.18088	-0.977177	-0.143559		0.185515	0.354546	SES1
1.32185	1.13931	1.136	-0.0978298	1.40271	1.24186		0.296019	0.350137	RPL2A
2.0677	2.35115	2.645	1.89534	2.0339	2.09038		0.921561	0.348075	RPL7A
3.30301	2.9208	3.32157	2.64332	3.30694	2.55593		0.568852	0.346397	RPS7B
-2.57305	-2.91595	-3.40343	-3.98767	-3.26873	-2.67001		0.31242	0.34466	PEX31
2.54156	2.06482	2.17319	1.87698	2.06437	1.80619		0.986047	0.344012	NDI1
1.64683	0.836477	-0.135754	-0.20459	1.21098	0.310551		0.200258	0.34354	SVL3
2.73348	2.77147	3.44597	2.64392	3.06474	2.21512		0.434896	0.342382	CCT7
0.00138283	-3.29761	-0.921602	-3.49762	-1.35583	-0.384916		0.0899637	0.34018	YDJ1
-2.98809	-2.19232	-2.43802	-3.10389	-3.17128	-2.36345		0.413491	0.340063	SIR3
-2.11098	-1.40138	-1.43434	-1.95758	-2.411	-1.59704		0.441793	0.33964	HTZ1
0.475443	0.260944	1.32564	-0.445204	0.765804	0.733706		0.260225	0.335909	MET6
-1.36177	-1.97477	-1.85859	-2.81773	-2.80554	-0.576132		0.163921	0.334757	CWC22
4.93039	5.05919	5.07775	4.97385	4.78775	4.30835		0.750102	0.332461	ATG20
-3.00106	-3.0552	-3.0313	-3.62636	-3.64107	-2.80844		0.52589	0.329439	CPS1
0.781662	-1.30674	0.561522	-1.36288	0.459234	-0.0390072		0.141038	0.326367	SEF1
1.5401	0.842943	1.43243	1.32951	0.663633	0.851435		0.478468	0.323628	FAA1
2.08132	2.11601	2.08378	2.19475	1.87441	1.25242		0.505437	0.319846	PRT1
2.37001	1.63022	2.39141	1.61974	1.90569	1.91226		0.520926	0.317987	NIP1
0.432385	-0.0814056	0.0703239	-0.154413	-0.138783	-0.236462		0.954894	0.316987	VPH1
4.35485	3.85185	4.90209	3.52505	4.42976	4.20685		0.317218	0.315709	RPL23A
4.57359	5.25876	5.27339	4.51828	4.97119	4.67177		0.518856	0.314833	RPS5
4.60917	4.63287	4.38012	4.1303	4.33021	4.22107		1.46683	0.31353	SSA1
1.60946	1.78072	1.12529	1.41684	1.22726	0.933918		0.576579	0.312482	POB3
1.8	2.31589	2.06505	1.91722	1.73042	1.60574		0.821783	0.309188	RPL17A
5.05871	4.63279	5.10423	4.57376	4.98157	4.31556		0.557405	0.30828	STE20
-0.575476	-2.65103	0.932108	-0.302341	-1.20196	-1.71322		0.0987096	0.30771	CAM1
-0.147463	2.57862	1.60196	0.693001	1.93153	0.515841		0.118675	0.297581	RPL24A
0.390173	0.632755	0.400326	0.315188	-0.273319	0.504599		0.519065	0.292262	SCP160
2.33899	2.97655	2.83985	2.53736	2.61423	2.13956		0.520077	0.288081	EFT1
4.89338	5.01183	4.76612	4.52996	4.54897	4.73043		1.4026	0.287325	CDC19
1.7178	1.94083	2.4954	1.5564	1.5477	2.18879		0.38496	0.287049	EIS1
0.473686	-0.269999	-0.594532	-0.32933	-1.65095	0.730772		0.139714	0.286221	RPS0A
3.42301	4.00744	4.04088	3.18337	3.74561	3.68858		0.456964	0.284587	RPC10
0.367651	1.18216	1.22233	1.2005	0.508249	0.213619		0.282576	0.283256	HRP1
0.278906	-4.37771	-0.504955	-1.51354	-0.844248	-3.08626		0.0613036	0.280097	CEX1
2.24978	2.73869	2.387	1.9432	1.76923	2.83142		0.315232	0.277206	ALD4
3.02071	2.66113	3.58741	2.78724	3.18708	2.46719		0.334033	0.275915	CCT3
-0.10572	0.793598	-0.218786	-0.703114	0.452322	-0.0855255		0.227082	0.268469	IMD3
3.60418	3.32922	3.80928	3.37811	3.32276	3.24986		0.852067	0.263985	RPB4
-2.67069	-2.52913	-3.0313	-2.24981	-3.52281	-3.24709		0.251451	0.262867	PUP3
2.14736	2.48135	2.16737	2.03116	1.82092	2.16244		0.821305	0.260519	RPL36A
-0.38283	-0.284582	0.399551	-0.546207	-0.523891	0.0267086		0.346541	0.25851	TMA20
0.946083	1.19171	0.376951	1.0383	0.0811996	0.624598		0.28148	0.256884	PSA1
-2.20351	-0.422312	-0.140243	-1.03853	-1.21375	-1.28229		0.146551	0.256172	RAI1
-0.267189	0.967463	-0.384663	-0.129244	-0.228203	-0.0825729		0.226743	0.251877	IDH2
2.56251	2.17746	2.66245	2.24712	2.48669	1.91392		0.493319	0.251565	BRE1
1.65085	1.69426	2.08675	0.0865936	2.47938	2.11678		0.120235	0.249701	NDE1
-0.868151	1.08667	0.296181	-0.955748	1.0239	-0.292488		0.109604	0.246345	SSA2
-2.48844	-2.00789	-2.07075	-2.44008	-3.22133	-1.63495		0.193385	0.24309	CDC12
5.02682	4.88805	4.73532	4.92417	4.36563	4.6416		0.588142	0.239599	SPT6
2.92545	3.16451	2.95667	2.81617	3.203	2.30985		0.372085	0.239204	ACT1
1.20919	2.12303	1.44846	0.969673	1.51567	1.58871		0.282237	0.235545	ADH1
0.822258	1.23935	1.39024	0.656385	1.21789	0.892517		0.412636	0.228353	GND1
0.15066	1.93527	0.549026	0.185242	1.31194	0.461262		0.129762	0.225505	PGI1
0.982773	1.42455	1.57915	1.00251	1.35704	0.95562		0.437972	0.223766	RLF2
3.09781	2.60373	2.72184	2.54611	2.71884	2.50042		0.602123	0.219338	SEC9
-2.95302	-2.19656	-0.820265	-3.32933	-3.06141	-0.235642		0.0651316	0.218848	RNH202
0.208483	-0.195496	0.0816135	-0.599489	0.329454	-0.282291		0.293478	0.215642	SNF5
4.06177	3.86032	4.45283	3.852	4.01224	3.86378		0.522386	0.215635	CDC16
2.69134	1.90333	1.28003	2.00627	1.79615	1.43395		0.183872	0.212779	TY1A-A
3.06523	3.33657	4.24907	3.42582	3.40409	3.18436		0.226637	0.212199	RPN3
1.71533	1.00945	2.21773	1.2768	1.36782	1.6882		0.211917	0.203231	RPN13
2.19531	1.84062	1.71399	1.31632	1.80097	2.03591		0.317977	0.198905	RPS24A
1.82088	1.08689	1.78131	1.21194	1.62987	1.28735		0.276859	0.186639	IDH1
-1.90196	0.148941	-1.42518	-1.74674	-0.167978	-1.81979		0.0796633	0.185438	ASC1
-1.00269	-3.99267	-2.53322	-2.56282	-3.01942	-2.5013		0.073905	0.18499	DIA4
9.05624	8.55504	8.73609	8.45036	8.69497	8.65949		0.474738	0.180845	RPB2
1.65925	1.20462	1.77913	1.75855	0.923672	1.43858		0.227386	0.174068	THI20
1.77526	2.68982	2.50622	2.27309	2.0064	2.20609		0.216724	0.161903	HSC82
1.35148	1.56304	1.60196	0.954674	1.60994	1.46631		0.309199	0.161852	HHF1
-0.0822754	-1.68262	0.0816135	-0.334078	-0.760332	-1.04402		0.0900961	0.151717	SRB4
-1.49301	-3.03989	-2.49247	-2.78234	-1.91398	-2.77899		0.100221	0.149981	ECM25
2.93197	3.0895	2.73906	2.88944	2.69471	2.72804		0.563055	0.149443	CIT1
2.29872	2.7851	2.15521	1.70693	2.56345	2.52965		0.162396	0.146333	AAC3
0.336418	0.531044	1.02409	0.699982	0.477156	0.289061		0.235592	0.141785	SEC18
2.33851	2.79453	3.0598	2.8279	2.5559	2.40362		0.214781	0.135141	RPT3
1.3109	2.73918	3.34873	2.24771	2.23549	2.51596		0.076744	0.133214	RPN8
0.734278	0.911722	1.10835	0.621269	1.38356	0.359123		0.148806	0.130135	DUN1
2.4485	1.55487	2.41672	1.97927	2.39719	1.66116		0.129283	0.12749	EAP1
1.05621	1.98663	0.784769	0.580872	0.845882	2.0202		0.0780382	0.126881	QCR2
4.24066	4.20259	3.88674	4.46818	3.68947	3.80143		0.175104	0.12364	RTF1
2.98868	3.71094	4.14787	3.89014	3.69172	2.92304		0.0906553	0.114193	RPT4
1.11692	1.08427	1.17191	1.33812	0.541697	1.18757		0.155213	0.101906	RPN12
3.74196	4.17695	3.30453	3.72786	3.52031	3.68007		0.140344	0.0984001	RPB11
-2.1358	-2.39893	-0.534201	-0.564215	-2.28482	-2.50525		0.0381452	0.0951182	BYE1
-2.77263	-3.49221	-3.38911	-3.08072	-4.17829	-2.67921		0.0658821	0.0947596	NUP157
0.74815	0.248531	0.922812	-0.532505	0.83325	1.3367		0.0545935	0.094017	TIF35
5.56382	4.87944	6.13575	5.18691	5.59094	5.52105		0.0862781	0.0933704	PIM1
1.38816	0.279749	1.08161	0.810539	1.21789	0.465807		0.0756277	0.0850945	GAL11
4.46559	5.06089	4.93971	4.33518	4.88729	4.99372		0.110373	0.0833308	RPS3
2.66561	2.59457	3.25179	2.72215	2.93306	2.6127		0.130895	0.0813529	RPN11
2.26864	2.5104	2.50568	2.0337	2.78836	2.24038		0.112427	0.0740935	RPS20
4.36714	3.43357	3.9167	3.09357	3.97192	4.43176		0.0530662	0.0733884	MBF1
4.6469	4.49963	4.43885	4.87714	4.37167	4.1175		0.114449	0.0730235	URA2
1.16542	1.28432	1.38348	1.10161	1.09628	1.41632		0.232674	0.0730025	PAL1
3.73712	3.07452	3.89238	3.08837	3.77302	3.64583		0.0701179	0.0655988	RPL12A
0.509562	1.9159	0.525598	0.892046	0.580736	1.29276		0.0413043	0.0618394	GPM1
2.03472	2.29718	1.56681	2.13075	1.9962	1.59817		0.0762829	0.0578677	PMA1
1.19113	0.130032	1.62021	0.818579	1.25899	0.72109		0.0340016	0.0475712	NUT1
4.1622	3.82097	4.563	4.10851	4.41357	3.88994		0.05893	0.0447216	RPN1
1.76668	3.05711	1.83347	2.33232	1.80013	2.39066		0.0328373	0.0447146	POR1
-0.852642	1.9143	0.458395	0.567576	-0.0275726	0.846024		0.0176764	0.0446765	ILV5
1.45497	0.461823	1.83662	0.972078	1.00731	1.64166		0.0320763	0.0441227	PYC1
-0.24581	0.274019	0.235094	0.187727	-0.0606537	0.004673		0.0849445	0.0438525	RPL13B
0.343489	1.70154	0.141407	0.578979	0.868025	0.626404		0.0253396	0.0376752	TIF1
2.09042	2.73571	2.72996	2.28668	2.847	2.31027		0.0453574	0.0373802	DED1
8.16365	7.73369	8.05206	8.09206	7.89059	7.85676		0.0878402	0.0366637	RPO21
9.74628	9.6273	9.72555	9.89565	9.68383	9.42179		0.0812199	0.0326207	PFK26
-1.98165	-0.467035	-1.04246	-0.447773	-1.4523	-1.68161		0.0172276	0.0301825	COX2
-1.77402	-2.30903	-0.221559	-2.19161	-0.967163	-1.21772		0.0108385	0.0239611	WBP1
-1.32972	0.54253	-0.903681	-0.875727	-0.61142	-0.268808		0.0120755	0.0216948	CYT1
0.117672	0.977371	0.58687	0.953699	0.673267	-0.00577545		0.0177899	0.0202408	RRP3
3.57233	3.02153	3.03185	3.68928	2.82535	3.05476		0.0197781	0.0187702	FAS2
-0.631088	0.241501	-2.15153	-1.68785	-0.712948	-0.192043		0.00685764	0.0172399	RPS12
1.19664	2.62909	1.90948	1.65189	1.5611	2.49475		0.00589592	0.00915655	RPL35A
2.87633	3.60514	3.18206	3.05711	3.05888	3.52573		0.00911304	0.00727145	ENO1
4.38713	4.52982	3.67895	4.24985	4.08812	4.23744		0.00837594	0.00683085	ATP1
6.40512	5.88652	6.19549	6.03141	6.30329	6.1379		0.00936572	0.00484022	SPN1
-0.354469	-0.845228	-0.344391	-1.70619	-0.0061779	0.161041		0.00127086	0.00241152	DED81
2.70949	2.74271	2.90499	2.36728	3.14623	2.83991		0.00175312	0.00125949	MIR1
2.2265	2.75353	2.5919	2.30664	2.83458	2.42737		0.00163062	0.00111516	CDC73
-0.575476	1.04398	0.460867	0.526279	0.837746	-0.436743		0.000372583	0.000696818	SDH1
-0.743734	-0.887415	-2.91903	-1.33646	-0.322622	-2.87745		0.00145209	-0.00454966	SKY1
-1.82933	-2.08631	-0.934542	-0.877457	-1.86801	-2.08331		0.00458362	-0.00713412	UBP6
3.15441	3.50037	4.18606	3.62662	3.58888	3.65253		0.00982851	-0.00906309	RPT5
-1.53956	-0.467676	-1.12607	-1.34122	-1.25667	-0.496384		0.0104114	-0.0130088	THS1
2.60792	3.2533	2.06911	2.51131	2.45299	3.01073		0.0127759	-0.0148996	ENO2
-1.74237	-1.11309	-0.829298	-1.11815	-0.810606	-1.70185		0.0159337	-0.0180511	SRB2
-1.55143	-1.61159	-1.51951	-3.17171	-0.846869	-0.601259		0.00838669	-0.0208984	RPL26B
1.09462	0.0655937	0.921915	0.538662	1.09253	0.527962		0.0232687	-0.0256755	BIO2
2.75901	2.83063	3.68623	3.30406	3.21859	2.83475		0.027566	-0.0271784	RPN9
-0.781693	-0.0162964	-1.0216	-0.0758038	-0.938931	-0.721233		0.0233586	-0.0278734	THO1
1.01755	1.44424	1.691	1.42143	1.64976	1.17776		0.045792	-0.0320492	SIF2
-0.0490704	1.32793	0.629253	1.49919	1.92789	-1.42268		0.00939024	-0.0320975	YSC84
0.963709	-2.05905	0.927467	-0.464586	0.173963	0.225576		0.0110189	-0.034277	TMA22
0.403151	0.142246	0.458395	-0.103897	0.576832	0.653654		0.0543297	-0.0409323	MDM38
5.74288	5.04516	5.61023	5.50829	5.41458	5.60295		0.0671964	-0.0425129	SPT5
-1.24243	0.622871	-2.49438	-1.66077	-0.525991	-0.795414		0.0150276	-0.0439237	FPR3
-1.11274	-1.00883	-0.290167	-1.02696	-0.75417	-0.47397		0.0595123	-0.0522111	SEC61
3.63529	4.37303	3.69424	3.8143	3.7863	4.26591		0.0673394	-0.0546481	TDH1
-0.332788	-0.194437	-0.817865	-0.0917893	0.105125	-1.19204		0.0424095	-0.0554612	LGE1
0.855013	1.92361	1.01924	1.40229	1.53994	1.0548		0.0637441	-0.0663929	SSZ1
5.35936	5.77402	5.53453	5.37629	5.76875	5.72378		0.143938	-0.0669727	RPB3
-3.1283	-2.4664	-2.31111	-2.42481	-2.23591	-3.03401		0.0708668	-0.0703564	PRE9
-2.48616	-0.740988	-2.47157	-2.14084	-2.12043	-1.22259		0.0371445	-0.07162	SDH2
-1.01908	-1.96932	-1.59967	-2.61013	-0.874678	-0.887718		0.0381424	-0.0718517	RLM1
-2.66552	-2.60032	-2.63515	-2.74674	-2.06751	-2.86725		0.10565	-0.0731586	CPR6
-0.450146	0.81296	0.49914	1.33849	-1.59041	1.3389		0.023945	-0.0750084	CHD1
-2.59746	-2.90898	-0.90814	-1.59949	-2.83641	-1.75022		0.0351203	-0.0761547	COP1
-0.387079	-0.85273	-1.55903	-1.73101	-0.0576134	-0.759615		0.048298	-0.0835355	YLH47
0.0862141	-0.298178	0.155518	0.295351	-0.0682774	-0.0325832		0.173607	-0.0836455	LYS20
0.885057	0.991175	0.459879	0.98118	0.91519	0.726149		0.205625	-0.0954692	ACO1
-0.700125	-0.0177021	0.468504	-0.190536	0.0105686	0.220207		0.0961625	-0.0965207	ZUO1
0.993437	0.232075	0.786741	0.836113	0.843447	0.63674		0.160425	-0.101349	INO1
0.82983	0.0983887	-0.203045	0.442045	0.209715	0.379068		0.117969	-0.101885	PIL1
1.69625	1.43793	1.07614	1.21925	1.75028	1.55238		0.164746	-0.103862	ILV2
2.23231	2.49783	2.29327	2.52464	2.19975	2.61338		0.283037	-0.104784	GDH1
-1.4259	-2.36516	-1.71773	-2.06393	-1.77025	-1.35701		0.11109	-0.105867	NAS6
3.17068	3.90076	3.6768	3.22016	4.14586	3.7082		0.114821	-0.108662	RPS18A
-1.68893	-2.4896	-2.0851	-2.24382	-1.46836	-2.2161		0.118552	-0.111787	RTT107
2.68358	3.18796	2.97987	3.00192	3.46795	2.73945		0.175008	-0.119307	ENP1
3.40499	2.94738	4.08749	3.35249	4.06865	3.39425		0.112158	-0.125175	RPN7
-1.5161	-0.428528	-1.0996	0.0865936	-2.12043	-0.627909		0.0611592	-0.127492	TAF5
-2.43467	-0.406275	-2.24514	-0.647415	-2.83122	-1.21126		0.0492339	-0.132065	HAA1
2.94777	3.07039	3.68221	3.587	3.53107	3.00597		0.183767	-0.141225	RPN6
0.669258	0.669886	1.08594	0.880827	0.392473	1.58407		0.143459	-0.144094	CPA2
4.04139	3.34338	4.26843	3.66986	4.33206	4.09368		0.163639	-0.147469	KSP1
-1.62731	-3.59485	-0.541111	-1.23978	-1.95298	-2.12218		0.0552239	-0.149443	VPS53
-2.63487	-2.40627	-2.46969	-3.25822	-1.53865	-2.24551		0.112379	-0.156152	MNN9
4.94441	5.10234	5.46178	5.23553	5.57052	5.20293		0.360438	-0.166817	SSB1
-0.88834	-0.190733	0.430914	0.367277	0.135315	-0.643049		0.12701	-0.169234	SCD6
-3.15198	-2.9549	-2.24031	-3.07935	-2.21873	-2.52969		0.175478	-0.173142	RPS23A
1.53491	1.88953	1.9158	2.21965	1.83815	1.82082		0.428666	-0.179462	SSC1
-2.6578	-1.2072	-2.22513	-1.42988	-1.43643	-2.68161		0.109203	-0.180735	YME2
0.465462	0.677431	0.855253	0.610813	0.818441	1.12766		0.423338	-0.186255	PMC1
0.903225	0.615641	1.55297	1.55448	1.60755	0.475351		0.152545	-0.188512	ARB1
0.273531	0.454411	0.13213	0.621269	1.38495	-0.56579		0.122912	-0.193454	MIG1
-1.44018	-0.19232	-1.2054	-0.867104	-0.463322	-0.91634		0.183725	-0.197043	ACH1
1.648	1.86687	1.72215	1.84428	2.04066	1.94354		1.08148	-0.197151	RPN10
1.72262	2.57792	1.48572	1.90798	2.02372	2.44946		0.207119	-0.198299	PDC1
2.86677	3.37236	3.46921	3.18306	3.73448	3.39179		0.335497	-0.200331	UBA4
1.91201	0.982767	2.04492	2.15275	2.2678	1.12766		0.15379	-0.202837	YPR091C
2.27286	1.91234	1.99939	2.22046	2.68875	1.88782		0.327382	-0.204151	ARO1
1.21621	1.79052	1.46703	1.216	2.39816	1.47885		0.201408	-0.206418	VMA2
5.10444	4.09124	5.14766	4.6192	5.19544	5.15406		0.205548	-0.208453	RPS14A
-0.681086	-2.04371	-1.97407	-1.98344	-0.124403	-1.94019		0.103254	-0.216944	FYV6
0.883957	0.443562	0.897482	0.533461	1.49899	0.849504		0.273673	-0.218985	RVB2
-0.217153	0.0096817	-1.49055	-1.31519	0.275654	0.0382805		0.12485	-0.232257	RBA50
-1.66294	0.507469	-2.3418	-0.903673	-1.03577	-0.860918		0.0965693	-0.232302	YHM2
-1.45231	-2.13834	-1.85859	-1.88266	-0.121227	-2.74554		0.105437	-0.233273	MOS1
-1.52076	-2.1061	-0.671507	-0.907204	-0.908497	-1.77621		0.176154	-0.235485	PGD1
-1.18489	-2.21134	-0.554031	-0.362884	-1.81573	-1.05555		0.137875	-0.2387	YHR097C
-0.442387	-1.36516	-1.52929	-1.22648	-1.44434	0.06847		0.15798	-0.244823	RPA34
1.55665	1.46752	1.50598	1.52693	2.23177	1.50656		0.438138	-0.245038	SNF1
0.0215607	-0.94417	-1.1898	-0.75308	-0.0283165	-0.585504		0.226153	-0.248502	HXT4
-0.557404	-2.15268	-1.08727	-1.99843	-1.08133	0.0287571		0.120918	-0.248781	SSH1
0.862862	0.904076	0.119665	1.08482	0.6982	0.853363		0.376453	-0.249926	RPL18A
0.625368	-0.421692	0.248322	-1.01548	0.818441	1.399		0.115018	-0.249989	SUI3
-2.82644	-2.54525	-2.43802	-2.93002	-2.44236	-1.67715		0.264427	-0.253391	PRE10
1.4511	2.31431	0.791464	1.11734	2.86802	1.33504		0.132788	-0.254509	NPA3
1.18327	0.564291	-0.382887	1.18483	0.764948	0.196711		0.184824	-0.260604	TUB2
-2.22673	-2.10014	-1.97407	-1.69393	-2.08288	-1.73855		0.851294	-0.261858	FEN1
-0.310926	1.73779	0.710457	1.17776	0.283463	1.46858		0.141738	-0.264159	HXK1
-0.845314	-0.369335	-0.411545	-0.296541	0.177837	-0.702986		0.379939	-0.268168	YDR341C
1.02516	1.15082	1.34143	1.82391	1.47977	1.02637		0.472259	-0.270882	RGR1
-1.21763	-0.484413	-1.43158	-0.828085	-0.034277	-1.43769		0.217418	-0.277859	ATG26
1.66631	1.85092	1.96766	2.17317	1.93038	2.21767		1.04635	-0.278774	TIF4631
-0.909578	-0.0223942	-0.258909	-0.208942	0.222895	-0.354334		0.37519	-0.2835	TUB1
0.115045	-4.26405	-2.64775	-2.76585	-2.13638	-0.998802		0.0761395	-0.298578	UME6
2.4648	3.23557	2.1461	2.92494	2.78095	3.05613		0.385841	-0.305187	PGK1
4.60325	4.0526	5.03313	4.90579	5.14868	4.60973		0.429296	-0.325075	RPN2
0.574101	0.252422	-0.233103	-0.226482	1.29629	0.508518		0.26278	-0.328301	YLR243W
0.630106	0.846294	1.06334	1.18649	0.935539	1.42853		0.823994	-0.336936	RVB1
1.35673	1.9632	0.896202	1.74848	1.55068	1.93465		0.443947	-0.339228	ALD6
3.76692	4.12288	3.81311	3.62632	4.62444	4.48924		0.447889	-0.345699	DST1
-0.38283	-1.1414	-1.72896	-0.141878	-1.18363	-0.890297		0.279284	-0.345795	SKG3
-1.26084	-1.54255	-1.87098	-1.78197	-0.428556	-1.39129		0.336082	-0.357517	SDH3
0.968914	0.635141	0.431418	1.59123	0.394138	1.12734		0.397375	-0.359079	DPS1
3.19518	3.88609	4.24079	4.3312	4.29944	3.77014		0.431019	-0.359572	RPT1
-1.15741	0.257853	-0.646809	-0.293072	-0.0417652	-0.101122		0.367913	-0.370136	HSP60
1.13815	0.486149	0.7488	0.977356	1.28436	1.23122		0.816067	-0.373281	KGD2
3.05283	3.83816	3.08077	3.60873	3.56278	3.93342		0.598409	-0.377724	ATP2
-2.20538	-2.19021	-3.18963	-2.4452	-2.63274	-1.37134		0.299425	-0.378644	DPM1
0.563129	0.408423	0.59342	0.222887	1.383	1.11228		0.468678	-0.384398	NAB3
-0.268169	-0.280642	-1.85859	-0.53797	-0.194435	-0.520147		0.28809	-0.384951	TKL1
1.80932	2.3699	2.24689	2.59841	2.5564	2.43447		1.02814	-0.387724	BUD27
-0.235714	-0.200806	-0.256063	0.0249233	0.233479	0.217815		2.31528	-0.3896	BMH1
-1.74237	0.212635	-0.241118	-0.586691	-0.353035	0.350958		0.236853	-0.394029	BGL2
2.49873	2.71147	2.8599	3.2577	2.98749	3.02756		1.39086	-0.400887	LEU1
-2.79504	-1.70056	-0.657496	-1.17024	-0.844248	-1.89547		0.235837	-0.414381	MED4
3.89794	3.78217	4.15794	4.36508	4.45415	4.31804		1.66913	-0.433074	RPT6
0.216558	0.780184	0.243448	-0.08078	1.63128	1.00398		0.340043	-0.438096	YEF3
1.0843	-0.615843	-1.09233	-0.365311	0.232859	0.837477		0.233032	-0.442968	IMD1
0.374884	1.74057	-0.367014	-0.381186	2.17671	1.3195		0.177891	-0.45553	FET4
4.50093	4.48145	4.63026	5.00952	4.91987	5.06828		2.71893	-0.46168	TFG2
3.21059	2.33757	3.84934	3.12384	4.00236	3.66533		0.385534	-0.464674	RPN5
2.64897	2.48152	2.35943	2.92441	2.80957	3.17606		1.58666	-0.473371	RPS16A
-3.59923	-0.543901	-2.60641	-1.94663	-1.99596	-1.37315		0.199644	-0.477932	SUB2
0.0769882	-1.2147	-1.82207	-0.245356	-0.210377	-1.00578		0.3337	-0.499425	SEC27
-0.700785	-3.09815	-1.55903	-0.583862	-2.16662	-1.07156		0.239222	-0.511975	HSP104
5.38019	5.56204	5.81838	6.14755	5.71744	6.44323		0.982638	-0.515871	TFG1
-1.83367	-1.27279	-1.66287	-0.794994	-0.854759	-1.49933		0.899748	-0.540081	TAP42
0.44857	0.72497	-0.590942	0.569483	1.34418	0.341101		0.481989	-0.557388	FBA1
0.0742855	0.988377	0.0599232	1.08037	0.897291	0.841368		0.831103	-0.56548	VMA1
0.12776	-1.11911	-0.110939	-0.394754	0.326549	0.673868		0.502801	-0.569318	ARX1
-0.671984	0.0918884	-0.596073	0.251679	0.492786	-0.194431		0.846878	-0.575401	CYS4
-0.341526	-0.273911	-0.834141	-0.54071	0.531643	0.315594		0.719644	-0.585368	GRS1
3.20014	3.23895	3.6127	4.00521	4.16037	3.65448		1.3808	-0.589423	RPT2
-1.00922	-0.205601	-0.274042	-0.0767975	-0.163887	0.557119		0.811323	-0.601767	SAH1
-3.16302	-0.117605	-1.9476	-0.896635	-2.2742	-0.227468		0.222316	-0.609972	LSC1
-2.57305	-1.87931	-3.51656	-2.77227	-0.513445	-2.83213		0.275696	-0.617024	PMT1
-1.10923	-1.71873	-3.29316	-1.13255	-1.92502	-1.20965		0.370704	-0.617966	SFL1
-0.947515	0.277842	-0.247562	0.704616	0.365559	-0.10861		0.666359	-0.626267	ARO8
-1.57063	-3.37713	-1.95549	-0.650372	-2.09529	-2.24551		0.354067	-0.637359	BNI4
-1.44793	-1.70357	-1.88532	-1.11611	-1.00764	-0.963076		2.0705	-0.649999	RHO5
-0.911106	0.951996	-0.757414	0.629824	-0.0805626	0.727411		0.439021	-0.664399	RNR2
2.15066	1.82855	1.4512	2.03807	2.73163	2.67256		1.04941	-0.670616	KAR2
0.608925	1.5928	2.50646	1.98975	2.59939	2.14019		0.510927	-0.673712	LSG1
1.98842	2.80675	2.36413	3.40568	2.98823	2.80786		1.08342	-0.680819	LSB3
-1.14117	-1.4728	-2.53716	-1.28042	-0.674032	-1.11312		0.689911	-0.69452	MDH3
-1.68893	-1.3415	-1.57921	-1.42481	0.467169	-1.52515		0.467642	-0.708952	RAD14
-3.25453	-1.97477	-2.3418	-2.52435	-1.21545	-1.70412		0.587186	-0.709064	ADE16
-0.19743	-0.772266	-1.50014	0.0651283	0.300142	-0.651774		0.70122	-0.727777	SWI3
-2.13401	-3.1538	-2.7935	-2.75945	-1.75786	-1.30792		0.650529	-0.752024	APE2
-2.57547	-2.19232	-2.18206	-1.62253	-1.2742	-1.76197		1.76627	-0.763719	SCT1
-2.63699	-2.36993	-3.13384	-2.56282	-2.22906	-1.02123		0.679352	-0.775884	ZWF1
-3.7866	-3.49221	-2.80296	-2.58073	-2.53351	-2.63981		1.24303	-0.775904	SUI2
1.76536	1.5566	1.9543	2.81724	2.74137	2.09234		1.43203	-0.791563	BFR1
-1.94047	0.65085	-0.403427	0.464764	0.0321236	0.270134		0.464921	-0.820023	HXK2
-3.10886	-3.11885	-1.15077	-1.75626	-1.40519	-1.67271		0.568767	-0.848108	ITR1
2.78874	2.4577	2.70671	3.31234	3.4242	3.77843		2.11315	-0.85394	RPL26A
-2.76708	-1.33215	-2.95813	-1.98344	-0.78525	-1.72238		0.610066	-0.85543	HRB1
1.84327	1.99791	1.90622	2.86945	2.80369	2.65818		3.44175	-0.861309	NPL3
3.49441	3.70111	3.46703	4.1126	4.73905	4.42937		1.95496	-0.872825	ABD1
-0.475939	-0.71113	-0.0389595	0.284557	0.251966	0.865641		1.45212	-0.876064	PAR32
-0.80994	-1.0504	-0.191351	-0.442638	0.794678	0.236845		0.935683	-0.880192	HOS2
2.90312	3.11355	3.22542	3.97777	3.93263	4.08218		3.03372	-0.916833	RTT103
4.62385	4.94603	5.09125	5.61761	6.24857	5.58733		1.65672	-0.930794	RPS19A
-3.48037	-2.20934	-2.68168	-0.834795	-1.65095	-3.0002		0.5862	-0.961818	PPZ1
-1.94047	-0.813971	-1.9216	-0.353218	-0.767763	-0.656155		1.15787	-0.966303	TRP5
-1.25112	-3.09928	-2.55703	-1.12636	-0.909866	-1.89806		0.725693	-0.991049	YJU2
-3.59255	-1.3275	0.833284	-0.865385	-0.0447693	-0.10561		0.321882	-1.02367	JIP4
2.77288	3.03723	3.07638	3.66689	4.23317	4.06185		2.22007	-1.02514	SUA7
-1.74237	-3.24592	-0.229113	-0.31636	0.0887623	-1.90066		0.412327	-1.02972	ADE2
-0.873358	0.302071	-3.641	-0.90015	-0.363318	0.258541		0.367682	-1.06912	YHB1
0.0571842	-1.32982	0.465799	0.846111	1.35448	0.229738		0.786233	-1.07906	LAS17
-0.52602	0.932241	0.693949	1.51643	1.63762	1.25417		1.11371	-1.10268	ALD5
-2.30237	-3.14354	-2.59556	-2.59094	-1.19694	-0.900658		0.90463	-1.11764	RBG1
-3.91675	-0.758106	-1.85859	-0.571201	-2.00471	-0.487572		0.479047	-1.15665	ARO9
-2.05018	-0.426039	-3.43755	-0.356834	-1.29552	-0.706388		0.578727	-1.18501	ZRT1
-0.962498	-2.6243	-1.62043	-0.347208	-0.0283165	-1.10262		1.00781	-1.24303	SRB5
-1.04823	-0.558823	-1.3375	-0.574005	1.43247	-0.0606251		0.904884	-1.24746	PNO1
-2.74789	-2.73593	-3.09714	-2.04825	-2.27773	-0.39312		0.997366	-1.28729	HOM2
-4.37892	-1.97659	-2.6751	-1.59664	-2.39941	-1.1451		0.741441	-1.29649	DUO1
-2.09873	-1.61159	-0.356092	0.237354	-0.181973	-0.179375		1.14982	-1.31414	MED1
-3.40368	-3.25495	-3.46738	-2.68481	-2.96147	-0.404133		0.769743	-1.35853	SAR1
-1.38283	-3.9125	-3.28391	-1.11815	-0.820873	-2.36595		0.728401	-1.42475	ARP2
-0.395616	-1.80666	1.41825	0.784506	1.59867	1.19428		0.687304	-1.45383	RPS30A
-0.429182	-3.09419	-3.1591	-1.02504	-0.233337	-1.05411		0.70851	-1.45666	SBE22
1.02935	-3.04897	0.813881	1.14147	1.93992	0.135916		0.444891	-1.47435	SIN4
-3.9964	-1.77464	-1.97407	-0.115084	-2.1428	-0.568886		0.807858	-1.63944	ERG10
0.451548	0.89912	-4.72789	0.871065	1.09219	-0.387646		0.370875	-1.65094	NPR1
0.29491	-1.28402	-4.04813	-0.323421	-0.648661	0.922945		0.541288	-1.6627	GLK1
-1.59993	-1.87633	-1.93454	0.0910263	-0.443354	0.0287571		2.99298	-1.69574	FUM1
-3.05887	-2.2484	-4.32586	-1.83816	-1.63049	-1.00857		1.23443	-1.71864	VAS1
-3.1556	-2.32982	-3.63899	-0.767452	-1.06294	-1.93752		1.57994	-1.7855	SUB1
-1.89687	-2.58391	-2.42883	-0.30118	-0.202803	-1.03258		2.23216	-1.79101	RRF1
-4.266	-0.967512	-0.275276	-1.13669	0.429764	0.70879		0.606001	-1.83689	ADE13
-3.60118	-1.74021	-2.13949	-0.214401	0.130661	-1.81243		1.06231	-1.86157	ECM29
-2.66992	-3.59288	-3.17913	-1.43243	-0.343752	-1.97534		1.58621	-1.89681	RPL4B
-2.20351	-1.10312	-3.15387	-0.180885	-0.124403	-0.328753		1.50773	-1.94215	GSP1
-0.327166	-3.47325	-3.64574	-0.687845	-0.530197	-0.334007		0.841705	-1.9647	NFI1
-2.66354	-1.81641	-3.96609	-1.62253	0.355335	-0.646315		1.20859	-2.17751	ASR1
-4.65626	-4.65689	-2.76199	-0.935774	-1.21206	-2.05411		1.66897	-2.6244	LDB19
-3.15282	-2.2484	-1.51658	0.100729	0.80306	0.132111		2.13862	-2.65123	SIZ1
-3.26351	-2.03363	-3.72325	-0.727881	-0.0485363	0.208809		2.0904	-2.81759	RPL36B
-3.07323	-3.06342	-4.44218	2.17463	2.00277	1.86564		3.54056	-5.54062	GFP

## Sheet: GFP(5')vsRFP(3')
GFP1	GFP2	GFP3	RFP	RFP	RFP	5' and 3' enriched proteins, Significant at FDR 0.05	-log10 pValue	log2(sample-mock)	Gene.names
-2.69875	-3.23306	-3.84622	5.1274	3.42463	4.80971	3' enriched	3.62246	-7.71326	RSC30
-3.95529	-5.72838	-3.82968	-0.942816	-0.640163	-0.879709	3' enriched	2.3954	-3.68355	PRE6
-0.291155	-3.2459	-1.90193	1.11692	1.08427	1.17191	3' enriched	1.57916	-2.93736	RPN12
-3.64913	-3.60412	-1.7727	-0.095253	-0.851894	0.669357	3' enriched	1.73595	-2.91605	ACS2
-3.50818	-3.92219	-4.53977	-0.928808	-1.38195	-1.28767	3' enriched	2.97009	-2.79057	TID3
-0.354286	-1.96607	-1.54163	1.24636	1.49357	1.75082	3' enriched	2.2808	-2.78424	SNT1
-5.82789	-3.33971	-3.41161	-1.2667	-1.64016	-1.36264	3' enriched	1.54661	-2.7699	TMA46
2.52459	3.14473	2.62091	5.56382	4.87944	6.13575	3' enriched	2.59307	-2.76292	PIM1
-1.11242	-1.23884	-1.93376	0.925028	1.07946	1.68181	3' enriched	2.81919	-2.65711	MDY2
-3.87153	-1.87211	-1.15979	0.403151	0.142246	0.458395	3' enriched	1.49276	-2.63574	MDM38
1.19488	-0.150137	0.770458	2.94777	3.07039	3.68221	3' enriched	2.34247	-2.62839	RPN6
-2.66984	-2.64933	-2.54451	-0.225216	0.0953598	0.0735588	3' enriched	4.71577	-2.60246	SEC7
-2.24367	-1.55638	-1.2197	1.38816	0.279749	1.08161	3' enriched	2.35463	-2.58975	GAL11
-0.823486	-2.96843	0.718401	1.09195	1.93151	1.61645	3' enriched	1.10239	-2.57114	RPS29A
-2.37445	-2.05001	-3.7648	-0.52602	-0.0692139	0.0182285	3' enriched	1.99669	-2.53742	MSH6
-0.587225	-1.63755	-1.2082	1.00037	1.02568	1.88759	3' enriched	2.35831	-2.44887	ABF2
-2.46286	-2.36886	-3.38164	-0.358114	0.599541	-1.1591	3' enriched	1.80588	-2.43189	SEC26
-2.25747	-1.98365	-2.59153	0.432385	-0.0814056	0.0703239	3' enriched	3.31526	-2.41798	VPH1
-2.82863	-1.92641	-3.36275	-0.167425	-0.101625	-0.613134	3' enriched	2.2369	-2.41187	ARF1
1.99868	2.02505	1.3739	4.1622	3.82097	4.563	3' enriched	2.8548	-2.38285	RPN1
-1.15056	-3.90098	-2.98505	-0.527779	-0.619394	-0.270756	3' enriched	1.26954	-2.20622	SGN1
2.40217	1.32426	1.10315	3.19518	3.88609	4.24079	3' enriched	1.89238	-2.16416	RPT1
-1.14285	-1.20293	-0.586313	0.822258	1.23935	1.39024	3' enriched	2.91851	-2.12798	GND1
1.24959	0.634668	1.02981	2.75901	2.83063	3.68623	3' enriched	2.43572	-2.1206	RPN9
-2.54513	-0.905231	0.184334	0.543728	1.09319	1.4357	3' enriched	1.18993	-2.11288	GET4
0.729288	1.49142	0.905689	3.21059	2.33757	3.84934	3' enriched	1.87139	-2.09037	RPN5
1.95849	1.08964	1.24162	3.40499	2.94738	4.08749	3' enriched	2.06688	-2.05004	RPN7
-1.57421	0.207953	-1.38329	1.40914	0.463503	1.46395	3' enriched	1.44667	-2.02871	HAL5
-2.77407	-3.13715	-3.24432	-1.90196	0.148941	-1.42518	3' enriched	1.45527	-1.99245	ASC1
-0.67251	-0.465738	0.110058	1.71533	1.00945	2.21773	3' enriched	2.03827	-1.99023	RPN13
-3.37032	-3.46826	-1.57815	-1.26084	-0.267212	-0.924828	3' enriched	1.36532	-1.98795	GGC1
0.51782	-1.34847	0.111893	1.648	1.86687	1.72215	3' enriched	1.59636	-1.98526	RPN10
1.37368	1.54026	2.01161	2.98868	3.71094	4.14787	3' enriched	2.15126	-1.97398	RPT4
2.16937	1.40022	1.20318	3.06523	3.33657	4.24907	3' enriched	1.87203	-1.95936	RPN3
-3.6399	-3.94932	-2.69802	-1.35135	-1.00418	-2.07075	3' enriched	1.78727	-1.95366	ATP17
-1.91352	-1.16121	-0.869879	1.07969	0.0333939	0.753447	3' enriched	1.93833	-1.93704	GAL10
1.76575	0.357414	0.592266	2.66561	2.59457	3.25179	3' enriched	1.79301	-1.93218	RPN11
-3.09067	-2.5061	-2.4055	-0.19743	-0.772266	-1.50014	3' enriched	1.8831	-1.84415	SWI3
-2.86206	-3.3405	-2.62481	-1.09525	-0.932638	-1.27775	3' enriched	2.85808	-1.84058	RTN1
0.178823	-0.600908	1.1913	2.16497	2.05081	2.03293	3' enriched	1.60755	-1.8265	NAB6
2.51924	3.00612	2.89454	4.60325	4.0526	5.03313	3' enriched	2.27162	-1.75636	RPN2
2.22603	1.72267	1.67979	3.15441	3.50037	4.18606	3' enriched	2.11349	-1.73745	RPT5
1.57998	1.07202	2.50722	3.7355	3.37441	3.26118	3' enriched	1.76117	-1.73729	FAS1
-2.07527	-2.97017	-1.72114	-0.845314	-0.369335	-0.411545	3' enriched	1.88661	-1.71346	YDR341C
1.20246	1.72102	2.02799	3.57233	3.02153	3.03185	3' enriched	2.1745	-1.55808	FAS2
1.66157	1.07249	0.829376	2.33851	2.79453	3.0598	3' enriched	2.04815	-1.54313	RPT3
0.691343	1.03999	0.110975	2.04954	2.00138	2.34183	3' enriched	2.18928	-1.51682	ESS1
-3.93827	-3.46669	-3.5296	-1.95459	-1.91246	-2.51951	3' enriched	2.45834	-1.516	POL30
-2.99891	-3.30114	-2.68362	-1.35135	-1.64305	-1.53223	3' enriched	2.77671	-1.48568	CWC25
1.13749	0.87907	1.01909	2.56251	2.17746	2.66245	3' enriched	3.03393	-1.45559	BRE1
4.94609	5.08279	5.19418	3.95001	3.70435	3.68509	5' enriched	3.50328	1.29454	RPL4A
3.05052	3.15772	3.4059	1.69599	1.95796	1.82371	5' enriched	3.35456	1.37882	RPL16B
6.77142	6.88382	7.04082	5.74288	5.04516	5.61023	5' enriched	2.48643	1.43259	SPT5
4.09805	3.60716	3.82505	2.07525	2.71732	2.35718	5' enriched	2.47449	1.46017	RPL13A
3.95754	4.01957	3.83973	2.56361	2.31282	2.41774	5' enriched	4.13144	1.50756	RPL8A
4.6176	5.11089	4.6392	3.37575	3.38557	2.98331	5' enriched	2.74818	1.54102	CET1
3.39521	3.70022	3.5604	1.77097	2.29048	1.89839	5' enriched	3.0215	1.56533	RPL3
6.40476	6.26326	6.75122	5.02682	4.88805	4.73532	5' enriched	3.16133	1.58969	SPT6
5.74442	5.04089	4.88076	3.60418	3.32922	3.80928	5' enriched	2.26758	1.64113	RPB4
-0.74505	-1.06242	-1.40675	-2.56265	-2.5183	-3.15607	5' enriched	2.40163	1.67427	VPS5
-0.828628	-0.0194683	-1.18548	-2.25694	-2.48389	-2.6121	5' enriched	2.10145	1.77312	PSP1
2.27888	1.00352	2.46341	-0.24581	0.274019	0.235094	5' enriched	1.69682	1.8275	RPL13B
3.49878	2.98324	2.61356	1.32185	1.13931	1.136	5' enriched	2.6461	1.8328	RPL2A
0.949129	0.605566	-0.170345	-1.07883	-0.745636	-2.427	5' enriched	1.42946	1.87861	SMC1
4.32987	4.30774	3.18912	1.8	2.31589	2.06505	5' enriched	2.01391	1.88193	RPL17A
-0.773037	-0.868473	-1.15206	-2.52824	-2.94074	-2.98112	5' enriched	3.29046	1.88551	RPL17B
1.48244	1.17553	0.445332	-2.20351	-0.422312	-0.140243	5' enriched	1.28245	1.95646	RAI1
3.75341	4.02956	3.61986	1.7787	1.34607	2.27161	5' enriched	2.61817	2.00215	CEG1
1.93159	2.12801	1.37026	1.0843	-0.615843	-1.09233	5' enriched	1.3505	2.01791	IMD1
0.642	1.46844	0.0013752	-0.392408	-2.09617	-1.47346	5' enriched	1.43873	2.02462	RAT1
3.17073	2.62793	2.44751	0.862862	0.904076	0.119665	5' enriched	2.49615	2.11986	RPL18A
-1.32856	-0.933428	-1.51306	-3.53243	-3.29294	-3.34187	5' enriched	3.48038	2.13073	RPS31
-1.26442	0.339458	-1.04593	-3.33714	-3.15886	-1.89607	5' enriched	1.46742	2.14039	RRP12
-0.346888	0.204075	-0.173136	-3.97645	-2.11409	-0.89987	5' enriched	1.15058	2.22482	RPP2B
0.0193672	-0.831743	-0.350695	-2.92186	-2.54692	-2.58852	5' enriched	2.95958	2.29808	CHA4
-1.51497	-2.36886	-1.54163	-3.71593	-4.29463	-4.36787	5' enriched	2.5785	2.31766	RAD3
-2.12502	-0.830858	-0.146563	-3.79479	-2.51683	-3.81072	5' enriched	1.50097	2.33997	UBP15
0.618006	-1.4	-1.21509	-2.65218	-2.60784	-3.76305	5' enriched	1.45627	2.342	YKE2
0.068058	1.33217	0.583364	-3.23429	-0.996769	-1.04737	5' enriched	1.37205	2.42068	MIS1
0.804802	0.766426	0.757032	-2.1358	-2.39893	-0.534201	5' enriched	1.87396	2.46573	BYE1
0.160509	0.76672	0.600134	-1.84239	-1.07652	-3.30511	5' enriched	1.72236	2.5838	FUN12
0.318213	-0.594893	0.930082	-0.327166	-3.3327	-3.64574	5' enriched	1.08751	2.653	NFI1
0.00209045	-1.6863	-0.0306644	-2.98501	-3.48827	-3.54194	5' enriched	2.04072	2.76678	RPP2A
-0.763155	0.755575	1.22857	-2.59124	-1.81641	-3.47487	5' enriched	1.77384	3.0345	ASR1
1.82345	1.51265	1.42055	-1.14117	-1.4728	-2.53716	5' enriched	2.77927	3.3026	MDH3
0.0392666	-0.5889	-0.0510559	-2.69757	-3.98861	-4.05442	5' enriched	2.65767	3.37997	HHT1
0.768307	1.28217	1.20254	-3.52486	-3.93237	-0.947597	5' enriched	1.82789	3.88595	RPL8B
5.99708	5.64868	6.16188	-3.30126	-2.65324	-2.68665	5' enriched	5.34996	8.81627	GFP
-4.20115	-4.14233	-2.00757	-2.23763	-1.5561	0.67831		0.993438	-2.41188	GAL7
-1.53165	-3.2989	-3.84458	-1.99132	0.274401	-0.768955		1.01162	-2.06308	TMA10
-1.57334	-1.22716	-4.14986	-0.166512	-0.506599	-0.125702		1.03568	-2.05052	GAL2
-3.68057	-1.71049	-4.47149	-1.65011	-1.59752	-0.740272		1.05485	-1.95822	PRP38
-0.908064	0.325249	-2.63779	1.26864	0.412252	0.934422		1.0206	-1.94531	FPK1
-0.585047	-2.89367	-2.19453	0.40929	0.23247	-0.4939		1.23605	-1.94037	GUS1
-1.69113	-1.57996	-3.79751	-0.295366	-0.144468	-0.941055		1.17048	-1.8959	YER079W
-4.59854	-1.45344	-3.42185	-1.38283	-1.09419	-1.31957		0.96148	-1.89241	NUG1
-2.83483	-0.657795	-0.845633	0.90366	0.674244	-0.274452		1.12763	-1.88057	CHC1
-0.654131	-1.95639	-0.296738	0.591213	0.24424	1.51671		1.30125	-1.75314	AIM3
-2.15056	-3.05963	-0.459604	-0.728827	0.175413	0.0677299		0.996371	-1.72803	TAL1
-1.62699	0.855368	-0.86626	1.02516	1.15082	1.34143		1.09182	-1.71843	RGR1
-4.51956	0.331186	-1.05003	0.89428	-0.443556	-0.623573		0.482844	-1.68852	NOP56
-2.13773	-3.40023	-1.382	-1.27062	-0.207203	-0.384663		1.1754	-1.68583	CYS3
-4.05452	-1.94486	-2.31758	-1.16834	-1.56977	-0.679653		1.09828	-1.63307	HEK2
-3.62956	-4.59827	-3.24655	-2.27849	-1.31133	-3.0622		1.16881	-1.60746	PHB2
2.53634	1.33867	1.38399	3.20014	3.23895	3.6127		1.74296	-1.5976	RPT2
-1.99213	-0.810669	-0.744198	0.788273	0.524944	-0.110573		1.50855	-1.58321	YGR130C
-1.78799	-0.411848	-1.60956	-0.575476	1.04398	0.460867		1.15874	-1.57959	SDH1
-3.01775	-3.03161	-0.206486	-1.15741	0.257853	-0.646809		0.696963	-1.56982	HSP60
-4.66879	-2.9358	-2.78355	-2.48616	-0.740988	-2.47157		0.868568	-1.56314	SDH2
-2.76454	-3.85377	-1.19339	-1.53956	-0.467676	-1.12607		0.871423	-1.55946	THS1
-2.00372	-2.75095	-1.71299	-0.926487	0.721325	-1.59967		0.963336	-1.55427	TPI1
-0.561308	-0.594893	-1.56197	0.336418	0.531044	1.02409		1.78282	-1.53657	SEC18
-1.93555	0.449457	0.0375538	1.1954	0.859875	1.08627		0.964909	-1.53002	GCN1
-0.0212746	-3.59512	-2.5982	-0.859268	-0.0745659	-0.787029		0.614914	-1.49791	TYS1
-0.303276	-1.6847	-2.83499	-0.763624	0.495701	-0.140243		0.835361	-1.4716	HOM6
-0.66559	-0.101337	-0.369139	1.26848	1.62437	0.365383		1.63697	-1.46477	SEC3
-2.54344	-4.08529	-4.39471	-3.20351	-2.02852	-1.43618		0.874275	-1.45174	PRE5
2.47828	2.99301	1.92748	4.36714	3.43357	3.9167		1.61148	-1.43955	MBF1
-2.81177	-0.450037	-2.25948	0.219706	-1.47666	0.0295982		0.735036	-1.43131	FOL2
0.168276	-0.0351696	0.909388	1.55249	1.80768	1.97348		1.9934	-1.43038	MYO2
0.467514	-1.07807	-0.882614	0.367651	1.18216	1.22233		1.19337	-1.42177	HRP1
-0.582872	-3.56835	-1.86898	-1.74237	0.212635	-0.241118		0.606316	-1.41645	BGL2
-0.414881	-1.4823	-0.646322	0.872892	0.508446	0.324154		1.76025	-1.41633	GFA1
-0.267914	-2.05827	0.550581	0.669258	0.669886	1.08594		0.829324	-1.40023	CPA2
-0.957912	-2.38954	-2.02158	-0.909578	-0.0223942	-0.258909		1.29379	-1.39272	TUB1
-1.89182	-2.2817	-3.51296	-1.68893	-1.59752	-0.265434		0.961721	-1.3782	ERV29
-2.21645	-2.67983	-1.87597	-1.79787	-0.578041	-0.277746		1.23996	-1.37286	ATP5
-4.00319	-3.88603	-3.08305	-2.15198	-1.19126	-3.51951		0.867306	-1.36984	ERV25
-1.73874	-0.562237	0.400232	0.343489	1.70154	0.141407		0.797832	-1.36239	TIF1
3.12294	2.70784	2.7104	3.88081	3.99021	4.75479		1.94113	-1.36155	RPL38
1.48399	0.0802689	0.123312	1.77229	1.91	2.08562		1.35341	-1.36011	YGR169C-A
-2.94347	-3.90262	-3.89278	-2.23571	-2.30903	-2.14399		1.86244	-1.35004	GDH2
2.86864	2.16991	2.11693	4.01516	3.34005	3.84417		1.88713	-1.34796	CCT6
0.110329	-0.883064	-0.225479	0.952824	0.296804	1.75284		1.22312	-1.33356	YGR250C
-1.03905	-0.273865	-0.688028	0.465462	0.677431	0.855253		2.23633	-1.33303	PMC1
-0.0670395	0.173113	0.68334	1.20919	2.12303	1.44846		1.71182	-1.33042	ADH1
-2.12502	-3.66143	-3.54861	-1.88683	-2.1755	-1.30521		1.11714	-1.32251	ARP3
1.06334	1.27047	1.10707	1.3109	2.73918	3.34873		1.01999	-1.31931	RPN8
0.350199	0.24239	-1.04593	1.71966	0.0247745	1.73016		0.84083	-1.30931	BEM2
-0.183124	-1.69754	-1.17426	-0.300367	0.637524	0.535484		1.15231	-1.30919	EGD2
-1.05102	-1.66566	-1.66506	-0.368055	0.351881	-0.481029		1.75757	-1.29484	EGD1
-3.16578	-1.42647	0.0766125	-0.453485	-0.269442	0.0783978		0.609391	-1.29037	RPS10A
4.03449	3.78645	3.47879	4.99542	4.89204	5.27833		2.54205	-1.28869	TCP1
-0.183124	0.531858	0.432537	1.65925	1.20462	1.77913		1.97677	-1.28725	THI20
4.59331	4.01226	4.17906	5.29581	5.00691	6.30916		1.38145	-1.27575	CCT4
-3.48858	-0.589647	-0.616386	0.191841	-1.31593	0.233938		0.510347	-1.26815	CDC24
0.600508	0.102196	0.664705	0.987703	2.61534	1.56083		1.16965	-1.26549	AAC1
0.0136318	-0.991531	-1.48504	0.309755	0.216623	0.777647		1.24412	-1.25566	KIN1
0.512136	-0.693516	0.419256	0.982773	1.42455	1.57915		1.36811	-1.24953	RLF2
-0.278433	-1.81678	-1.84385	-0.504509	0.265959	0.042532		1.0358	-1.24768	SAM1
-2.97609	-2.60242	-1.29267	-0.585817	-0.262762	-2.30102		0.695458	-1.24053	MOT2
-3.02245	-1.33086	-0.787167	-0.242435	-1.08337	-0.132395		0.7666	-1.22743	STU2
1.15583	0.691473	1.13915	2.28217	2.43648	1.9492		2.37427	-1.22713	TEF4
0.50152	1.08144	1.03126	2.14837	1.71837	2.42155		1.94347	-1.22469	RVS161
0.821478	0.0717831	-2.21509	1.10108	0.396517	0.842226		0.581248	-1.22055	PBS2
-1.42653	-2.16789	-1.5649	-0.374369	-0.703571	-0.478186		2.07994	-1.20107	YNR021W
0.491236	-0.823805	-0.186045	1.2896	0.304695	1.48415		1.06995	-1.19902	SSB2
-1.98063	-1.71212	-1.72277	-0.781693	-0.0162964	-1.0216		1.71819	-1.19865	THO1
-0.952288	-1.83086	-1.15868	0.201426	-0.422312	-0.157965		1.68128	-1.18766	FRA1
-2.52662	-2.448	-2.08324	-1.66294	0.507469	-2.3418		0.612189	-1.18687	YHM2
-0.494389	-3.07935	-0.521568	-0.036499	0.479193	-0.982107		0.547189	-1.1853	POP2
-0.203024	-1.04796	1.33415	1.3109	1.78288	0.526072		0.680169	-1.17889	COR1
1.65854	1.0805	1.66517	2.60792	3.2533	2.06911		1.39345	-1.17537	ENO2
-1.40717	0.424864	0.735169	1.27084	0.886658	1.09154		0.79436	-1.16539	AKL1
-2.47248	-1.52315	-2.20711	-1.74237	-0.165079	-0.804146		1.0146	-1.16371	TPS2
-3.51871	-2.61591	-0.103332	-0.967262	-2.00047	0.199413		0.407941	-1.15655	MSI1
3.30776	2.40276	2.6604	3.89794	3.78217	4.15794		1.7809	-1.15571	RPT6
-0.0999317	-1.99946	-2.68876	-0.621044	0.134254	-0.837174		0.627659	-1.15473	YCK2
-0.987518	-0.649195	-0.296738	-0.852642	1.9143	0.458395		0.629412	-1.15117	ILV5
-0.0221577	-1.91457	-1.22664	-0.435219	0.619864	0.0742054		0.838332	-1.14074	ESC1
-2.63557	-4.45277	-1.83498	-1.4259	-2.36516	-1.71773		0.622124	-1.13818	NAS6
-1.53165	0.0129089	-0.131828	0.375196	0.448319	0.844688		1.01068	-1.10626	BEM1
-0.559597	0.404358	0.898794	2.11598	1.31496	0.599493		0.829197	-1.09563	BOI2
-2.47314	-0.839726	-3.02346	-2.08141	-0.247295	-0.723333		0.568871	-1.09476	SEC6
6.80747	6.66936	6.72697	8.09771	7.27774	8.08185		1.77891	-1.0845	PDS5
3.02173	3.46196	3.26031	4.44402	3.90578	4.64476		1.88236	-1.08352	CCT8
1.00354	1.06823	1.10038	2.4485	1.55487	2.41672		1.67402	-1.08264	EAP1
-0.854624	-1.06553	-0.40872	0.0746708	1.13636	-0.294746		1.08056	-1.08172	SEC10
1.10224	-0.0129356	0.34551	1.87434	1.5438	1.25275		1.34667	-1.07869	TSL1
-0.045023	0.384697	-0.227219	2.13611	-0.784174	1.96627		0.481957	-1.06858	CLA4
-4.06067	-2.78771	-1.47124	-1.71541	-2.22009	-1.20618		0.589308	-1.05932	DIG1
0.972826	1.68608	2.00829	2.54415	2.92909	2.34853		1.39949	-1.05152	PFK2
1.15713	-0.102938	-0.742538	1.10714	1.33584	1.0071		0.858529	-1.04614	IVY1
-2.36098	-3.11958	-2.24062	-1.92959	-1.36754	-1.28601		1.42539	-1.04601	SEC1
0.629679	-2.21326	-2.41465	-0.99456	0.413643	-0.319143		0.412745	-1.03273	CAC2
-0.741652	-1.92208	0.216677	0.679201	0.732788	-0.781176		0.576268	-1.02596	VPS1
-1.14413	-0.63369	-2.97378	-0.0822754	-1.68262	0.0816135		0.491873	-1.02277	SRB4
-2.0154	-2.42647	-2.87541	-1.77402	-2.30903	-0.221559		0.677379	-1.00422	WBP1
-0.582872	-1.33461	-1.35893	-0.38283	-0.284582	0.399551		1.32543	-1.00285	TMA20
-0.980633	-0.899658	-0.0696583	0.107136	0.278223	0.660782		1.3945	-0.998697	CRP1
0.965416	0.638184	1.62846	2.03194	2.19252	1.99811		1.54484	-0.99684	GAL1
2.34278	1.70312	0.725611	1.89406	2.24629	3.61966		0.636407	-0.996166	UGP1
-1.70998	-2.23884	-4.08521	-1.96409	-1.68411	-1.39804		0.604415	-0.995934	HIS3
2.33843	1.79004	2.54999	2.87633	3.60514	3.18206		1.48804	-0.995024	ENO1
3.85835	3.68831	4.15392	4.89338	5.01183	4.76612		2.52781	-0.990249	CDC19
4.02971	4.00992	4.10272	4.57359	5.25876	5.27339		1.87978	-0.987798	RPS5
-3.23326	-2.67752	-2.86268	-2.02238	-1.98756	-1.83414		2.3113	-0.97646	MSK1
-2.70114	-1.02249	-0.891781	-1.32972	0.54253	-0.903681		0.527988	-0.974849	CYT1
-1.49031	-2.17237	-1.08534	-0.329719	-1.13427	-0.381557		1.10937	-0.96749	TCB3
-0.00575256	0.0124149	1.02202	1.17284	2.07529	0.663574		0.833885	-0.961008	HXT6
4.24237	4.18573	3.38034	4.62385	4.94603	5.09125		1.42409	-0.950899	RPS19A
1.10413	-0.923025	1.19021	1.35673	1.9632	0.896202		0.555511	-0.948271	ALD6
1.26368	1.24721	0.0808353	2.07032	1.59908	1.74647		1.06463	-0.941383	SEC16
-4.14264	-0.830858	-2.14547	-1.52076	-2.1061	-0.671507		0.375964	-0.9402	PGD1
-1.45807	-2.45755	-3.57918	-1.26084	-1.54255	-1.87098		0.668951	-0.940141	SDH3
-0.516628	-0.292612	0.0638695	0.774309	0.436739	0.850359		1.94022	-0.935593	GLT1
-2.02717	-2.67985	-1.58855	-1.98165	-0.467035	-1.04246		0.79442	-0.93481	COX2
-0.729094	-3.07738	-3.57153	-1.01908	-1.96932	-1.59967		0.432993	-0.929974	RLM1
-0.881096	-2.94792	-0.305899	-0.332788	-0.194437	-0.817865		0.491794	-0.929941	LGE1
-0.350582	0.017334	-0.664274	0.0434341	0.837515	0.883911		1.28338	-0.920794	SET3
-0.974918	-2.42914	-0.834984	-1.00922	-0.205601	-0.274042		0.736128	-0.916727	SAH1
-3.90518	-2.67039	-2.47399	-3.19603	-1.70508	-1.41064		0.570533	-0.912604	TPS3
-0.994438	-3.00344	0.0864487	-0.671984	0.0918884	-0.596073		0.413668	-0.911753	CYS4
-0.795017	-0.861233	-2.19226	0.23879	-0.825407	-0.529285		0.754697	-0.91087	RAD52
-2.3271	-1.57255	-2.85277	-1.70211	-1.59612	-0.733473		0.876407	-0.906907	SEC21
-2.75925	-3.19866	-2.31983	-1.39348	-1.9839	-2.19135		1.21727	-0.903004	COX1
-2.25747	0.476141	0.168987	0.261366	0.0342979	0.795584		0.431524	-0.901197	SRV2
0.790281	1.01463	0.943544	1.65085	1.69426	2.08675		2.36319	-0.894468	NDE1
0.689547	0.785006	-0.00110245	1.01755	1.44424	1.691		1.322	-0.893113	SIF2
-0.592901	-3.44758	-1.76258	-1.21763	-0.484413	-1.43158		0.434668	-0.889812	ATG26
-1.12502	-3.99937	-2.90008	-0.700785	-3.09815	-1.55903		0.33588	-0.888834	HSP104
-1.04502	-4.52978	-1.72114	-1.5622	-1.99124	-1.07719		0.333271	-0.88844	NBA1
-3.17018	-3.58504	-2.91658	-1.49301	-3.03989	-2.49247		0.829566	-0.882142	ECM25
-2.09239	-1.10668	-1.99566	-0.963291	-0.48312	-1.1091		1.12953	-0.879738	RTS1
0.653666	-2.90709	-0.341875	0.781662	-1.30674	0.561522		0.282604	-0.877249	SEF1
-0.958475	-0.601664	-0.883528	-0.728827	0.345337	0.556675		0.991485	-0.872284	SEC13
-1.83897	-2.08633	-3.02543	-0.986477	-1.86955	-1.50979		0.907567	-0.86164	SAK1
-1.74846	-3.6271	-2.89439	-2.04235	-1.62581	-2.02852		0.693351	-0.857759	NHP6B
1.27247	1.18693	1.99219	2.23231	2.49783	2.29327		1.48384	-0.857276	GDH1
3.52192	2.74657	3.77767	4.38713	4.52982	3.67895		0.979693	-0.849912	ATP1
-3.33608	-2.37161	-1.69203	-1.82933	-2.08631	-0.934542		0.650033	-0.849846	UBP6
-1.78799	-1.49486	-1.37813	0.0215607	-0.94417	-1.1898		1.02452	-0.84952	HXT4
-3.33838	-2.83674	-3.14438	-2.9625	-1.69456	-2.12459		0.991949	-0.845949	NOP14
-2.22999	-0.391497	-1.96052	-0.80994	-1.0504	-0.191351		0.601661	-0.843438	HOS2
0.307703	-1.30853	-0.564896	0.151026	1.09514	-0.303951		0.60095	-0.835979	EXO84
-0.90263	-0.349731	-1.02965	0.542891	-0.182831	-0.143995		1.24195	-0.832692	DOT5
-0.963558	-1.49486	-0.953781	-0.947515	0.277842	-0.247562		0.980865	-0.831653	ARO8
-2.778	-3.03885	-2.64013	-2.95302	-2.19656	-0.820265		0.582024	-0.829049	RNH202
-2.64684	-0.860331	-0.672939	-0.246775	-1.52114	0.0745277		0.448119	-0.82891	CUE2
-1.66329	-2.92887	-0.930925	-1.5161	-0.428528	-1.0996		0.550842	-0.826288	TAF5
-0.828628	-0.894106	-3.34535	-1.04739	-0.590532	-0.967407		0.415876	-0.820918	GCN20
-0.743593	-2.31841	-2.35006	-1.14837	-2.39649	0.551813		0.330147	-0.80634	PRB1
-2.42186	-2.65082	-2.0354	-1.56461	-2.2908	-0.837782		0.816824	-0.804966	SOD2
1.2393	0.196722	-0.417297	0.430273	1.66552	1.2995		0.582329	-0.792187	HOS4
-2.44695	-3.47697	-3.94267	-2.63487	-2.40627	-2.46969		0.812781	-0.785253	MNN9
1.11221	2.2963	2.20469	2.78874	2.4577	2.70671		0.927119	-0.779987	RPL26A
0.846218	0.402479	0.305168	1.57273	0.4772	1.84279		0.801693	-0.779621	RNQ1
-2.08755	-0.748396	-0.82881	-0.939692	-0.649571	0.260294		0.619933	-0.778595	CDC53
-2.21645	-3.02755	-4.02833	-2.57547	-2.19232	-2.18206		0.648193	-0.774156	SCT1
1.40841	1.83448	1.72321	2.26864	2.5104	2.50568		2.16673	-0.772875	RPS20
2.5484	0.904779	0.513224	1.31581	2.63596	2.32971		0.448549	-0.771695	CDC33
0.32749	0.192379	1.0036	1.05621	1.98663	0.784769		0.803267	-0.768044	QCR2
-3.9536	-2.88857	-3.07878	-2.98809	-2.19232	-2.43802		0.886111	-0.767512	SIR3
0.147472	0.795065	0.61994	1.16542	1.28432	1.38348		1.68919	-0.756915	PAL1
0.557787	-0.786465	-0.0495167	0.986677	0.381317	0.61977		0.819894	-0.75532	MHP1
-3.61244	-0.451395	-3.39255	-1.36177	-1.97477	-1.85859		0.294767	-0.753753	CWC22
0.643488	-0.070221	-0.100674	0.630369	0.831024	1.2446		1.15538	-0.744466	SAC1
0.418648	1.22591	1.47416	1.53491	1.88953	1.9158		1.01788	-0.740508	SSC1
-2.66882	-0.771965	-2.84031	-2.09873	-1.61159	-0.356092		0.3665	-0.738223	MED1
-0.361723	-0.973854	0.698383	1.42876	-0.717966	0.859194		0.383653	-0.735728	CYR1
2.65357	2.24596	2.46054	3.30301	2.9208	3.32157		1.84332	-0.728437	RPS7B
1.49598	1.12493	1.38646	1.7178	1.94083	2.4954		1.30912	-0.715555	EIS1
1.69224	1.49001	1.21582	2.10458	2.49225	1.9462		1.54688	-0.714988	SLA1
-0.854624	-2.41053	-1.83322	0.0769882	-1.2147	-1.82207		0.421661	-0.712862	SEC27
-3.44001	-2.59339	-2.62713	-2.31649	-0.953102	-3.26298		0.41628	-0.709321	FAA2
-2.02717	-2.9847	-1.80351	-0.681086	-2.04371	-1.97407		0.544903	-0.705508	FYV6
1.4344	1.22888	1.26841	2.80263	1.6914	1.53173		0.797	-0.69802	RVS167
-2.99713	-1.79592	-2.35006	-1.01086	-1.98573	-2.05653		0.650749	-0.696665	RPS28A
0.0227985	0.79105	-1.43059	0.390173	0.632755	0.400326		0.445361	-0.68	SCP160
-0.547249	0.150904	0.994924	0.15066	1.93527	0.549026		0.411536	-0.678792	PGI1
-3.06936	-1.54328	-1.73262	-0.880079	-1.99677	-1.43434		0.514048	-0.678025	RIP1
-1.95791	-0.378517	-1.01056	-0.145212	-0.845228	-0.326799		0.600227	-0.676582	SUP45
1.57814	1.6401	1.82351	2.44305	2.54253	2.08579		1.90096	-0.676538	PFK1
0.43655	0.0665722	1.22094	1.45497	0.461823	1.83662		0.563933	-0.67645	PYC1
0.564278	-0.426468	-0.372984	0.394203	0.681189	0.709833		0.933967	-0.673466	DBP1
3.54119	3.6074	3.94148	4.35485	3.85185	4.90209		0.961846	-0.672907	RPL23A
-2.92045	-1.32089	-2.85995	-2.43467	-0.406275	-2.24514		0.332764	-0.671735	HAA1
-0.179834	-0.640648	-0.122088	0.447973	-0.128189	0.742107		1.03308	-0.668154	UBX4
-1.17655	-0.310991	-1.3275	-0.00268745	-0.656851	-0.151529		0.829168	-0.667992	FMP52
-0.854624	-1.57551	-1.67136	-0.749193	-0.891703	-0.471571		1.09087	-0.663008	SSS1
2.57498	2.17378	2.5415	2.90312	3.11355	3.22542		1.82063	-0.650609	RTT103
0.620083	2.08637	2.32122	1.77526	2.68982	2.50622		0.46627	-0.647875	HSC82
3.99892	3.1453	3.61982	3.9771	4.17879	4.52958		1.0191	-0.640477	RPS7A
-1.39567	-0.675941	-1.26543	-0.327166	0.437422	-1.54706		0.439004	-0.633411	CCR4
-0.137734	-0.647636	0.775679	1.14147	-0.48312	1.18333		0.375837	-0.617125	PSP2
1.35837	1.11762	1.00286	1.2959	1.73014	2.2859		0.936607	-0.611031	CCT5
2.60985	1.92416	2.60479	2.73348	2.77147	3.44597		0.8654	-0.60404	CCT7
4.74198	3.53795	4.25217	5.10444	4.09124	5.14766		0.54296	-0.603746	RPS14A
-1.41102	0.0421619	-0.103865	-0.267189	0.967463	-0.384663		0.398453	-0.596111	IDH2
-0.376335	0.119224	0.96528	0.934423	0.308437	1.21047		0.542183	-0.581722	MRC1
0.531937	1.38584	1.76726	1.82892	2.39564	1.20178		0.50565	-0.580432	ATP3
-1.49848	-3.43663	-0.976028	-0.790813	-1.83611	-1.55903		0.286094	-0.575063	RGT1
0.332107	-0.442589	-0.717876	0.273531	0.454411	0.13213		0.792642	-0.56281	MIG1
0.118904	-0.438541	-2.00956	-0.88834	-0.190733	0.430914		0.30766	-0.560345	SCD6
-3.50978	-0.934378	-1.89638	-1.53956	-2.14038	-0.980764		0.272941	-0.559948	GYP1
1.14249	1.89693	1.19585	2.03472	2.29718	1.56681		0.791101	-0.554486	PMA1
0.831621	-0.585913	0.713573	0.759247	0.666683	1.19437		0.501649	-0.553673	PTK2
-1.24642	-1.82205	0.269024	1.02935	-2.99349	0.813881		0.140589	-0.549728	SIN4
-0.173277	0.281759	0.65781	0.885498	0.914917	0.595448		0.975161	-0.54319	AYR1
-1.83897	0.596392	-0.476744	0.00462914	-0.595419	0.496731		0.282648	-0.541755	SEC5
0.849443	1.47507	1.38114	1.64813	1.69126	1.96975		1.1461	-0.534492	DHH1
-0.365456	-0.404594	-0.582598	-0.2181	0.425754	0.0242596		1.24446	-0.528187	TSA1
3.94996	3.97349	4.08971	4.6469	4.49963	4.43885		2.64822	-0.524074	URA2
0.936905	-0.0144405	1.33278	1.5401	0.842943	1.43243		0.499579	-0.520075	FAA1
2.66547	1.71755	1.90912	2.4648	3.23557	2.1461		0.525081	-0.518109	PGK1
-0.539217	0.411474	-1.79488	-0.38921	-0.458107	0.458641		0.294407	-0.511317	HRK1
-1.46606	-1.98956	-2.73467	-1.12156	-2.12819	-1.4371		0.456911	-0.501146	GFD1
3.17118	3.05196	2.60291	3.38986	2.98154	3.95544		0.687418	-0.500263	CCT2
8.44994	8.40441	8.01041	8.82464	8.81886	8.71948		1.59458	-0.499404	TEF1
-2.385	-2.91611	-3.53965	-1.90348	-2.87803	-2.57313		0.489671	-0.495376	CAF40
-0.434351	0.378212	0.723812	-0.310926	1.73779	0.710457		0.289588	-0.489883	HXK1
-1.93555	-0.743397	-0.231867	-0.341526	-0.273911	-0.834141		0.383137	-0.487077	GRS1
-2.33001	-0.965095	-1.85636	-2.94509	-0.106102	-0.652142		0.193402	-0.482711	SEC8
-2.26904	-2.25856	-0.709749	-1.72883	-0.769898	-1.31111		0.3339	-0.475839	SKT5
0.30653	-0.708055	-0.119392	-0.0626011	0.834402	0.120604		0.51429	-0.471107	LSP1
-1.80817	-0.707245	-0.684839	-0.437971	-0.0413208	-1.31111		0.373418	-0.46995	ILS1
1.72771	1.1052	1.57424	2.21367	1.68925	1.89684		0.896457	-0.464201	SEC31
0.695112	0.494247	0.375233	1.19113	0.130032	1.62021		0.434203	-0.458927	NUT1
2.86374	2.60744	3.13554	3.05283	3.83816	3.08077		0.693008	-0.45501	ATP2
4.55095	4.49087	4.39032	5.05871	4.63279	5.10423		1.35103	-0.454533	STE20
2.74383	1.86372	2.39015	2.70949	2.74271	2.90499		0.796853	-0.453165	MIR1
-3.05776	-1.63138	-1.94136	-1.50451	-1.32982	-2.44541		0.334928	-0.450253	SCH9
-1.3283	-2.34847	-3.41316	-2.09352	-1.78099	-1.87098		0.298742	-0.448148	MCK1
-1.72333	-2.17237	-3.02359	-2.3287	0.00922203	-3.26953		0.158894	-0.443431	ILV3
-2.4172	0.560448	-0.492691	-0.614178	0.124523	-0.542597		0.185608	-0.439065	RLI1
0.90271	1.97435	0.76726	1.91201	0.982767	2.04492		0.353918	-0.431793	YPR091C
1.34883	1.75675	2.23226	2.25746	2.3959	1.97926		0.69438	-0.43159	VRP1
0.0691643	-0.469173	-0.0927238	-0.0063591	0.148106	0.646082		0.776536	-0.426854	INP53
-0.73391	-3.33228	-0.572983	-2.07626	0.338032	-1.62043		0.135627	-0.426838	GCD6
-1.85988	-1.03364	-2.91484	-0.743734	-0.887415	-2.91903		0.179432	-0.419395	SKY1
2.97098	2.85887	3.1999	3.64169	3.36573	3.26515		1.288	-0.414277	TDH2
9.49026	9.18212	9.19071	9.74628	9.6273	9.72555		1.72772	-0.412011	PFK26
0.464153	0.600658	-0.0869236	0.0723515	1.37241	0.764698		0.404331	-0.410522	SPA2
2.6308	2.64773	2.7631	3.02071	2.66113	3.58741		0.681952	-0.409204	CCT3
4.79948	4.19048	4.26547	4.46559	5.06089	4.93971		0.696365	-0.403585	RPS3
0.623289	1.11143	1.53716	1.72274	1.75805	0.999983		0.4848	-0.402968	CDC39
-0.486237	-1.95254	-0.00408173	-0.229025	0.621969	-1.63093		0.172732	-0.401625	SES1
-2.53501	-1.6895	-1.55904	-1.82933	-1.9531	-0.802366		0.348276	-0.399586	FAA4
-1.98063	-0.579214	-1.02561	-0.268169	-0.280642	-1.85859		0.229434	-0.392684	TKL1
0.129551	1.01168	0.232792	0.946083	1.19171	0.376951		0.443246	-0.380243	PSA1
2.85198	3.0142	1.88074	2.77288	3.03723	3.07638		0.445461	-0.37986	SUA7
2.32054	1.60295	2.18281	2.29872	2.7851	2.15521		0.578075	-0.377577	AAC3
-0.229992	1.2257	-0.356394	0.374884	1.74057	-0.367014		0.175433	-0.369708	FET4
-0.952288	0.348074	-1.11939	-0.521925	-0.365753	0.267374		0.283502	-0.367767	BCY1
0.268499	1.68314	0.937346	1.90072	0.562098	1.51207		0.251827	-0.361968	KEL1
-0.0661278	-1.80458	-1.58706	-0.418812	-0.193378	-1.75972		0.188718	-0.361952	PEP4
-1.66329	-3.82096	-1.67452	-1.26474	-1.59752	-3.22116		0.141587	-0.358449	IPP1
-1.81836	-2.11097	-1.77439	-1.4096	-1.26498	-1.97845		0.65477	-0.35023	SSE1
0.253977	0.261173	0.152586	0.724218	0.458458	0.521341		1.77313	-0.345427	NPR2
4.1478	4.75987	5.12693	4.93039	5.05919	5.07775		0.52301	-0.344241	ATG20
1.70101	0.9487	2.1816	2.07313	1.87194	1.89364		0.388345	-0.335796	SYP1
2.07551	1.35158	1.7175	1.91341	2.09677	2.13755		0.691944	-0.334379	RPS25A
6.06319	5.61853	5.80632	6.40512	5.88652	6.19549		0.774021	-0.333027	SPN1
4.32901	4.10705	4.21471	4.70242	3.81589	5.12636		0.351712	-0.331301	RKR1
1.55206	1.92075	1.8214	2.08132	2.11601	2.08378		1.38636	-0.328963	PRT1
4.02775	3.47382	3.22131	3.76692	4.12288	3.81311		0.549498	-0.326675	DST1
1.57269	0.992321	2.33199	2.69134	1.90333	1.28003		0.226336	-0.325902	TY1A-A
-0.292576	1.10405	-0.359569	0.240513	0.332529	0.84866		0.249497	-0.323267	SEC15
2.61999	2.03757	2.53022	2.33899	2.97655	2.83985		0.536445	-0.322537	EFT1
0.896956	0.36631	0.842978	0.903225	0.615641	1.55297		0.423226	-0.321865	ARB1
-3.10887	-3.63478	-2.44132	-2.67069	-2.52913	-3.0313		0.350942	-0.317952	PUP3
0.842341	0.959217	1.46359	1.69625	1.43793	1.07614		0.529329	-0.315057	ILV2
0.840397	0.16427	1.37026	1.65564	0.579857	1.07743		0.267513	-0.312667	IMH1
1.56172	0.406609	-0.530846	1.64683	0.836477	-0.135754		0.141391	-0.303356	SVL3
-0.466059	0.300846	-1.54307	0.0571842	-1.32982	0.465799		0.146542	-0.300481	LAS17
3.42239	3.79022	4.27092	4.06177	3.86032	4.45283		0.420815	-0.29713	CDC16
2.94484	2.86972	2.90609	3.55346	2.74865	3.28286		0.535021	-0.288109	SUP35
0.696724	1.01242	1.90807	1.21621	1.79052	1.46703		0.28915	-0.285518	VMA2
0.166208	0.528072	1.77655	0.989344	1.40633	0.926573		0.216185	-0.283806	CDC48
-1.91352	-1.76688	-1.93566	-1.52778	-1.71416	-1.52929		1.58716	-0.28161	CDC55
1.75203	1.58881	1.76566	2.10902	1.51364	2.32632		0.490441	-0.280829	RPL40A
3.73927	3.4802	3.59169	4.04139	3.34338	4.26843		0.414131	-0.280677	KSP1
2.97983	3.17619	3.04352	3.25818	3.05065	3.7159		0.601204	-0.275062	RPG1
-1.48218	-1.49486	-2.59671	-1.83367	-1.27279	-1.66287		0.264309	-0.268138	TAP42
1.84477	0.997309	1.41257	1.70663	1.17541	2.15598		0.28073	-0.261124	HTB1
-0.458067	-0.381103	-1.55176	-1.6248	0.840101	-0.828091		0.11507	-0.259379	MRH1
-0.95904	0.66225	-0.802641	0.471928	-0.914204	0.118099		0.144753	-0.258418	YOL087C
-1.99213	-2.14354	-0.285822	0.278906	-3.42279	-0.504955		0.0707547	-0.25755	CEX1
2.98859	2.29943	2.706	2.93197	3.0895	2.73906		0.497445	-0.255501	CIT1
0.482958	0.347294	-0.358932	0.125525	0.189281	0.91201		0.279063	-0.251832	TIF5
-2.65048	-1.56224	-2.62477	-3.5587	-0.709616	-1.81699		0.0995658	-0.25073	ARD1
-1.82863	-1.32338	-1.37813	-0.557404	-2.15268	-1.08727		0.188443	-0.244261	SSH1
1.61564	1.34749	1.73859	2.15066	1.82855	1.4512		0.448981	-0.242898	KAR2
0.949129	0.511085	0.77104	0.509562	1.9159	0.525598		0.190081	-0.239935	GPM1
-2.67137	-0.562237	-1.162	-1.74237	-1.11309	-0.829298		0.127187	-0.23695	SRB2
1.21452	1.36631	0.380571	1.20425	1.18359	1.27667		0.31094	-0.234369	GLO3
2.62724	1.45726	1.00459	1.72262	2.57792	1.48572		0.147481	-0.232392	PDC1
-1.43435	-1.87757	-1.33999	-1.52778	-1.92471	-0.504955		0.195769	-0.231492	LCP5
4.80039	5.27418	4.79591	4.94441	5.10234	5.46178		0.409654	-0.212688	SSB1
-2.22999	-2.69053	-3.60575	-2.66552	-2.60032	-2.63515		0.198095	-0.208431	CPR6
3.61171	3.40121	4.07958	4.03343	4.23986	3.41459		0.246118	-0.198463	PET9
4.45429	4.01377	4.3584	5.11093	3.08993	5.21713		0.100431	-0.197182	ACC1
0.639582	-0.405911	-0.178736	0.526886	-1.31939	1.43607		0.0794964	-0.196212	IML1
0.485031	0.383175	0.240364	0.117672	0.977371	0.58687		0.300445	-0.191114	RRP3
4.47867	4.33212	4.24445	4.60917	4.63287	4.38012		0.829178	-0.188974	SSA1
-3.70791	-1.89595	-1.85457	-1.57063	-3.37713	-1.95549		0.0794367	-0.185059	BNI4
-0.778004	-0.349098	-2.62711	-0.976038	-1.70056	-0.524387		0.0838866	-0.184411	ECM21
-0.247107	-1.93914	-1.33248	-0.929585	-1.14345	-0.915176		0.129814	-0.176839	ENT5
1.67817	1.32783	1.98005	1.66631	1.85092	1.96766		0.32923	-0.166283	TIF4631
-0.173277	0.487528	-0.365303	0.930586	-0.661968	0.159786		0.109597	-0.159819	RPS9B
-0.957348	-1.95446	-1.45756	-0.853376	-1.23963	-1.79822		0.149354	-0.159383	CFT2
3.24635	3.37309	3.67044	3.17068	3.90076	3.6768		0.241151	-0.152784	RPS18A
1.00354	0.910871	0.383234	0.734278	0.911722	1.10835		0.276224	-0.152237	DUN1
0.412775	0.106356	0.153032	0.0742855	0.988377	0.0599232		0.177264	-0.150141	VMA1
0.696186	0.584841	0.201674	-0.0490704	1.32793	0.629253		0.121889	-0.141804	YSC84
2.26186	2.1687	2.42831	1.99067	2.69032	2.59927		0.237969	-0.140465	RSP5
3.17298	3.59906	3.28919	3.28029	3.75319	3.40858		0.267066	-0.126941	STM1
-0.000810623	-0.128788	0.586338	0.431478	-0.751858	1.14756		0.0726388	-0.12348	NTH1
-1.41875	-1.64997	-0.124786	-1.44018	-0.19232	-1.2054		0.067864	-0.11854	ACH1
1.8348	1.95576	1.86858	2.10458	1.86331	2.03542		0.645574	-0.114724	BUD6
0.0107536	-0.129332	-0.60428	0.473686	-0.269999	-0.594532		0.109047	-0.110671	RPS0A
0.518429	0.98531	0.434738	0.883957	0.443562	0.897482		0.157589	-0.0955079	RVB2
-3.1109	-3.52029	-2.54741	-2.57305	-2.91595	-3.40343		0.0916586	-0.0953887	PEX31
-0.366203	-0.947737	-0.823538	0.0319424	-0.714924	-1.17437		0.0840324	-0.0933755	EXO70
-0.134544	0.115101	-0.165892	0.208483	-0.195496	0.0816135		0.248322	-0.0933119	SNF5
0.825251	-1.34468	0.19779	0.0862141	-0.298178	0.155518		0.0457972	-0.0883961	LYS20
2.52121	0.957939	1.55329	1.76536	1.5566	1.9543		0.0599574	-0.0812753	BFR1
-2.7121	-0.708868	-1.33248	-1.96409	-1.82459	-0.731779		0.0371585	-0.0776672	ECM16
-0.376711	0.244909	1.29126	1.18327	0.564291	-0.382887		0.0347054	-0.0684039	TUB2
0.179592	0.624388	1.05316	0.475443	0.260944	1.32564		0.0573886	-0.0682971	MET6
1.78944	1.9927	2.67087	1.76668	3.05711	1.83347		0.0468972	-0.0680866	POR1
3.69619	3.04854	3.1552	3.30639	2.97484	3.81931		0.0740292	-0.0668685	PAB1
-1.44221	-1.38694	-0.599018	-0.38283	-1.1414	-1.72896		0.0417883	-0.0583274	SKG3
-0.411018	-1.42647	-3.2776	-2.11098	-1.40138	-1.43434		0.02151	-0.0561296	HTZ1
-3.01382	-1.82733	-0.737572	-1.59993	-1.87633	-1.93454		0.0282617	-0.0559742	FUM1
-2.0631	-2.7365	-1.33248	-2.3287	-1.69007	-1.9476		0.0422151	-0.0552398	WHI4
-1.63598	-3.11527	-2.97603	-2.81208	-3.6718	-1.07791		0.0204947	-0.0551634	NAN1
-1.58287	-0.835285	-0.501083	-0.387079	-0.85273	-1.55903		0.028872	-0.0401332	YLH47
-0.786985	-1.62984	0.0841122	-1.3236	-0.742535	-0.146627		0.0222382	-0.039985	GPH1
1.60833	1.47041	1.49541	1.82088	1.08689	1.78131		0.0545627	-0.0383078	IDH1
-0.681787	-2.2202	-0.854565	-0.175673	-2.75769	-0.712151		0.0132279	-0.0370102	IRR1
-0.532066	-0.445969	-2.93107	-1.05076	-0.865324	-1.89607		0.0122113	-0.0323191	GOS1
-0.00954437	-3.13287	-0.290665	-0.442387	-1.36516	-1.52929		0.0100337	-0.0320826	RPA34
-0.663292	-0.894106	-1.64477	-1.24243	0.622871	-2.49438		0.010169	-0.0294094	FPR3
-0.972071	-1.00045	-0.218544	-1.06515	-0.293064	-0.751106		0.0268596	-0.0272484	ATP4
-0.271412	0.0129089	0.0161514	0.963709	-2.05905	0.927467		0.00811096	-0.0248248	TMA22
-1.08755	1.94264	-1.65722	-0.395616	-1.80666	1.41825		0.00135194	-0.00603294	RPS30A
0.968384	0.557411	0.871969	1.13815	0.486149	0.7488		0.0119893	0.00822258	KGD2
0.0307732	-0.93248	0.56036	0.0355186	0.636929	-1.05018		0.00603394	0.0121295	RPL9B
0.30653	0.231426	0.953814	0.203899	0.587271	0.65453		0.0190024	0.0153567	NSR1
0.0561085	0.908756	-0.00358391	0.342848	0.303196	0.245457		0.0263439	0.0232601	TIF3
-0.913519	-0.492058	-1.0398	-1.28542	0.176231	-1.41698		0.0166484	0.0269292	MDH1
0.637344	0.874468	0.145435	0.563129	0.408423	0.59342		0.0474036	0.0307585	NAB3
3.25124	2.77821	2.49294	3.09781	2.60373	2.72184		0.0421735	0.0330029	SEC9
0.819179	-0.498362	1.43858	-0.100477	0.373478	1.35319		0.0207354	0.0444031	SHM1
2.61019	2.17565	2.51773	1.98842	2.80675	2.36413		0.0616054	0.0480849	LSB3
0.421467	0.932386	0.470944	0.941217	0.256689	0.472185		0.0694941	0.0515683	SNF4
-3.47735	-0.717014	-0.72114	-1.31042	-1.62581	-2.15002		0.0199197	0.0569158	PTA1
2.51985	1.96394	2.47451	2.54156	2.06482	2.17319		0.0926743	0.0595754	NDI1
0.663773	0.748789	1.33415	1.09519	1.4625	0.00811958		0.0423857	0.0603034	CLU1
1.72297	1.38146	1.63518	1.55665	1.46752	1.50598		0.263902	0.0698191	SNF1
-0.908064	-2.92964	-2.47399	-1.85706	-2.13161	-2.54843		0.0396281	0.0751365	UTP22
-1.4741	-0.382399	-0.321295	-1.11274	-1.00883	-0.290167		0.0593477	0.0779813	SEC61
-1.57421	-2.67992	-2.55031	-2.76708	-1.33215	-2.95813		0.0464853	0.0843096	HRB1
2.03927	2.04216	2.00866	1.30268	2.4506	2.03508		0.108222	0.100573	SHM2
-2.34173	-2.56959	-2.56339	-2.82644	-2.54525	-2.43802		0.333816	0.111665	PRE10
0.682514	0.152693	-0.127491	0.502687	-0.347382	0.210915		0.120571	0.113832	NRD1
-2.55874	-1.9127	-1.86175	-0.429182	-3.09419	-3.1591		0.042824	0.11643	SBE22
2.51422	2.16205	3.04951	2.24978	2.73869	2.387		0.146566	0.116772	ALD4
2.1744	2.35761	2.24057	2.37001	1.63022	2.39141		0.18991	0.12698	NIP1
0.608902	0.990572	1.17031	0.514696	0.475203	1.38817		0.141977	0.130573	DBP2
1.35497	0.755281	0.366802	1.09462	0.0655937	0.921915		0.111181	0.131643	BIO2
4.0136	3.35134	3.70242	3.49441	3.70111	3.46703		0.262434	0.134937	ABD1
-0.535847	-0.710493	0.426281	-0.475939	-0.71113	-0.0389595		0.122151	0.135323	PAR32
1.74763	1.65106	1.32982	1.3607	1.53744	1.41174		0.437372	0.139547	SSD1
-0.426531	0.929258	0.520496	0.676912	0.440153	-0.56707		0.102427	0.157743	XRN1
2.93497	2.50234	2.59563	2.09042	2.73571	2.72996		0.250758	0.158951	DED1
0.113281	0.551319	1.12786	0.814415	-0.35092	0.822174		0.126857	0.168929	NPR3
-1.8811	-1.34847	-1.90193	-1.06175	-2.88967	-1.71773		0.115346	0.17922	TIF4632
0.548098	-0.217304	-0.458242	-0.235714	-0.200806	-0.256063		0.245049	0.188378	BMH1
2.90589	3.54899	2.97527	2.68358	3.18796	2.97987		0.314409	0.192913	ENP1
0.839748	0.58086	1.17515	0.993437	0.232075	0.786741		0.273669	0.194501	INO1
1.7806	2.44882	2.54541	2.27286	1.91234	1.99939		0.303388	0.196751	ARO1
-1.39567	-0.819412	-1.75252	-2.11274	-1.22744	-1.22624		0.190397	0.199605	MUD1
3.16718	2.7772	3.70197	2.92545	3.16451	2.95667		0.290424	0.199903	ACT1
-0.724293	0.927429	-1.04695	-1.52778	0.869785	-0.786444		0.0751537	0.200207	ALY2
-0.776014	0.309694	0.0186005	0.453331	-0.663433	-0.840824		0.143769	0.201069	RPL5
-0.314056	-1.3472	-1.39889	-2.44571	0.00692177	-1.22593		0.0906973	0.201523	CDC10
3.21483	2.11648	2.83348	2.51484	2.9034	2.1063		0.208792	0.213418	RPS17A
2.3523	1.79878	1.81579	1.70226	1.62422	1.98992		0.436069	0.216824	HTA1
1.33901	0.805908	1.08037	0.630106	0.846294	1.06334		0.503899	0.228512	RVB1
0.14275	-0.396721	0.336512	0.883736	-0.14908	-1.35392		0.12544	0.233934	SMY2
3.4026	4.09019	4.45671	3.74196	4.17695	3.30453		0.23919	0.242021	RPB11
0.588982	0.624388	0.0648174	-0.868151	1.08667	0.296181		0.16034	0.254496	SSA2
-2.32564	-1.9202	-2.24297	-2.17604	-2.2484	-2.82918		0.456424	0.254933	VAS1
-3.6727	-2.79938	-0.732622	-3.27652	-3.5238	-1.19213		0.0811378	0.262582	PCF11
-2.85358	-3.50328	-1.35259	-2.96556	-2.92129	-2.64014		0.158417	0.272517	YDR333C
0.0727558	-0.625233	-0.314501	-1.94047	0.65085	-0.403427		0.129848	0.275357	HXK2
0.569565	0.615656	0.381714	0.82983	0.0983887	-0.203045		0.373398	0.280587	PIL1
-0.486237	-0.823805	0.349405	-0.783092	0.125372	-1.18206		0.219179	0.293049	CYC1
4.91083	3.34436	4.35665	3.63529	4.37303	3.69424		0.230214	0.303097	TDH1
1.64571	-0.337122	1.93916	0.885057	0.991175	0.459879		0.155051	0.303879	ACO1
1.23746	1.55183	1.68781	0.237411	2.03158	1.29618		0.22044	0.303974	TIF34
-0.578533	-1.69915	-1.96245	-2.79504	-1.70056	-0.657496		0.151638	0.304321	MED4
-0.250553	-0.0377178	0.513571	-0.911106	0.951996	-0.757414		0.187786	0.313941	RNR2
2.58328	1.3298	1.4023	1.50999	1.50551	1.35306		0.315227	0.315606	HCR1
-1.8811	-0.85313	-0.978956	-1.55143	-0.805048	-2.30437		0.22893	0.315889	ENP2
-1.82863	-1.82029	-1.14109	0.115045	-3.75068	-2.15235		0.104721	0.332661	UME6
1.54691	2.12948	1.40698	0.707874	2.20593	1.1704		0.269247	0.333055	RPS1B
2.97895	2.50409	2.49373	2.50598	2.34434	2.11716		0.793576	0.336432	SNX4
0.786417	-0.268467	-0.483656	-1.76985	0.179504	0.593872		0.155304	0.34359	RTK1
0.431827	-1.04283	-0.724411	-1.07455	-0.206669	-1.09887		0.258841	0.348225	MGM101
3.7052	3.33759	3.33115	2.87289	3.34916	3.09074		0.891181	0.353718	RPS6A
2.53404	2.08508	2.20081	1.84327	1.99791	1.90622		1.18471	0.357511	NPL3
-1.25747	-1.43989	-0.898231	-1.94047	-0.813971	-1.9216		0.372558	0.36015	TRP5
2.57493	2.84959	1.70417	1.78237	2.42282	1.82179		0.383669	0.367235	LAT1
1.80779	2.14721	0.359482	0.466345	0.944319	1.78576		0.216228	0.372686	YRA1
3.57322	3.0755	3.24784	2.52773	3.21288	3.03716		0.671594	0.372931	RPL9A
-2.46446	-2.08543	-0.130741	-1.41827	-2.60877	-1.77592		0.176462	0.37411	SEA4
-1.85988	0.493189	-0.894541	-0.050333	-0.420452	-2.94022		0.123314	0.383259	SLA2
3.07895	1.88796	2.22867	1.94037	1.99385	2.10543		0.466294	0.385309	RPS4A
-1.79804	-0.00144768	0.0619717	-1.04823	-0.558823	-1.3375		0.244262	0.402344	PNO1
3.29815	3.32411	3.1304	2.94629	3.26793	2.30976		0.641922	0.409561	RPS1A
3.15091	3.39319	1.40548	2.43397	2.16925	2.0968		0.261743	0.416521	RPL6A
0.250567	0.640417	-0.479504	0.705132	-2.56703	1.02141		0.128342	0.417321	BBC1
0.149828	0.937325	1.40884	0.216558	0.780184	0.243448		0.437024	0.418601	YEF3
5.96021	5.90278	6.07397	5.35936	5.77402	5.53453		1.50215	0.423017	RPB3
0.637905	0.540768	-0.126949	-0.700125	-0.0177021	0.468504		0.449087	0.433682	ZUO1
-1.02717	-2.35354	-1.51306	-2.59126	-2.55745	-1.04737		0.271934	0.434103	EMG1
1.79781	2.10785	1.91531	1.60946	1.78072	1.12529		0.942049	0.435169	POB3
-0.0420322	1.52514	-1.08219	-0.265722	0.207434	-0.878458		0.210664	0.445887	PUF3
-2.13773	-2.74166	0.157038	-1.34721	-1.45113	-3.27281		0.155483	0.449597	THO2
2.88011	2.08015	2.14084	2.19531	1.84062	1.71399		0.696363	0.450394	RPS24A
3.76511	3.74868	3.54584	2.86677	3.37236	3.46921		1.06024	0.450427	UBA4
-2.70112	-1.77706	-0.542347	-2.59746	-2.90898	-0.90814		0.203393	0.464682	COP1
2.87102	3.23475	2.9867	2.70594	2.82959	2.14618		0.931249	0.470252	RPS13
-0.613617	-0.673561	-1.17426	0.29491	-1.28402	-2.88555		0.193191	0.471076	GLK1
2.81168	2.66578	2.80916	2.14018	2.41538	2.3166		2.13316	0.471485	RPS15
1.68775	1.82104	1.24977	0.736965	0.751879	1.84686		0.512001	0.474282	RPS2
-1.54852	-1.14463	-0.455521	-1.43687	-1.66931	-1.49055		0.670305	0.482686	DIP2
2.66505	2.52038	2.42379	2.22476	1.97301	1.89401		1.84564	0.505814	RPL14A
-1.21712	-0.407886	-1.06654	0.00138283	-3.29761	-0.921602		0.192413	0.50876	YDJ1
-0.380484	-1.36886	-2.43059	-2.66036	-0.499384	-2.57774		0.219358	0.519183	BFR2
-0.196693	0.181027	-0.60428	-0.575476	-2.5469	0.932108		0.194604	0.523439	CAM1
1.78103	1.79535	1.80064	0.855013	1.92361	1.01924		0.725087	0.526389	SSZ1
-0.865154	-1.34135	-0.928095	-1.78379	-1.31824	-1.65214		1.24424	0.539858	IMP2
-2.778	-2.08122	-2.41995	-2.42371	-2.92647	-3.55903		0.636091	0.543348	HMO1
4.21846	4.07965	4.04646	3.73712	3.07452	3.89238		1.00106	0.54685	RPL12A
-0.980633	-2.51744	-1.76763	-2.36386	-2.84744	-1.69554		0.419823	0.547042	HEM15
1.90705	2.50409	1.56187	1.30433	1.07529	1.9507		0.651518	0.547565	LPD1
2.93955	2.31988	1.95892	1.90366	2.21393	1.42206		0.693521	0.55957	RPS26A
-0.446159	1.16715	0.994677	0.557613	-1.05616	0.484633		0.322408	0.576528	RPA190
1.40622	-0.476761	0.456209	0.214457	-1.11811	0.542273		0.321092	0.58235	RNA14
0.95048	1.3107	0.769878	-0.0273495	0.733069	0.548098		0.996843	0.592413	RPL22A
4.38688	2.22059	3.24941	2.49873	2.71147	2.8599		0.396934	0.595594	LEU1
2.66569	2.90604	2.83383	2.09271	2.57746	1.94832		1.36938	0.595693	RPL31A
2.59504	2.50085	2.32033	2.09271	2.20653	1.31352		0.964228	0.601152	TDH3
1.80655	0.331186	1.74037	0.968914	0.635141	0.431418		0.535254	0.614209	DPS1
-2.99444	-0.500469	-3.00577	-1.75742	-3.41612	-3.18361		0.249835	0.618826	YBR225W
0.100079	-1.46711	-2.04798	-2.09699	-0.151648	-3.03515		0.229327	0.622928	SPT2
-2.24367	-1.10134	-2.2082	-2.56118	-2.32777	-2.54692		0.753886	0.627556	TOP2
-1.92449	-1.19267	-1.66349	-1.47029	-1.6605	-3.53418		0.381228	0.628111	RFC3
3.43816	2.89459	2.36315	2.14736	2.48135	2.16737		0.898741	0.633272	RPL36A
1.78103	1.25035	2.93391	-0.147463	2.57862	1.60196		0.275141	0.644058	RPL24A
-2.95656	-3.02755	-2.1389	-3.7866	-3.49221	-2.80296		0.733847	0.652917	SUI2
8.65598	8.43937	8.81686	8.16365	7.73369	8.05206		1.74558	0.654269	RPO21
4.04745	3.48974	3.38646	2.72987	2.8434	3.34813		1.12206	0.667422	SIS1
5.34638	4.94435	5.99685	4.85802	4.77367	4.64633		1.00486	0.669856	CTR9
2.0435	2.15448	1.74111	1.47076	1.32202	1.12747		1.87893	0.672949	RPL33A
-0.264425	0.342598	0.865726	0.12776	-1.11911	-0.110939		0.60852	0.682063	ARX1
4.24108	3.75605	4.08034	3.51188	3.21199	3.30646		1.8156	0.682383	SPT16
9.24511	9.41727	9.73564	9.05624	8.55504	8.73609		1.53634	0.683554	RPB2
-1.38048	-1.59339	-1.09696	-1.27204	-2.37954	-2.51318		0.767215	0.697973	PRP43
-1.07588	-0.10454	-1.40412	-1.55143	-1.61159	-1.51951		0.828924	0.699329	RPL26B
1.58125	2.77117	3.48283	1.19664	2.62909	1.90948		0.433115	0.700008	RPL35A
1.16879	1.38279	1.55817	0.987087	0.598623	0.408033		1.58563	0.705339	GLC7
0.0133438	-1.15345	-0.784603	-1.71541	-2.06679	-0.303532		0.490849	0.720338	NOP1
2.2393	2.23839	2.48003	1.39482	1.5735	1.78181		2.2282	0.735868	RPS8A
-0.782986	-0.492058	-1.07696	-1.68893	-1.3415	-1.57921		1.72245	0.752549	RAD14
-1.44221	-2.03364	-1.75587	-3.46696	-2.55882	-1.47157		0.556484	0.755212	BMH2
3.5201	3.0081	3.37919	2.67054	2.50421	2.45282		1.9893	0.759943	RPL11A
2.26132	2.66789	1.88946	1.35148	1.56304	1.60196		1.49354	0.767398	HHF1
4.7194	4.75421	5.15956	4.24066	4.20259	3.88674		1.88286	0.767728	RTF1
5.21499	4.16247	4.40583	3.42301	4.00744	4.04088		0.959355	0.770652	RPC10
1.25568	1.73989	1.74954	0.465462	0.847067	1.11496		1.44114	0.772537	RPS9A
2.86498	3.44102	3.52032	2.64897	2.48152	2.35943		1.60144	0.778798	RPS16A
-1.1622	-1.48926	-1.00259	-2.12511	-1.49221	-2.38555		1.22022	0.782937	PUF4
-0.131363	0.761452	0.429228	-0.55143	0.0796776	-0.817865		0.98558	0.782978	GCD11
-1.94669	-0.823805	-1.57372	-3.50221	-1.5561	-1.68457		0.490782	0.799555	ALB1
3.28348	2.98229	2.85117	2.02955	2.54808	1.97754		1.73237	0.853924	RPL27A
1.77587	1.25077	1.45856	0.74815	0.248531	0.922812		1.55503	0.855232	TIF35
2.24727	2.68004	2.27998	2.23439	0.820318	1.57915		0.928888	0.857811	ADE3
-1.20972	-1.6453	-1.24297	-2.37216	-1.96183	-2.35328		1.95168	0.863091	TBF1
-2.12502	-1.83086	-1.98581	-2.60179	-3.25706	-2.68457		1.75286	0.86724	ERG20
-0.645029	-0.958321	-2.0562	-1.68893	-2.4896	-2.0851		0.827364	0.86803	RTT107
3.50531	2.84786	1.874	1.61052	1.72427	2.27596		0.778386	0.872136	PDA1
2.85426	2.5503	2.64583	1.94238	1.92324	1.56543		2.34259	0.873113	RTR1
3.12703	2.36766	2.93851	1.80665	1.68925	2.25339		1.45402	0.894637	RPS22A
0.771709	2.32247	1.18368	-0.39883	1.45221	0.509447		0.568574	0.90501	RPL16A
-1.4203	-2.15014	-1.49898	-3.34793	-3.51454	-0.942362		0.455801	0.911803	ARP4
0.24568	-0.623701	-1.21164	-1.58765	-1.88999	-0.923536		0.852921	0.93717	CDC25
3.57091	2.95339	2.98863	2.0606	2.20833	2.39775		1.88412	0.94875	RPL19A
1.37971	1.28625	1.05864	0.011507	0.604114	0.204733		2.08475	0.968082	RPL32
3.56344	3.07939	3.04646	1.4712	2.80874	2.45368		1.06811	0.985224	RPL28
5.59732	5.39919	5.58579	4.50093	4.48145	4.63026		3.62345	0.989886	TFG2
-1.83897	-1.50893	-2.24062	-2.8367	-2.7924	-2.9612		1.99873	1.00059	WRS1
1.02935	1.67771	0.88973	0.574101	0.252422	-0.233103		1.3837	1.00113	YLR243W
-0.897217	-2.00543	-0.641676	-2.48844	-2.00789	-2.07075		1.06439	1.00759	CDC12
-1.55703	-1.36757	-2.21279	-2.802	-1.45113	-3.91007		0.597068	1.0086	MRPL4
2.02864	4.36718	1.38873	1.51527	1.70863	1.52181		0.485676	1.01295	TAF14
1.04181	0.183655	0.352125	-1.6681	0.706652	-0.524876		0.625975	1.0213	TIM44
1.207	1.44563	0.892937	-0.10572	0.793598	-0.218786		1.33972	1.02549	IMD3
1.91515	1.5123	1.53065	0.665159	0.877365	0.332819		2.12328	1.02759	RPL1A
-1.5656	-1.98365	-1.58111	-2.5586	-2.28627	-3.3738		1.3581	1.02944	IMP3
3.16782	3.50908	2.5053	1.63666	2.02421	2.39587		1.32773	1.04182	PDB1
-0.413721	-0.442589	-0.141089	-1.92959	-1.7794	-0.416075		0.996013	1.04255	KRE33
-1.1759	0.138767	-0.285822	-2.09352	-0.610888	-1.79822		0.823835	1.05989	ADR1
1.39413	0.743753	1.93203	-0.450146	0.81296	0.49914		0.978696	1.06932	CHD1
2.77192	2.44024	2.58353	1.4511	2.31431	0.791464		1.12512	1.0796	NPA3
2.14275	1.45345	1.10914	0.645271	0.266727	0.544838		1.53977	1.08284	RPL15A
-1.43435	-1.46711	-2.02561	-3.03775	-2.90081	-2.24514		1.60072	1.08554	SHC1
3.70202	3.43008	3.71017	2.2265	2.75353	2.5919		2.41669	1.09011	CDC73
-0.0360718	0.706778	0.383234	-1.04655	-0.779398	-0.42975		1.77305	1.10321	RPL33B
4.18958	3.48642	3.82784	2.38994	2.88685	2.90131		1.8655	1.10858	RPP0
5.01694	4.32475	4.84211	3.63218	3.75552	3.46179		2.10974	1.11144	RPB5
2.80895	2.80846	2.42748	0.608925	1.5928	2.50646		0.923945	1.11223	LSG1
1.40074	1.8629	0.72591	0.22389	-0.0887699	0.465307		1.43175	1.12971	KGD1
-1.89182	-2.38434	-1.94136	-2.77263	-3.49221	-3.38911		1.8575	1.14547	NUP157
4.01435	4.24297	3.38888	3.23771	2.40257	2.56738		1.4721	1.14618	RPB9
-0.271412	-0.796789	-2.00358	-1.38283	-1.80419	-3.35293		0.664592	1.15605	ARP2
0.942049	-0.789898	-0.657223	-2.09525	-0.145491	-1.76317		0.642031	1.16628	SBP1
2.97946	2.76299	2.76639	1.31271	1.76991	1.91264		2.41583	1.17119	RPL10
-0.913519	0.141022	-1.23128	-1.53956	-2.81117	-1.17437		0.842658	1.17377	NAT1
-0.411018	-0.467112	-0.624003	-0.0545502	-3.4807	-1.49247		0.518369	1.17519	RPA49
-2.43122	-0.348467	-1.09802	-2.00629	-2.78577	-2.64787		0.841845	1.18741	TAE2
-1.93555	-0.872198	-1.3275	-3.74826	-0.769108	-3.2028		0.546962	1.19498	YPK2
3.79468	3.72749	3.66396	2.28959	2.43066	2.86182		2.61631	1.20135	RPB8
4.26443	3.94364	4.48424	2.98581	3.30038	2.78837		2.2934	1.20592	PAF1
-0.704302	-0.795925	-1.65254	-2.87568	-1.02946	-2.86912		0.816476	1.20716	SRO9
0.71628	0.669767	0.766094	-0.354469	-0.845228	-0.344391		2.73892	1.23208	DED81
6.36573	7.03507	7.06874	5.38019	5.56204	5.81838		2.03803	1.23631	TFG1
3.52017	3.64129	3.61885	2.0677	2.35115	2.645		2.71744	1.23882	RPL7A
0.30183	0.900526	0.820704	-0.217153	0.0096817	-1.49055		1.15914	1.24036	RBA50
0.583185	-1.54763	-0.877142	-1.98809	-0.0413208	-3.56885		0.449673	1.25222	ARO2
-1.37295	-0.548361	0.192596	-1.02735	-2.39649	-2.0851		0.962108	1.26008	SPT4
-1.94669	-1.45344	-1.70651	-2.98306	-2.93879	-2.97913		3.04347	1.26478	RRP4
1.70342	0.762623	1.23721	1.0519	-1.72636	0.574139		0.635405	1.26786	NEW1
-2.02717	-1.42647	-2.88903	-4.03267	-3.32411	-2.79363		1.07333	1.26925	IRA1
3.08443	2.15682	3.02464	1.54135	1.14811	1.7637		1.65642	1.27091	RPL30
0.244211	0.0266342	-0.540184	-3.59255	-1.3275	0.833284		0.417091	1.27247	JIP4
-2.87257	-1.42647	-1.18661	-2.89172	-3.19007	-3.23651		1.11765	1.27755	HTS1
-0.686449	-1.52315	-0.429926	-3.37689	-1.23963	-1.85859		0.828203	1.27853	RPC40
3.19279	3.10734	3.81909	2.27303	2.06371	1.9004		2.18545	1.29402	LEO1
0.649418	2.07237	1.75248	0.44857	0.72497	-0.590942		1.03535	1.29722	FBA1
4.08681	2.71392	2.1547	2.03572	1.28735	1.73712		0.9919	1.29841	RPB10
2.39689	2.53349	1.85055	0.826624	0.669886	1.36907		1.9286	1.30512	RPL6B
3.91688	3.36665	2.26954	1.71347	1.24678	2.66191		0.960772	1.3103	RPL21A
1.07068	0.170467	-1.29917	0.199301	-3.97659	-0.268707		0.373777	1.32932	SMC3
0.996429	-0.231821	0.875214	0.451548	0.89912	-3.72993		0.367253	1.33969	NPR1
1.87371	1.44472	1.81367	-0.52602	0.932241	0.693949		1.33468	1.34398	ALD5
4.39785	4.26469	3.67312	2.60371	2.59081	3.04665		2.15123	1.36483	RPL25
2.76831	4.14173	3.61707	1.80932	2.3699	2.24689		1.45951	1.367	BUD27
1.10413	0.770803	1.16147	-0.12644	-1.56155	0.597696		0.998676	1.37557	RRP5
3.53944	4.21176	4.24068	1.63312	3.24312	2.95447		1.19415	1.38706	RPB7
0.0919361	1.11991	-0.114019	0.540655	-2.41859	-1.21958		0.675387	1.39845	RPA135
-2.36845	-2.17461	0.440227	-3.15198	-2.9549	-2.24031		0.678801	1.41479	RPS23A
3.73612	3.70914	3.22364	2.1259	1.73	2.50082		2.17752	1.43739	RPL20A
0.317747	-1.36118	0.435471	-0.811367	-2.50004	-1.61002		0.883686	1.43782	GDE1
-1.82863	-1.99747	-0.430594	-2.93395	-2.83139	-2.92881		1.38662	1.47915	TAF12
1.9617	1.09872	1.84436	0.625368	-0.421692	0.248322		1.65617	1.48426	SUI3
-1.1635	-1.19267	-2.09167	-3.02404	-3.30373	-2.57772		1.79491	1.48588	ARP9
-1.92837	-0.473307	-0.261263	-3.4976	-3.61159	-0.110205		0.529752	1.51882	APL3
0.6926	0.0143852	-0.0215797	-0.698803	-2.46896	-0.79291		1.17416	1.54869	STO1
-1.42341	-1.07912	-1.8492	-3.36831	-3.84768	-1.8101		1.12014	1.55812	MRPL35
-1.27843	-1.89966	-1.45756	-3.89177	-2.20934	-3.38259		1.4165	1.61602	PPZ1
-1.79804	-2.04385	-1.63705	-4.41454	-2.09025	-3.99682		1.08553	1.67422	RPL42A
0.336708	0.707691	1.57922	-0.631088	0.241501	-2.15153		1.02274	1.72158	RPS12
-1.59509	-2.28412	-2.53874	-2.85547	-4.37055	-4.44563		1.38552	1.75123	RET1
-0.5067	-0.940088	-2.05826	-1.84868	-3.45804	-3.51098		1.16467	1.77088	APL5
0.147997	-1.08332	1.27804	-1.61231	-1.5561	-1.97407		1.23668	1.8284	RPL43A
0.126631	0.192379	2.13667	-1.62731	-0.959389	-0.485308		1.17413	1.84256	RPO26
-0.635984	-0.0469303	0.0327187	-4.33864	-0.45747	-1.53913		0.739388	1.89502	RPL24B
-1.24779	0.754103	0.322313	-1.4259	-1.66931	-2.84841		1.20524	1.92408	POL1
-0.666971	-3.01143	0.831047	-3.00106	-3.0552	-3.0313		0.86522	2.08007	CPS1

## Sheet: SummedMS1intensities
Genenames	GFP1	GFP2	GFP3	RFP1	RFP2	RFP3	Mock1	Mock2	Mock3
AAC1	754000	311600	461500	703300	1910000	1251800	243000	NA	1520000
AAC3	2484000	881800	1321800	1745000	2148500	1890000	4996000	11695000	11966000
ABD1	8031800	2962700	3789800	3997000	4054000	4692000	26473000	52835000	44650000
ABF2	331000	93300	126000	709500	634600	1570000	1587000	1352000	2699000
ACC1	10901200	4689200	5971500	12256200	2654000	15783100	23350000	28681000	21670000
ACH1	186000	92500	267000	130700	272800	184000	839000	1435000	1098000
ACO1	1556000	229800	1116400	655000	619600	583600	3021000	3731000	3428000
ACS1	335000	NA	NA	NA	NA	220000	212000	NA	264000
ACS2	NA	NA	85200	332000	172700	674800	465000	NA	546000
ACT1	4467000	1990000	3788600	2694400	2794800	3294000	10778000	18219000	10275000
ADE12	NA	71900	NA	NA	NA	NA	456000	NA	NA
ADE16	NA	NA	105000	NA	79300	83700	266000	852000	636000
ADE2	97700	84200	NA	106000	NA	362000	1229000	2104000	555000
ADE3	2361000	1860400	1413900	1668900	550400	1267800	2359000	2957000	2402000
ADH1	474700	327300	467500	820000	1357800	1158000	2997000	5657000	6233000
ADH6	98900	NA	NA	NA	NA	NA	NA	NA	NA
ADR1	220100	319600	238800	83100	204100	122000	NA	NA	NA
ADY3	101000	NA	NA	NA	NA	NA	NA	391000	NA
AHT1	NA	62700	NA	NA	NA	NA	NA	NA	NA
AIM21	NA	70800	320200	247400	83300	NA	NA	535000	622000
AIM3	316000	74800	237000	534300	369200	1214100	1360000	1511000	1082000
AKL1	187500	389700	484600	855800	576300	904200	1009000	440000	NA
ALB1	129000	164000	97800	NA	106000	132000	NA	NA	NA
ALD4	2840900	1299200	2410300	1686800	2080500	2219400	5885000	6744000	14750000
ALD5	1822400	790200	1023400	246300	594800	686400	4378000	6156000	4943000
ALD6	1069000	153100	664300	908300	1215400	789700	5142000	5796000	7922000
ALY2	301000	552100	140900	123000	569600	246000	555000	NA	NA
APC1	NA	NA	111000	NA	75300	NA	NA	NA	NA
APL1	NA	128000	NA	NA	57000	NA	NA	NA	NA
APL3	NA	209100	242900	31400	25500	393100	NA	416000	NA
APL5	350000	151300	69900	NA	NA	NA	NA	NA	NA
APM3	NA	96800	NA	NA	NA	NA	NA	NA	NA
APM4	NA	49900	NA	93400	NA	51100	NA	NA	NA
APS3	NA	43100	NA	NA	NA	NA	NA	NA	NA
ARB1	926000	374200	522200	663300	477600	1245000	4495000	6029000	2881000
ARD1	79200	98300	47200	NA	190600	NA	NA	NA	NA
ARF1	70000	NA	28300	315800	290500	277400	221000	1003000	726000
ARG1	52500	NA	NA	55600	50500	NA	NA	NA	NA
ARG5	18	NA	18	NA	NA	6	NA	NA	NA
ARK1	NA	NA	72300	NA	NA	NA	NA	NA	NA
ARO1	1708500	1584900	1699500	1714000	1173300	1696500	7132000	12756200	7669000
ARO10	NA	NA	98000	NA	99100	NA	NA	543000	NA
ARO2	745000	99300	158500	89400	302900	NA	NA	483000	302000
ARO3	NA	NA	58600	NA	90900	59200	NA	NA	NA
ARO8	255000	103000	150300	183900	377900	357400	2494000	2549000	1922000
ARO9	NA	NA	89100	NA	184300	117000	1030000	493000	1478000
ARP2	412000	167100	72600	136000	NA	NA	705000	1120000	402000
ARP3	114000	NA	NA	95900	69000	171700	607000	785000	NA
ARP4	185800	65400	103000	NA	NA	220800	NA	NA	933000
ARP9	222000	127000	68300	43600	NA	NA	NA	462000	NA
ARX1	414000	368100	530500	387500	143500	392900	1164000	2481000	3306000
ASG1	NA	42000	NA	NA	68400	NA	NA	NA	NA
ASK10	150000	NA	88100	NA	NA	NA	NA	NA	NA
ASR1	293000	490100	682200	NA	88500	NA	497000	2531000	1324000
ATG14	NA	NA	81500	NA	NA	NA	NA	NA	NA
ATG2	NA	61700	40600	NA	NA	NA	NA	578000	NA
ATG20	8814800	7865000	10172700	10814500	10392200	14329600	48091000	54648800	41057500
ATG26	329700	NA	85800	152500	222800	157300	862000	1932000	765000
ATP1	5712200	1948200	3992700	7421100	7200300	5434400	29115000	33649000	39088000
ATP10	50600	NA	NA	72600	NA	39300	NA	924000	NA
ATP2	3619700	1769100	2558400	2943100	4458000	3589900	18669100	23379200	31661000
ATP3	719000	758600	991000	1260000	1640200	976000	3710000	5319000	5628000
ATP4	253500	145100	250200	169500	254400	252100	368000	367000	1693000
ATP5	107000	NA	NA	102000	208800	350000	NA	NA	558000
AVL9	NA	283000	NA	NA	NA	NA	NA	NA	NA
AYR1	441000	352900	459300	655200	587700	641100	NA	203000	1273000
BAT1	NA	49700	NA	73200	NA	231600	NA	435000	720000
BBC1	591600	452500	208800	578200	52600	861300	923000	2055000	NA
BCY1	257000	369500	134000	247000	241900	510700	885000	360000	NA
BDF1	123000	NA	NA	87100	101000	NA	NA	NA	NA
BEM1	172000	292900	265700	460000	425300	762000	1072000	2928000	1864000
BEM2	633900	343400	141000	1168100	317100	1407700	586000	730000	484000
BFR1	2854700	563900	854400	1205700	916900	1644300	10786000	13230000	8837000
BFR2	382000	112400	54000	56100	220500	NA	NA	1010000	NA
BGL2	332000	NA	79700	106000	361200	359000	1019000	1549000	2643000
BIO2	1272000	490000	375400	757400	326200	803900	2223000	4219000	2988000
BMH1	727100	249700	211900	301200	271200	355300	1557000	2326000	2410000
BMH2	183000	70900	86200	NA	52900	153000	NA	NA	NA
BMS1	NA	128200	NA	121000	NA	NA	NA	405000	573000
BNI4	NA	78000	80500	119400	30000	109400	975000	463000	437000
BOI2	337400	384200	542800	1537400	775500	642900	NA	2177000	687000
BRE1	1094000	533900	590000	2095100	1410000	2686300	7265000	11089000	7809000
BRX1	NA	70500	64200	NA	NA	NA	NA	NA	NA
BUD21	NA	NA	124000	NA	214000	NA	NA	NA	484000
BUD27	3388000	5124100	3572100	1243000	1611200	2014000	9268000	11638000	11202000
BUD6	1773900	1126100	1063100	1525300	1134100	1739400	4288600	4300400	3936000
BUL1	166200	NA	141900	NA	153800	49500	1539000	288000	NA
BUR2	NA	69300	83900	NA	NA	NA	NA	NA	302000
BYE1	868700	493800	492000	80700	59100	293000	1035000	406000	365000
CAC2	769400	62600	54600	178000	415200	340100	688000	1125000	330000
CAM1	433900	329100	191500	238000	NA	809600	1241000	860000	632000
CAR1	NA	NA	96100	NA	NA	NA	NA	NA	315000
CAR2	NA	32000	79800	61600	111500	NA	NA	920000	1620000
CBC2	329000	NA	NA	104000	NA	NA	NA	NA	NA
CBK1	208000	NA	77100	124000	NA	NA	NA	NA	509000
CBP3	NA	NA	79200	NA	NA	177900	NA	NA	NA
CBP6	NA	77600	NA	NA	69700	NA	304000	NA	570000
CCL1	NA	191000	NA	NA	NA	NA	NA	NA	NA
CCR4	189000	181700	121100	282700	422100	145200	NA	614600	NA
CCT2	4479400	2407500	1768600	3717600	2461900	6582400	8546000	16634000	10620500
CCT3	3080000	1819200	1976300	2878300	1971600	5100300	10564000	18019000	11459000
CCT4	12004000	4684300	5273500	13931900	10022300	33645300	28008000	63648000	38793000
CCT5	1275000	629900	583400	870800	1034100	2069200	3193100	6160000	5356000
CCT6	3632000	1306300	1262800	5734500	3156400	6093800	16708000	16477000	21739000
CCT7	3035600	1101700	1770900	2358700	2128300	4624000	9565000	16554000	9622000
CCT8	4038600	3198800	2789500	7719600	4671900	10614300	22477000	34057000	31366000
CDC10	400000	114100	110400	65100	313200	181400	304000	257000	392000
CDC12	267000	72300	186600	63200	77500	101000	282000	NA	NA
CDC16	5331400	4016100	5620200	5922800	4527000	9292100	22098000	31925000	30169000
CDC19	7212400	3742200	5182400	10540600	10056600	11545800	35354000	46313000	55011000
CDC24	NA	192900	189900	405100	125200	499000	NA	1315000	NA
CDC25	589600	188400	125700	118000	84100	223700	218000	NA	NA
CDC3	NA	35400	174500	NA	134300	NA	NA	NA	NA
CDC33	2909000	543500	415500	882900	1937500	2133000	1480000	2179000	4383000
CDC39	766000	627200	844900	1170600	1054300	848600	1011000	2145000	709000
CDC48	558000	418600	997400	704100	826200	806500	2239000	2643000	2432000
CDC5	NA	NA	63300	NA	NA	NA	NA	NA	NA
CDC53	117000	172800	163900	184900	198700	508200	385000	617000	NA
CDC55	132000	85300	76100	123000	95000	147000	NA	461000	NA
CDC60	NA	NA	66100	110000	76900	NA	NA	NA	NA
CDC73	6471700	3128900	3810200	1659800	2102000	2558100	7571000	14113000	11147000
CDS1	NA	NA	139300	NA	NA	NA	NA	NA	NA
CEG1	6706400	4740800	3579000	1216900	792400	2048800	5544000	5621000	4053000
CEM1	133000	NA	NA	NA	NA	NA	NA	NA	NA
CET1	12207800	10031500	7254600	3681400	3257600	3355400	9265000	16153000	12163000
CEX1	125000	65700	238800	430300	NA	299000	536000	1102000	244000
CFT1	NA	40600	NA	NA	NA	NA	NA	NA	NA
CFT2	256100	74900	106000	196300	132000	122000	NA	NA	NA
CHA4	504000	163100	228300	46800	NA	NA	NA	NA	NA
CHC1	69700	184000	162000	663500	497400	350800	1206000	2379000	755000
CHD1	1307000	486100	1110900	259600	547600	599700	3870000	657000	5242000
CHS5	147000	92900	NA	77500	NA	NA	NA	NA	237000
CIR2	NA	NA	35600	NA	33800	NA	NA	NA	NA
CIT1	3946900	1429000	1899600	2706600	2653200	2832800	11339500	12809000	13730000
CIT3	174000	NA	NA	NA	NA	NA	NA	NA	NA
CLA4	482000	379000	248700	1559000	181000	1658000	772000	NA	550000
CLP1	159600	NA	51500	NA	NA	240900	NA	NA	NA
CLU1	787800	487800	734000	757700	859000	426700	2162000	993000	1967000
CMD1	106000	NA	NA	NA	NA	NA	NA	NA	NA
CMS1	NA	NA	59500	NA	37600	NA	NA	NA	NA
COF1	77400	99000	NA	NA	NA	NA	NA	NA	NA
COP1	NA	84700	199900	58600	41500	226100	505000	277000	616000
COR1	432000	140400	734000	879900	1072600	611000	1876000	2916000	3975000
COX15	172000	NA	NA	NA	NA	NA	NA	776000	NA
COX2	122000	NA	96800	89800	225500	206000	1122000	723000	646000
CPA2	413000	69700	426400	564000	495900	900700	2818000	2597000	6213000
CPD1	NA	NA	76000	NA	NA	NA	NA	NA	NA
CPR1	NA	81200	NA	NA	NA	215000	NA	681000	NA
CPR6	106000	NA	NA	55900	51400	68300	228000	472000	284000
CPS1	313200	36000	517900	44300	37500	51900	NA	NA	NA
CRP1	252000	155600	277400	382000	378000	670800	1591000	1577000	2460000
CST6	148000	NA	62000	NA	NA	NA	546000	NA	NA
CTK1	NA	71900	NA	NA	NA	NA	NA	NA	NA
CTR9	20231200	8937800	18591200	10285400	8526200	10625800	21937000	34855000	41600000
CUE2	79400	159900	182600	298900	108600	446800	249000	363000	219000
CWC22	NA	212300	NA	138000	79300	117000	NA	NA	1390000
CYB2	NA	NA	85700	NA	NA	NA	NA	NA	NA
CYC1	355000	164000	370900	206100	340000	187000	1306000	1986000	NA
CYM1	NA	109000	NA	NA	NA	NA	NA	NA	NA
CYR1	387000	147800	472400	954800	189500	769700	1922000	484000	NA
CYS3	113000	NA	111700	147000	270000	325000	563000	1064000	348000
CYS4	249600	36200	309100	222600	332200	280700	1822000	2784000	1811000
CYT1	NA	142900	156900	141100	454000	226800	834000	1295000	1720000
DAM1	404800	NA	80500	265100	NA	141000	326000	NA	548000
DBP1	735300	216000	224800	466100	499800	694000	1016000	4414000	2211000
DBP2	758400	576800	655200	506700	433300	1110600	1564000	2714000	1446000
DBP3	NA	98400	218800	102000	90000	NA	NA	NA	NA
DBP5	NA	40600	58100	NA	98500	56800	NA	NA	366000
DBP8	181000	NA	NA	NA	NA	NA	NA	NA	NA
DED1	3802900	1644800	1759700	1510400	2076200	2815000	7467000	14235000	10278000
DED81	817000	461800	495100	277400	173500	334200	469000	1970000	2317000
DEP1	NA	NA	75000	NA	NA	NA	NA	NA	NA
DHH1	896000	807000	758300	1111600	1006600	1662000	2751000	8260000	3413000
DIA4	122000	47700	NA	177000	NA	73300	259000	244000	366000
DIG1	29800	NA	105000	108000	66900	183900	NA	551000	NA
DIG2	45800	NA	NA	NA	NA	41000	NA	NA	NA
DIP2	170000	131300	212300	131000	98000	151000	304000	318000	NA
DIS3	NA	NA	55400	NA	NA	NA	NA	NA	NA
DMA2	NA	NA	52800	NA	NA	NA	NA	NA	429000
DNF3	NA	72400	NA	175000	NA	NA	NA	NA	NA
DOP1	NA	NA	59600	NA	NA	NA	NA	745000	399000
DOT1	50000	NA	NA	NA	NA	NA	NA	NA	NA
DOT5	266000	227800	142600	516700	274600	384000	1126000	844000	924000
DOT6	NA	62700	NA	NA	NA	125000	NA	NA	NA
DPB2	NA	NA	137000	NA	NA	NA	NA	NA	NA
DPS1	1739500	365200	972700	694200	484100	572200	4611000	2600000	4527000
DSS1	119000	NA	123000	NA	NA	NA	NA	NA	NA
DST1	8111000	3225200	2715100	4828000	5430600	5964000	18898000	48800000	46542000
DUN1	997000	545800	379700	590000	586400	914800	2354000	5162000	2658000
DUO1	288000	NA	106000	NA	79200	NA	506000	375000	937000
EAF1	92000	NA	NA	NA	NA	NA	NA	NA	290000
EAF3	263000	110000	NA	NA	75200	112000	NA	392000	NA
EAF5	NA	75100	NA	NA	NA	NA	NA	NA	NA
EAP1	997000	608700	624200	1935900	915800	2265600	6034000	10422000	6554000
ECM14	NA	36600	38300	NA	NA	NA	NA	NA	NA
ECM16	NA	177600	115600	90900	88000	255500	NA	NA	NA
ECM21	290000	227900	NA	180300	95900	295000	NA	NA	NA
ECM32	NA	NA	78500	NA	NA	NA	NA	NA	NA
EFR3	NA	45400	NA	48600	NA	40100	NA	NA	NA
EFT1	3057000	1191800	1681700	1794400	2453400	3037800	8884000	12114000	9131000
EGD1	240000	91500	91800	274800	397800	304000	NA	382000	NA
EGD2	438000	89500	129000	288000	484900	615000	365000	1480000	732000
EIS1	1402600	633100	761100	1166600	1196700	2392600	4501000	5784000	9448000
ELP2	208300	NA	NA	NA	NA	NA	NA	NA	NA
ELP3	NA	NA	57000	NA	NA	NA	NA	NA	NA
ELP4	NA	NA	37700	NA	NA	NA	NA	607000	NA
ELP6	129000	NA	NA	155000	NA	NA	NA	NA	NA
EMG1	244000	56800	102000	NA	NA	205300	360000	488000	NA
EMW1	NA	NA	866000	NA	103000	NA	NA	361000	NA
END3	NA	NA	84500	NA	NA	NA	NA	NA	NA
ENO1	2515000	1003900	1704900	2604200	3793100	3851000	12737000	16487000	23867000
ENO2	1569900	613900	923300	2162100	2972200	1780500	8725000	10833000	16702000
ENP1	3727000	3397700	2289400	2278500	2840600	3347400	12259000	21891900	13839000
ENP2	135000	160700	147700	121000	178400	85900	417000	NA	NA
ENT5	419000	75700	115600	186200	141100	225000	NA	1008000	978000
EPL1	NA	NA	93300	NA	NA	NA	NA	345000	NA
ERG10	88500	NA	84800	NA	91100	108000	1413000	448000	1397000
ERG13	125000	NA	77300	NA	213000	103000	NA	735000	1158000
ERG20	114000	81600	73500	NA	NA	66000	410000	NA	333000
ERG28	116000	75200	NA	NA	77700	85700	NA	436000	421000
ERG6	NA	NA	81500	NA	151200	105000	NA	NA	NA
ERV14	110000	NA	74300	84800	NA	NA	220000	244000	NA
ERV29	134000	59700	NA	110000	103000	353000	521000	NA	594000
ESC1	489700	77000	124400	262300	479000	446700	1490000	721000	405000
ESF2	NA	82300	NA	90200	74500	NA	NA	445000	387000
ESS1	803000	596900	314400	1468200	1248000	2151000	350000	4980000	1465000
EXO70	385800	150500	164500	362600	189900	188000	779000	NA	716000
EXO84	615500	117200	196800	393800	665900	343700	296000	518000	NA
FAA1	952000	287400	733300	1031400	559100	1145200	3846000	3134000	3739000
FAA2	NA	48100	NA	71200	161000	44200	317000	NA	NA
FAA4	85800	90000	98800	99800	80500	243300	286000	333000	398000
FAS1	1486700	610300	1655100	4724000	3232500	4068100	15123300	14235000	17277000
FAS2	1144400	957000	1187300	4218800	2531100	3470200	19741000	14023000	17219600
FAT1	NA	59600	NA	137100	NA	NA	237000	NA	NA
FBA1	780000	1220900	980900	484000	515200	281700	2271000	5023000	2625000
FET3	96600	NA	48900	99900	NA	NA	221000	NA	NA
FET4	424000	678900	227400	459900	1041600	329000	1175000	8945000	5172000
FKS1	NA	NA	39000	NA	101000	161400	NA	NA	NA
FMP52	220000	234000	116000	354000	197700	382000	NA	585000	NA
FOL2	NA	212500	60800	413000	112000	433100	NA	238000	NA
FPK1	265000	363700	NA	854500	414800	810900	650000	1267000	547000
FPR1	NA	NA	93500	NA	NA	NA	NA	NA	NA
FPR3	314000	156200	93100	149900	480000	75300	484000	1374000	1194000
FPR4	NA	NA	58200	NA	89400	NA	NA	NA	NA
FPS1	258100	NA	NA	NA	136000	167200	296000	1023000	NA
FRA1	257000	81600	130400	407800	232600	380300	837000	2452300	1116000
FRS2	125000	NA	146500	110000	173900	NA	NA	323000	421000
FUM1	NA	81800	174600	117000	84900	111000	1630000	1455000	2114000
FUN12	555800	493900	441300	98900	147800	NA	514000	1373000	NA
FYV6	122000	NA	83400	221200	75600	108000	387000	1815000	540000
FYV7	NA	NA	183000	NA	NA	NA	NA	NA	NA
GAL1	971000	451800	900100	1450400	1424800	1695000	2408000	10615000	5840000
GAL10	132000	129800	159300	749600	319000	715300	1056000	2526000	2076000
GAL11	105000	98700	125000	928300	378400	898000	2684000	4602000	2862000
GAL2	167100	124000	16400	316000	219400	388900	376000	642000	458000
GAL7	NA	NA	72400	75200	106000	679000	NA	385000	389000
GAL83	144000	NA	NA	NA	114000	106000	246000	NA	239000
GAR1	NA	73900	NA	NA	NA	NA	NA	NA	NA
GAT1	145000	NA	NA	89400	84400	NA	NA	444000	811000
GBP2	250000	182500	NA	NA	NA	NA	NA	NA	NA
GCD1	NA	75300	NA	NA	NA	NA	NA	NA	NA
GCD11	454000	492100	392000	242000	329400	240700	508000	2062000	734000
GCD2	NA	NA	32400	NA	41500	NA	NA	NA	NA
GCD6	299000	NA	195700	84100	394000	138000	NA	NA	NA
GCD7	NA	NA	66100	112000	NA	NA	NA	NA	NA
GCN1	130000	396400	298800	812200	565700	900900	1685500	2526000	445000
GCN20	280000	156200	NA	171600	207000	217000	439000	NA	NA
GCR2	184000	NA	NA	NA	71400	NA	NA	NA	NA
GDE1	619800	113000	393700	202100	55100	139000	NA	NA	NA
GDH1	1201300	660900	1158200	1666500	1760600	2079800	8806000	9089000	12681000
GEP7	NA	48600	NA	NA	NA	NA	NA	NA	NA
GET2	NA	109000	NA	NA	NA	NA	NA	NA	NA
GET4	85200	155000	330800	517000	665000	1147800	1764000	3100000	1371000
GFA1	373000	103900	186000	649500	443400	531200	2492000	2061000	1808000
GFD1	180000	73100	NA	163000	71300	156700	316000	NA	289000
GFP	31761500	14563200	20844200	NA	NA	NA	6909000	7929000	7552000
GGC1	NA	NA	97500	148000	259000	223500	NA	1145000	NA
GIP3	NA	42700	NA	NA	NA	54900	NA	NA	NA
GIS1	109000	NA	NA	173100	NA	276000	NA	1220000	633000
GIS4	233000	NA	NA	NA	NA	NA	296000	386000	NA
GLC7	1118000	757000	857300	703000	472000	563000	1704000	2187000	2731000
GLK1	325000	182000	129000	435100	128000	NA	1223000	1262000	3929000
GLN1	NA	NA	73200	44500	NA	NA	NA	NA	NA
GLO3	1154000	748400	379000	817200	708000	1028000	3314000	3910000	471000
GLR1	NA	59600	93100	NA	100000	NA	NA	383000	NA
GLT1	347600	237000	304300	606600	421900	765000	1019000	1414000	1433000
GND1	225200	126100	193900	627100	735900	1112200	2412000	4602000	3847000
GOS1	343900	213100	NA	171200	171100	114000	NA	964000	448000
GPD1	NA	NA	56900	NA	NA	NA	NA	NA	NA
GPH1	288200	93800	308600	141700	186300	383300	416000	75800	1102000
GPM1	960100	413700	496800	504900	1176200	610800	2840000	2959000	5077000
GPT2	157000	NA	NA	NA	NA	NA	NA	295000	456000
GRC3	NA	47800	58900	NA	NA	63100	NA	NA	NA
GRS1	130000	173400	247900	279900	257800	238000	1052000	2860000	2579000
GSC2	NA	NA	69900	NA	NA	NA	NA	NA	NA
GSY1	NA	NA	76100	81600	65300	NA	581000	687000	NA
GTS1	NA	84500	127000	239000	146000	NA	NA	NA	NA
GUS1	331500	NA	63600	471000	366200	301300	621000	1054000	1684000
GYP1	NA	151900	78200	122000	70700	215000	NA	NA	NA
HAA1	NA	116200	40100	65600	235200	89500	977000	278000	895000
HAL5	167000	335300	111600	941900	429800	1170500	2582000	2742000	1646000
HBT1	213700	NA	NA	NA	NA	442400	NA	NA	NA
HCA4	NA	NA	132000	NA	NA	NA	NA	NA	NA
HCR1	2980200	729700	769500	1010100	885000	1083900	1944000	4244000	4177000
HEK2	NA	75400	58400	157800	105000	264900	NA	419000	NA
HEM15	252000	50700	85500	68900	NA	131000	NA	514000	978000
HER2	NA	38500	NA	NA	NA	NA	NA	NA	NA
HHF1	2384100	1844800	1078600	905000	921000	1288000	2966000	6039000	5726000
HHO1	167000	NA	140000	50400	NA	110000	745000	NA	NA
HHT1	511000	193000	281000	NA	NA	NA	NA	1800000	NA
HIS3	152000	61500	NA	90900	97000	161000	306000	330000	869000
HMO1	72500	68600	54400	66100	41000	36000	NA	NA	NA
HOM2	185000	NA	NA	NA	NA	NA	370000	408000	1578000
HOM6	403000	90300	40800	208900	439500	385000	918000	841000	644000
HOS2	106000	221300	74800	202300	150500	371600	1126000	3432000	2442000
HOS4	1174000	332700	218000	477900	988800	1044400	3023000	4060000	1027000
HRB1	167000	45300	49700	52100	123800	54600	387000	1148000	628000
HRK1	342200	386100	83900	270800	226900	583100	537000	2347000	269000
HRP1	687600	137500	157900	457600	707300	990000	3517000	2814000	2403000
HRQ1	NA	35300	NA	NA	NA	NA	NA	363000	587000
HRR25	NA	52200	NA	NA	70200	88000	NA	NA	NA
HSC82	764300	1232800	1454900	1214000	2011200	2410600	7397000	7949000	9562000
HSP104	228000	NA	39000	218200	36400	144000	1021000	NA	986000
HSP60	61400	35500	252300	159000	372700	271000	1249000	1922000	1932000
HSP78	123000	NA	NA	NA	NA	NA	NA	NA	NA
HTA1	2539300	1010000	1024900	1154100	960900	1685400	2467000	5079000	8805000
HTB1	1786200	579500	775000	1157600	704000	1891000	2193000	2073300	3922100
HTS1	67900	108000	127900	NA	NA	NA	NA	NA	317000
HTZ1	374000	108000	NA	82100	118000	157000	394000	372000	685000
HXK1	368000	377300	480800	285900	1039600	694300	3462000	2408000	5735000
HXK2	523000	188200	234100	92400	489400	320800	2112000	2023000	2499000
HXT1	NA	NA	78400	NA	85300	NA	NA	NA	NA
HXT4	144000	103000	112000	360000	162000	186000	908000	1940000	1381000
HXT6	495300	292800	591200	799600	1313600	672100	1625000	2765000	7902000
IBA57	NA	NA	44900	NA	1220000	NA	NA	NA	NA
IDH1	1516200	804400	820800	1253000	662100	1458500	3545000	6123000	5058000
IDH2	187000	298900	270900	294700	609500	325000	1399200	1689000	1957000
IDP1	151000	NA	109000	NA	219900	202800	NA	1186000	540000
IFA38	115000	NA	NA	70000	NA	NA	NA	NA	NA
IKI1	124000	NA	NA	NA	NA	NA	NA	NA	NA
ILS1	142000	177800	181100	261800	302900	171000	334000	456000	508000
ILV2	891600	564400	802900	1149300	844500	894600	3563000	6656000	6078000
ILV3	150600	64400	35800	70600	313700	44000	NA	699000	597000
ILV5	250800	185100	237000	196400	1174900	583000	2268000	1941000	3725000
IMD1	1897000	1268900	752600	752000	203400	199000	1188000	2325000	3703000
IMD2	NA	96300	180500	NA	NA	NA	NA	NA	NA
IMD3	1148000	790700	540600	329600	540300	364600	940000	2707000	1953000
IMD4	184500	67900	NA	NA	NA	NA	NA	NA	NA
IMG1	NA	83700	86900	NA	NA	NA	NA	NA	NA
IMH1	890400	325300	752600	1117400	465900	895400	3360000	3686000	1356000
IML1	774700	219100	257200	511000	124900	1148100	444000	823000	NA
IMP2	273000	NA	153000	103000	125000	135000	NA	NA	NA
IMP3	168000	73400	97300	60200	63900	NA	NA	368000	439000
IMP4	NA	91800	NA	NA	NA	111000	NA	NA	NA
INO1	890000	434200	657400	706100	366100	732000	2732000	3550000	3222000
INO2	NA	89500	NA	NA	NA	NA	NA	NA	NA
INP52	80300	NA	NA	NA	NA	118000	NA	NA	NA
INP53	521700	209700	273000	353100	345400	664000	814000	324000	359000
IPP1	157000	NA	91200	147600	103000	45500	617000	313000	NA
IRA1	122000	108000	39300	NA	NA	NA	NA	NA	NA
IRR1	310000	62300	161000	314000	NA	259000	NA	NA	NA
ISW1	129000	NA	NA	NA	NA	NA	517000	NA	NA
IVY1	1109000	270300	174000	764000	786800	852800	NA	722000	NA
JIP4	589000	295700	200200	29400	124200	756000	840000	1918000	1926000
JSN1	143000	NA	79500	NA	NA	NA	NA	NA	NA
KAP123	NA	NA	73100	NA	NA	NA	NA	NA	NA
KAR2	1523900	738700	971500	1574800	1107100	1160200	6285000	13141000	13212000
KCS1	NA	NA	142000	NA	NA	NA	NA	NA	NA
KEL1	599000	932200	557500	1324300	460200	1210200	664000	1847000	741000
KGD1	1313000	1055900	481500	414200	293100	585800	894000	1898000	2271000
KGD2	973000	427200	532800	780600	436600	713000	3013000	4819000	4865000
KIN1	502000	146000	104000	439600	362200	727400	1703000	2265000	1176000
KIN2	NA	NA	164000	145000	88400	NA	NA	373000	NA
KIP1	NA	NA	85600	NA	NA	NA	NA	NA	NA
KKQ8	NA	114000	NA	NA	NA	NA	NA	NA	NA
KRE33	373300	213600	264000	93100	90800	318000	NA	NA	NA
KRS1	NA	153300	NA	NA	NA	NA	NA	NA	NA
KSP1	6641000	3239500	3509800	5839700	3163700	8177200	19477000	39848000	35381000
LAP3	NA	NA	46700	45800	122000	NA	NA	NA	1024000
LAS17	360000	357600	99900	369000	124000	586000	2751000	5059000	2430000
LAT1	2963000	2092400	948600	1220000	1671400	1500000	1265000	1000000	553000
LCP5	184000	79000	115000	123000	82100	299000	432000	340000	457000
LDB19	NA	119000	NA	NA	NA	NA	800000	854000	499000
LEO1	4547000	2501700	4109000	1714200	1303100	1584000	2905000	6105000	9968000
LEU1	10403600	1353000	2768500	2004500	2041600	3080300	14637000	15691000	16898000
LGE1	270000	NA	235500	281600	272400	240700	1436000	2128000	907000
LOC1	118000	NA	NA	NA	NA	NA	NA	NA	NA
LPD1	1865000	1646800	859500	875900	656800	1640200	2449000	3373000	4068000
LSB3	3036300	1311500	1667200	1407300	2181000	2184500	16218000	15699000	14511000
LSB5	NA	NA	75100	NA	132000	NA	NA	NA	NA
LSC2	133000	NA	43500	NA	81200	NA	NA	NA	816000
LSG1	3484800	2033600	1566100	540900	940200	2411000	6078000	11990000	9135000
LSM12	166400	NA	NA	NA	86100	99400	NA	NA	484000
LSM4	253000	NA	NA	NA	NA	90800	NA	NA	NA
LSP1	615000	177700	268000	339600	555800	461300	1492000	2272000	1179000
LUC7	110000	NA	83400	NA	NA	NA	NA	NA	NA
LYS12	88900	96600	NA	51100	119900	NA	NA	NA	624000
LYS20	881100	114300	333900	376500	253500	472600	1878000	1887000	2026000
MAM33	NA	51200	NA	NA	NA	NA	NA	470000	559000
MAS2	NA	80700	NA	NA	NA	NA	387000	NA	NA
MBF1	2771000	2311100	1107400	7319000	3367800	6408000	13063000	31045000	44724000
MCD1	151000	NA	49700	NA	102000	158000	NA	NA	NA
MCK1	NA	57000	NA	83100	90700	116000	470000	NA	NA
MCM4	158000	83000	NA	NA	229400	195000	336000	NA	NA
MDH1	264000	206400	141600	145500	352200	158900	434000	560000	1337300
MDH3	1760000	828300	779300	160800	112300	73100	630000	1240000	958000
MDM38	NA	79300	130300	469000	344000	583000	1424000	2951000	3260000
MDS3	132000	NA	40100	173400	NA	NA	NA	NA	606000
MDY2	230000	123000	76200	673400	658700	1361300	1116000	2560000	1990000
MED1	78200	170000	NA	82800	102000	331500	1804000	1744000	1830000
MED11	95200	NA	NA	129000	115000	NA	NA	563000	NA
MED4	333000	89400	74700	51100	95900	269000	680000	1102000	557000
MED6	103000	NA	NA	NA	NA	NA	NA	NA	NA
MES1	50700	NA	NA	NA	80500	33000	NA	771000	NA
MET31	142000	40400	NA	108000	56200	NA	NA	NA	NA
MET6	563200	447500	604100	493100	373500	1063500	1124000	3364000	3446000
MFT1	79800	NA	179600	NA	NA	NA	282000	399000	NA
MGM101	670800	140900	176200	168400	270100	198100	558000	358000	725000
MHP1	732000	168300	281300	702800	406000	652000	1524000	1149000	3421000
MIG1	626000	213600	177000	428700	427100	465000	2354000	5167000	1400000
MIR1	3331000	1056500	1526100	2319800	2086300	3178100	7896000	17516000	14837000
MIS1	521300	730900	436200	NA	156200	205300	260000	NA	293000
MLF3	112000	NA	NA	NA	NA	NA	NA	NA	NA
MLP2	NA	NA	111000	174000	NA	96200	NA	NA	NA
MMP1	255000	NA	NA	NA	NA	NA	NA	NA	NA
MNN5	NA	NA	107000	190500	NA	176700	NA	507000	NA
MNN9	91200	NA	NA	57100	58800	76600	NA	681000	437000
MOB2	289000	84800	NA	NA	170000	109000	NA	915000	NA
MON2	NA	51500	NA	NA	NA	NA	NA	NA	NA
MOS1	NA	NA	85300	NA	70800	117000	415000	1819000	309000
MOT1	92000	NA	NA	NA	NA	NA	NA	NA	NA
MOT2	NA	47800	NA	236300	259800	86100	NA	NA	NA
MPH1	NA	78800	NA	NA	NA	NA	NA	NA	NA
MPP10	142000	93300	NA	NA	NA	NA	NA	NA	NA
MRC1	383100	315300	568400	677800	386000	981900	NA	738000	NA
MRH1	362000	222900	99300	115000	558000	239000	485000	NA	656000
MRI1	82300	NA	NA	NA	NA	NA	NA	NA	NA
MRP1	NA	47900	43100	93400	60000	NA	NA	NA	NA
MRP13	NA	44400	NA	43300	NA	45000	NA	NA	NA
MRP7	NA	NA	122000	NA	NA	NA	NA	NA	NA
MRPL1	268900	NA	144600	NA	67500	120000	NA	NA	NA
MRPL10	NA	66500	228000	NA	NA	NA	NA	NA	NA
MRPL11	NA	144000	NA	NA	NA	NA	NA	NA	NA
MRPL13	NA	67700	NA	NA	NA	NA	NA	NA	NA
MRPL17	NA	34400	NA	NA	NA	NA	NA	NA	NA
MRPL24	NA	126300	NA	NA	NA	NA	NA	NA	NA
MRPL25	159000	NA	69100	NA	64300	NA	NA	NA	NA
MRPL28	105000	NA	NA	NA	NA	NA	NA	NA	NA
MRPL3	329000	180300	NA	NA	NA	NA	NA	NA	NA
MRPL32	102000	NA	NA	NA	NA	NA	NA	NA	NA
MRPL35	185400	137400	80800	NA	NA	121000	NA	NA	NA
MRPL4	169000	112500	62800	NA	114000	NA	NA	NA	NA
MRPL40	NA	76000	192500	90800	NA	NA	NA	NA	NA
MRPL51	111000	NA	NA	NA	NA	NA	NA	NA	NA
MRPL9	109000	66100	NA	NA	NA	NA	NA	NA	NA
MRPS17	NA	79400	NA	NA	NA	NA	NA	400000	NA
MRPS9	NA	NA	85600	NA	NA	NA	869000	NA	577000
MRT4	103000	42400	NA	NA	NA	NA	232000	246000	NA
MSD1	111000	NA	66200	NA	NA	141000	NA	NA	NA
MSH2	NA	NA	85100	NA	78700	114000	NA	348000	320000
MSH6	95900	70100	NA	246300	297100	429700	281000	NA	539000
MSI1	NA	NA	271000	181400	77900	487200	346000	405000	521000
MSY1	206000	67500	NA	NA	NA	NA	NA	NA	NA
MTC5	NA	162700	84700	106400	NA	30500	NA	NA	NA
MTR4	NA	41600	NA	NA	NA	NA	NA	NA	NA
MUD1	189000	164500	86400	82000	NA	NA	NA	NA	NA
MUD2	137000	NA	NA	NA	NA	NA	NA	356000	NA
MUK1	203000	NA	117000	176700	145000	NA	NA	388000	NA
MUM3	NA	NA	96600	NA	NA	NA	NA	NA	NA
MYO2	558800	283300	546800	1040300	1091200	1666300	2327000	2547000	2494000
NAB3	773500	532200	322000	524000	413700	640200	1786000	5160000	4480000
NAB6	562900	191400	664800	1590500	1291500	1736400	855000	479000	NA
NAM2	NA	49000	NA	NA	NA	NA	NA	NA	NA
NAM7	NA	118000	NA	NA	NA	NA	NA	NA	NA
NAN1	160000	33500	37000	50500	NA	201000	NA	NA	NA
NAS6	NA	NA	81600	132000	60500	129000	366000	580000	809000
NAT1	264000	320100	124000	122000	NA	188000	316000	1119000	394000
NAT2	NA	80500	NA	NA	NA	NA	NA	NA	NA
NBA1	241000	NA	88300	120100	78400	201100	NA	NA	386000
NBP1	172000	NA	NA	NA	NA	NA	NA	NA	NA
NCL1	135000	NA	NA	167000	NA	NA	NA	NA	NA
NDE1	860000	586500	559900	1113700	1008700	1802400	1625000	11033000	8988000
NDI1	2852000	1132500	1618000	2064900	1304100	1913700	5621000	8274900	7247100
NEO1	NA	109000	NA	NA	NA	NA	NA	NA	NA
NEW1	1619500	492500	686300	735300	94200	631700	2040000	NA	538000
NFI1	620000	192200	554700	282700	NA	33900	950000	1370000	1644000
NGG1	NA	115000	NA	NA	NA	NA	NA	NA	289000
NHP6B	148000	NA	NA	86100	101000	104000	NA	NA	NA
NIP1	2244700	1487800	1375800	1833400	964900	2226200	4703000	7413000	7800000
NNF1	NA	NA	59200	NA	NA	NA	NA	NA	NA
NOB1	NA	66000	NA	NA	NA	NA	NA	NA	NA
NOG2	NA	NA	99300	NA	93000	NA	NA	NA	NA
NOP1	501900	130500	169000	108000	74400	343800	NA	477000	975000
NOP12	136000	NA	112000	NA	NA	96900	NA	NA	NA
NOP56	NA	365200	140600	659200	229200	275400	NA	NA	NA
NOP7	NA	71700	79500	NA	91600	112000	NA	NA	NA
NOT3	84300	NA	102000	120000	89600	NA	NA	NA	NA
NPA3	3396500	1575500	1745000	969700	1550300	734400	3320000	14444000	5228000
NPC2	NA	90900	NA	NA	NA	NA	NA	NA	NA
NPL3	2880200	1231700	1338400	1272600	1245000	1590400	11183500	13814000	13081000
NPL6	NA	59800	59800	NA	NA	NA	NA	NA	NA
NPR1	992100	247200	534000	485000	581300	NA	2799000	4218000	1584000
NPR2	593000	347900	323600	585900	428300	609000	NA	960000	NA
NPR3	537900	425400	636200	623700	244400	750200	720000	982000	727000
NRD1	798100	322700	266500	502500	245000	491100	1247000	1610000	1905000
NSR1	615000	340800	563900	408500	468300	667900	2236000	2290000	495000
NST1	NA	NA	60600	NA	NA	NA	NA	NA	NA
NTE1	101000	NA	NA	NA	NA	NA	570000	NA	366000
NTH1	497000	265500	437100	478300	185100	940000	2065000	2759000	NA
NUG1	NA	106000	NA	136000	146000	170000	369000	808000	461000
NUM1	75400	NA	60900	NA	NA	NA	NA	NA	NA
NUP157	134000	55600	75800	51900	27700	40500	NA	NA	NA
NUT1	805100	408900	377600	809800	341100	1304400	2699000	4735000	3416000
NUT2	101000	NA	NA	NA	NA	NA	NA	NA	NA
ODC1	172000	60300	NA	NA	110000	NA	NA	NA	1082000
ODC2	NA	58400	92700	88000	89200	NA	NA	NA	521000
OLE1	NA	NA	57700	NA	NA	NA	NA	NA	NA
OPI3	NA	157200	82600	NA	NA	143000	858000	NA	NA
ORC1	NA	48600	NA	NA	NA	NA	NA	NA	NA
ORC3	NA	NA	138000	NA	NA	NA	NA	NA	NA
OSH2	165800	184700	NA	274000	92400	NA	366000	382000	388000
OSH6	159000	NA	NA	NA	78100	NA	NA	NA	NA
PAB1	6445600	2401800	2593500	3508600	2450500	5989700	2736000	4291000	4658000
PAF1	9557000	4466700	6515800	2809500	3070800	2931300	8579000	10329000	9331000
PAL1	550800	503700	447400	795500	759200	1107000	3284000	4230000	5531000
PAM16	NA	NA	96900	161000	NA	NA	NA	NA	467000
PAN1	NA	203200	185700	85100	NA	159000	217000	279000	372000
PAN2	112000	NA	NA	NA	NA	NA	NA	NA	NA
PAP1	NA	64000	NA	647000	NA	848000	NA	NA	NA
PAR32	343000	177400	391200	255000	190400	413000	1864000	2356000	3776000
PBS2	878800	305100	62700	760800	410300	760700	NA	893000	468000
PCF11	NA	41700	175200	36600	27100	185700	487000	NA	NA
PDA1	5646800	2089900	1067100	1083000	1029900	2055000	2336000	2938000	1774000
PDB1	4469000	3305000	1652900	1102800	1267900	2233100	2694000	4321000	3786000
PDC1	3072400	797100	584100	1170500	1861100	1188300	5743100	8045000	11319000
PDC5	NA	NA	65400	NA	33800	NA	NA	NA	NA
PDR10	215000	NA	NA	NA	NA	NA	NA	NA	NA
PDS5	55699900	29546900	30838600	97155100	48367800	114962700	177951100	307248900	199975100
PDX1	87700	50700	NA	NA	NA	NA	NA	NA	NA
PEA2	NA	NA	56500	NA	NA	NA	352000	NA	NA
PEP4	475000	83100	96900	265300	272600	125300	753000	1374000	545000
PET123	NA	74100	56000	NA	NA	NA	209000	415000	NA
PET9	6079000	3066900	4922100	5807600	5889300	4524500	15115000	16739000	30856000
PEX31	NA	25300	49800	59600	41300	40100	NA	NA	NA
PEX7	116000	NA	NA	NA	NA	NA	NA	NA	NA
PFK1	1484800	904800	1030400	1928600	1816000	1801200	2341000	6461000	5153000
PFK2	976000	934100	1171200	2068600	2374000	2161000	7054000	10305000	5329000
PFK26	357646100	168627600	170119900	304604100	246515800	359219000	1457721700	1627223900	1421311200
PGD1	NA	163200	65800	123600	72400	266400	816000	1054000	605000
PGI1	340300	322300	580200	393700	1192100	620800	1740000	4912000	2853000
PGK1	3154900	954700	1093400	1957900	2935900	1878100	11622000	13598000	17236000
PHO4	NA	NA	85200	NA	NA	NA	NA	NA	NA
PHO85	NA	61200	NA	NA	NA	NA	NA	NA	NA
PIL1	738000	444800	379300	630400	333700	368600	2079000	2288000	2695000
PIM1	2861400	2567400	1790800	16776000	9174800	29834800	55744300	95360000	95159000
PKH1	139000	NA	NA	NA	NA	NA	NA	397000	524000
PMA1	1097800	1081100	666900	1453200	1532000	1257000	6702000	7893000	6274000
PMC1	242000	240100	180700	489700	498500	767600	2337000	3489000	4528000
PMI40	NA	92200	NA	NA	NA	NA	NA	NA	NA
PMT1	NA	73700	44100	59600	NA	NA	224000	1386000	291000
PMT2	NA	NA	70700	285000	NA	273000	NA	NA	864000
PMT4	84400	NA	NA	NA	114000	67000	313000	NA	NA
PNO1	143000	290000	303900	171500	211600	167900	1028000	5340000	1987000
POB3	1729000	1251300	1098100	1082200	1071000	925600	4086000	4632000	3959000
POL1	209400	489600	364000	132000	98000	NA	NA	NA	NA
POL12	NA	169000	160000	NA	NA	NA	NA	327000	236000
POP2	353000	NA	202800	345800	434500	214800	375000	386000	574000
POR1	1719000	1155300	1853900	1206800	2594300	1512200	7707000	6890000	10867000
PPT1	NA	99600	NA	NA	NA	255000	NA	NA	NA
PPZ1	205000	77800	106000	NA	67400	NA	858000	630000	259000
PRB1	297000	58200	57100	160000	59200	622000	NA	NA	1090000
PRE10	98100	48900	NA	50000	53400	78300	NA	364000	648000
PRE5	85300	NA	NA	38500	76400	156800	372000	NA	279000
PRI1	NA	25200	NA	NA	NA	NA	NA	NA	NA
PRP16	120000	52200	NA	NA	NA	NA	NA	425000	NA
PRP28	183000	NA	57900	136000	NA	79700	497000	565000	NA
PRP38	NA	88700	NA	113000	103000	254000	NA	NA	NA
PRP39	68400	NA	55600	NA	NA	NA	189000	NA	NA
PRP40	134000	72700	NA	NA	NA	NA	NA	NA	NA
PRP43	191000	96200	136100	NA	59900	NA	NA	NA	NA
PRP45	180000	NA	NA	NA	NA	NA	NA	NA	NA
PRP6	NA	56700	NA	NA	NA	109000	NA	NA	NA
PRT1	1458200	1099100	1028900	1500900	1351200	1798700	7006000	7254000	4937000
PSA1	544000	585300	342100	683300	712000	551000	3143000	2093000	3195000
PSD1	72900	NA	NA	NA	NA	NA	422000	NA	NA
PSP1	280000	286400	128000	74200	NA	69400	NA	NA	NA
PSP2	452000	185300	498400	782400	223000	963600	601000	2321000	NA
PTA1	NA	176600	176600	143000	101000	95600	NA	1035000	NA
PTK2	885000	193400	477400	600300	494800	971000	2447000	1591000	2143000
PUF2	303000	NA	181300	NA	NA	NA	476000	944000	NA
PUF3	483000	835500	137500	295000	359900	230800	NA	2469000	1145000
PUF4	222200	103400	145300	81300	110800	81200	453000	NA	707000
PUF6	NA	NA	104000	NA	NA	NA	NA	NA	NA
PUP3	NA	NA	53600	55700	54000	51900	NA	NA	NA
PUT3	NA	NA	258000	NA	191000	246000	NA	413000	NA
PWP2	106000	NA	173900	NA	NA	NA	NA	NA	NA
PXL1	NA	109000	96300	NA	NA	117000	NA	NA	NA
PYC1	673000	304000	678600	972300	429300	1515500	3002000	3977000	6466000
PYC2	113000	NA	NA	NA	44200	179000	NA	NA	395000
PYK2	NA	NA	91400	NA	NA	141900	NA	369000	NA
QCR2	624000	331700	583700	737500	1235300	731000	2289000	3556000	8406000
RAD14	289000	206400	138000	110000	123000	142000	570000	2735000	720000
RAD27	NA	NA	80300	NA	111000	126000	329000	447000	NA
RAD3	174000	56200	100000	NA	NA	NA	NA	NA	NA
RAD33	102000	NA	NA	NA	NA	NA	NA	NA	NA
RAD4	81000	NA	48300	NA	NA	NA	NA	NA	NA
RAD52	286600	159800	63700	418500	175900	294000	816000	1031000	NA
RAI1	1389500	655700	396400	77000	232600	385000	745000	853000	852000
RAT1	776000	803300	291400	270200	72900	152800	441000	559000	NA
RBA50	613000	541900	514200	305100	313800	151000	615000	2395000	2128000
RBG1	NA	56300	96800	71900	NA	70200	254000	863000	1110000
RBG2	NA	NA	58800	NA	NA	NA	NA	NA	NA
RCK2	NA	67800	NA	NA	61600	228000	NA	NA	NA
RCL1	112000	NA	NA	NA	NA	NA	NA	NA	NA
RDI1	NA	NA	67400	NA	NA	NA	NA	NA	NA
REF2	132000	NA	NA	72300	NA	147000	NA	NA	555000
REG1	143000	66900	NA	73700	NA	NA	309000	NA	NA
REG2	NA	111000	NA	NA	NA	NA	NA	NA	NA
REH1	128000	53400	NA	82700	NA	NA	356000	NA	NA
RER2	NA	NA	57100	NA	NA	NA	NA	NA	NA
RET1	164600	59600	50100	NA	NA	NA	166000	418000	NA
REV1	NA	30300	NA	NA	NA	95200	NA	NA	NA
RFC1	108000	36900	NA	NA	NA	NA	NA	NA	NA
RFC2	109000	NA	116000	NA	NA	NA	NA	NA	NA
RFC3	131000	127000	91900	128000	98600	NA	NA	NA	NA
RFC4	150000	NA	49400	47100	NA	NA	283000	313000	NA
RFC5	202000	NA	NA	NA	NA	NA	NA	NA	NA
RGC1	153000	NA	NA	NA	NA	NA	NA	NA	NA
RGR1	161000	525200	159700	721800	692100	1075200	5418000	5518000	4221000
RGT1	176000	NA	148000	205000	87300	144000	NA	NA	1037000
RHO5	175000	NA	NA	130000	95700	NA	706000	984000	1063000
RIM15	435000	62000	NA	38300	NA	48200	659000	NA	NA
RIM2	NA	NA	74400	NA	NA	NA	NA	NA	NA
RIO2	NA	89800	NA	NA	101000	NA	NA	NA	NA
RIP1	NA	99600	87600	192700	78100	157000	783000	296000	454000
RKR1	9994500	5002400	5405400	9233800	4389700	14820600	26827300	37665000	23673000
RLF2	709200	179500	389300	700900	836700	1267800	3066000	5068000	4019000
RLI1	93100	428100	206900	231700	339800	291300	NA	1711000	860000
RLM1	300000	NA	NA	175000	79600	140000	NA	1079000	1120000
RMI1	NA	112000	NA	NA	NA	NA	NA	NA	NA
RNA14	1318000	208600	399400	411500	143600	617900	1234000	2375000	154000
RNH202	72500	NA	46700	45800	68000	240300	NA	237000	1760000
RNQ1	894000	383700	359700	1055000	433900	1522000	3464000	3257000	3379000
RNR2	418000	282800	415600	188600	603000	251000	2368000	1871000	3431000
RPA135	530000	630900	269000	515900	58300	182200	NA	483000	375000
RPA190	365000	651900	580100	522000	149900	593700	NA	NA	392000
RPA34	494000	NA	238000	261000	121000	147000	654000	727000	2173000
RPA43	NA	78600	NA	NA	NA	NA	NA	NA	NA
RPA49	374000	210000	188900	341500	NA	150800	NA	NA	530000
RPB10	8449900	1904600	1296300	1454200	760800	1414500	1169000	2403000	3883000
RPB11	5258800	4944300	6392600	4745200	5638000	4192200	20276000	22701000	26562000
RPB2	301754800	198479600	248196600	188803900	117235800	180926600	535302700	819923000	837940700
RPB3	30960100	17367900	19612000	14559300	17056500	19667000	63564000	107868000	109516000
RPB4	26659000	9556400	8576900	4313000	3132800	5948200	15911000	19796000	19713000
RPB5	16100900	5817200	8350200	4397500	4209800	4675000	11381000	18606000	23584000
RPB7	5782000	5379000	5503600	1100100	2951300	3289000	2753000	10387000	4866000
RPB8	6901000	3845200	3690100	1734000	1680500	3084400	2917000	13768000	4572000
RPB9	8036000	5496600	3049500	3345500	1648100	2515000	6645000	8301000	13055000
RPC10	18470000	5198300	6171100	3804000	5013000	6984000	13902000	26538000	26719000
RPC34	NA	NA	59200	NA	87200	NA	NA	NA	NA
RPC40	309000	101000	216100	NA	132000	117000	NA	NA	NA
RPC53	157000	NA	173200	NA	113000	NA	NA	NA	942000
RPC82	NA	235700	91900	NA	NA	NA	NA	292000	NA
RPD3	137000	124000	NA	NA	NA	NA	NA	NA	NA
RPG1	3923000	2624000	2400300	3393300	2582700	5575400	5930000	9446000	16869000
RPL10	3922000	1970500	1980800	881000	1063000	1597500	1286000	2794000	1709000
RPL11A	5705000	2335400	3029100	2258000	1768400	2323000	4730000	12284000	8140000
RPL12A	9257300	4908300	4810400	4729300	2625800	6300900	13016000	27047000	25939000
RPL13A	8516000	3537500	4126000	1494600	2049900	2174000	4384000	6691000	10208000
RPL13B	2413300	582000	1605600	299100	376900	499400	1743000	1897000	2079000
RPL14A	3154000	1665500	1562100	1657800	1223700	1577000	2580000	6398000	5396000
RPL15A	2196000	795000	628000	554700	375000	619000	638000	1912000	1512000
RPL16A	849000	1452000	661300	269000	852900	604000	1237000	2522000	1585000
RPL16B	4120000	2590600	3085700	1149100	1211000	1502000	3570000	3600000	572000
RPL17A	10000500	5749000	2655200	1235000	1552000	1775500	5780000	6565000	6307000
RPL17B	291000	159000	131000	NA	NA	NA	NA	NA	NA
RPL18A	4478000	1794400	1588000	645000	583300	461000	3246000	3210000	3744000
RPL19A	5909500	2248500	2310700	1479500	1440500	2236000	6685000	7859000	3711000
RPL1A	1875500	828100	841100	562400	572600	534400	324500	1502500	525800
RPL20A	6626500	3796600	2719500	1548000	1034000	2401600	3740000	7011000	5815000
RPL21A	7511000	2994300	1403700	1163100	739700	2685300	2923000	6996000	5653000
RPL22A	961000	720100	496400	348000	518100	620400	1584000	1388000	2333000
RPL22B	NA	NA	65100	NA	NA	NA	NA	NA	NA
RPL23A	5789000	3538100	4472800	7256900	4500500	12686900	17617000	42640000	38268000
RPL24A	1709000	690600	2224700	320200	1862000	1288000	2474000	7547000	2963000
RPL24B	320000	281000	297800	NA	227000	146000	NA	NA	NA
RPL25	10483000	5580000	3713600	2155800	1877800	3506000	4905000	11683000	9462000
RPL26A	1075000	1425900	1342000	2450800	1712300	2770000	15202000	21238000	28436000
RPL26B	235900	270000	110000	121000	102000	148000	NA	1100000	1366000
RPL27A	4842000	2294000	2100700	1448000	1823000	1671000	1307000	3250000	3396000
RPL28	5879000	2453700	2405200	983300	2184000	2324400	5353000	5294000	7733000
RPL29	256000	NA	NA	NA	NA	NA	NA	NA	NA
RPL2A	5621300	2295500	1781700	886600	686600	932500	1430000	5231000	4901000
RPL3	5231900	3773200	3434500	1210400	1524900	1581800	4042000	5338000	4212000
RPL30	4218000	1294500	2369100	1032300	690800	1440800	2385000	3291000	3623000
RPL31A	3155400	2175900	2075600	1512800	1860500	1637500	2950000	7620000	10152000
RPL32	1294000	708000	606400	357500	473800	489000	1397000	1656000	1684000
RPL33A	2050000	1292400	973200	983000	779300	927000	2686000	3222000	1414000
RPL33B	485000	473800	379700	171700	181600	315000	414000	335000	448000
RPL34A	NA	NA	675000	NA	NA	NA	1320000	1300000	NA
RPL35A	1488000	1981700	3254700	812900	1928300	1594000	4809000	5838000	11680000
RPL36A	5390000	2158700	1497800	1571200	1740600	1906000	6255000	6990000	9277000
RPL38	4332100	1896600	1905400	5224600	4953500	11455500	15144000	37260000	27522000
RPL40A	1675000	873200	989900	1530000	890000	2128000	2355000	9822000	4869000
RPL42A	143000	70400	93600	NA	73200	NA	NA	NA	NA
RPL43A	551000	137000	706000	116000	106000	108000	NA	NA	NA
RPL4A	15329300	9838000	10658100	5481300	4063100	5457600	8137000	9242000	7162000
RPL4B	NA	271000	405800	NA	NA	NA	567000	1559000	527000
RPL5	290400	359800	294900	485600	196800	236900	464000	489000	1142000
RPL6A	4416900	3049900	771200	1916500	1402000	1815000	1440000	3563000	7132000
RPL6B	2619000	1680700	1049900	629000	495900	1096000	728000	2170000	1658000
RPL7A	5705300	3622200	3576500	1486800	1590400	2654000	5693000	8102000	8825000
RPL7B	623000	258000	NA	NA	NA	NA	1450000	1160000	NA
RPL8A	7725700	4708100	4168200	2096700	1548700	2267200	3045000	9355000	8099000
RPL8B	847000	706000	670000	NA	NA	220000	NA	NA	NA
RPL9A	5919000	2447100	2765500	2045200	2890100	3483000	5757000	14908000	9350000
RPL9B	508000	152100	429300	363500	484700	204900	NA	NA	484000
RPM2	NA	NA	67700	112000	NA	NA	NA	520000	NA
RPN1	1987300	1181500	754500	6349800	4405200	10029500	26398000	42164000	30721000
RPN10	712000	114000	314600	1111500	1136900	1399900	5495000	8140000	7971000
RPN11	1691000	371900	438900	2250300	1882700	4041700	10098000	15110000	12675000
RPN12	406400	30600	77900	769200	660900	956000	3869000	2880000	4720000
RPN13	312000	210200	314200	1164600	627500	1973700	3708000	5106000	6678000
RPN2	2850800	2332200	2164800	8620400	5172400	13893200	45875000	70183000	50596000
RPN3	2236900	766200	670300	2968500	3148800	8068200	16446000	20944000	18838000
RPN5	824400	816200	545400	3283200	1575500	6115700	13340000	31707000	26292000
RPN6	1138400	261600	496600	2736400	2618300	5446700	18390000	22871000	16647000
RPN7	1932700	617800	688400	3756800	2404300	7213300	15631000	33198000	21788000
RPN8	1039200	700300	627100	879900	2081200	4322600	7268000	9317000	11853000
RPN9	1182400	450700	594400	2400800	2217400	5461900	15115000	18417000	14784000
RPO21	200589800	100771300	131284700	101698600	66345400	112613400	417579500	469493400	480360600
RPO26	542900	331700	1280200	114800	160300	303100	222000	142000	244000
RPO31	106000	NA	NA	NA	120000	NA	NA	NA	NA
RPP0	9073800	3253500	4134000	1858900	2305500	3170000	5454000	11282000	11567000
RPP1B	135000	55100	NA	NA	NA	NA	NA	NA	NA
RPP2A	498000	90200	285000	NA	NA	NA	NA	388000	682000
RPP2B	391000	334400	258200	NA	72000	227400	NA	NA	NA
RPS0A	501000	265400	191500	492500	258500	281000	1218000	630000	3439000
RPS10A	NA	108000	307000	259000	258600	448000	734000	1060000	1396000
RPS11A	403000	268700	NA	NA	226200	267000	NA	729000	873000
RPS12	628000	474100	869900	229000	368500	95500	475000	1207000	1814000
RPS13	3638000	2732700	2307600	2314100	2215800	1878200	5845000	5161000	7469000
RPS14A	13307000	3371800	5547600	12201200	5312800	15041000	37610000	72495000	73786000
RPS15	3491400	1842100	2040400	1563400	1662800	2113700	3696000	4891000	7001000
RPS16A	3622800	3152700	3340400	2224500	1740800	2177400	11617700	13870400	18730000
RPS17A	4617000	1258800	2075100	2027000	2332100	1827000	3365000	6475000	8610000
RPS18A	4719000	3007700	3706700	3193600	4655700	5426300	14261000	35023000	27085000
RPS19A	9412000	5282800	3031500	8744400	9608200	14464300	75137000	150430000	99633000
RPS1A	4891500	2907300	2549300	2733600	3002500	2103700	7121000	3248000	5351000
RPS1B	1453000	1270200	772000	579300	1438100	955000	1544000	945000	2574000
RPS2	1602000	1025700	692300	591100	524900	1526300	1406000	1104000	1108000
RPS20	1320000	1035300	961200	1709000	1776000	2409700	6266000	13668000	9792000
RPS22A	4344400	1498200	2231800	1240700	1005200	2023100	3367000	5961000	6938000
RPS23A	96300	64300	395000	39900	40200	89800	NA	NA	NA
RPS24A	3661000	1227500	1283900	1624300	1116400	1392000	3811000	6894000	8498000
RPS25A	2096000	740800	957400	1336000	1333300	1867000	1575000	2690000	1687000
RPS26A	3815000	1449400	1131800	1327000	1446100	1137000	2854000	4762000	7358000
RPS27B	300000	NA	247000	NA	NA	NA	NA	1250000	756000
RPS28A	NA	83600	57100	176000	78700	102000	NA	375000	638000
RPS29A	281000	NA	479000	756000	1189000	1301000	3826000	6100000	2693000
RPS3	13848000	5300200	5599000	7835900	10404400	13022000	30889000	58552600	66025000
RPS30A	234000	1115900	92300	269600	89100	1134000	2636000	5992000	4742000
RPS31	198000	152000	102000	NA	NA	NA	NA	NA	NA
RPS4A	4202000	1074400	1364500	1361200	1241500	1825900	257000	1932000	4594000
RPS5	8122000	4676700	5001700	8445000	11933900	16410700	35069000	62059000	52819000
RPS6A	6486000	2934600	2929900	2598000	3176400	3614800	4910000	7766000	8019000
RPS7A	7950500	2568400	3578900	5585200	5645200	9799800	11295000	15473300	31994000
RPS7B	3129000	1377000	1602400	3500400	2360400	4242000	9561000	19580000	12186000
RPS8A	2348000	1369800	1624200	932600	927700	1459000	1495000	3780000	4611000
RPS9A	1187400	969600	978900	489700	560700	919000	NA	2392000	1781000
RPS9B	441000	407000	226000	676000	197000	474000	NA	NA	NA
RPT1	2628600	726900	625400	3248300	4608600	8022000	30804000	38957000	28273000
RPT2	2884800	734200	759800	3259500	2942800	5190500	24574000	35377000	26095000
RPT3	1573200	610500	517300	1793800	2162600	3538100	10866000	11634000	10965000
RPT4	1288600	844300	1173900	2815100	4081700	7521600	22690000	25565000	15717000
RPT5	2326500	958100	932700	3157800	3527400	7723400	18902000	23806000	26059700
RPT6	4924200	1535100	1840500	5287000	4288300	7574300	31536000	43367000	41334000
RRF1	NA	49900	NA	NA	NA	78800	1242000	1719000	1013000
RRN11	185500	NA	NA	NA	NA	NA	NA	NA	NA
RRP12	207000	367300	141000	NA	34900	114000	272000	NA	NA
RRP3	696000	378600	343900	384800	613700	637300	2964000	3155000	2064000
RRP4	129000	106000	89200	NA	NA	NA	NA	NA	NA
RRP5	1069000	495300	651200	324900	105600	642100	NA	308000	NA
RRT12	NA	NA	48300	NA	NA	NA	NA	NA	NA
RSC2	99100	NA	NA	NA	NA	NA	NA	NA	NA
RSC8	168000	NA	NA	NA	NA	NA	NA	NA	NA
RSP5	2385000	1305200	1567000	1409500	2011900	2571200	5598000	4652000	6041000
RTF1	13100300	7834200	10405400	6704700	5739100	6276300	33872000	25525000	28893000
RTG2	NA	81000	106000	NA	NA	245000	NA	NA	NA
RTK1	857700	241000	208200	104000	353000	640400	NA	334000	424000
RTN2	287100	NA	62400	NA	106000	189000	404000	NA	599000
RTR1	3596000	1700400	1822000	1363100	1182200	1255800	2940000	5991000	6335000
RTS1	NA	134800	73000	181900	223000	196700	699000	496000	1212000
RTT103	2963100	1309800	1694900	2653000	2697800	3968500	24111000	30211000	35100000
RTT106	588000	NA	NA	NA	NA	NA	NA	NA	NA
RTT107	318000	149400	70000	110000	55500	100000	NA	715000	446000
RVB1	1258000	507500	615600	548900	560400	886700	3483000	3784000	5578000
RVB2	712300	574700	393500	654500	423900	790400	2215000	5592000	3734000
RVS161	704000	614300	595000	1572300	1025700	2273200	1303000	2501000	2256000
RVS167	1344000	680400	701300	2474500	1006700	1226800	2730000	4247000	3874000
RXT2	NA	101000	87400	NA	NA	NA	445000	NA	NA
SAC1	776800	276500	271500	549000	554500	1005400	1378000	4595000	2269000
SAH1	253000	53900	163200	176200	270300	350900	1451000	1766000	3049000
SAK1	139000	NA	NA	179000	85300	149000	438000	630000	NA
SAM1	410000	82400	81100	250000	374800	437000	1593000	1532000	1040000
SAS10	NA	NA	74400	NA	NA	81400	NA	560000	NA
SBE22	84400	77100	80100	263400	36500	47500	752000	1683000	998000
SBP1	955400	167900	184600	83000	281800	125000	325000	1192000	372000
SCC4	5320000	NA	NA	NA	NA	NA	NA	NA	NA
SCD6	540000	214200	72300	191600	273100	572000	1974000	2173000	1327000
SCH9	NA	93700	75800	125000	124000	77900	NA	NA	NA
SCP160	505200	502300	108000	464800	483300	560000	1904000	1637000	2940000
SCT1	107000	NA	NA	59500	68200	93500	497000	818000	611000
SCY1	140000	NA	NA	114000	NA	122000	NA	NA	NA
SDA1	NA	95400	65700	NA	NA	NA	NA	NA	NA
SDH1	144000	218200	95400	238000	642700	584000	2204000	3536000	1531000
SDH3	181000	NA	NA	148000	107000	116000	445000	1470000	790000
SDS23	NA	67100	89900	NA	126000	84700	NA	NA	NA
SEA4	90100	68400	265900	132700	51100	123900	NA	352000	NA
SEC1	96800	33400	61600	93100	120800	174000	203000	301000	378000
SEC10	275000	138700	219300	373500	685200	345900	659000	770000	NA
SEC11	165000	NA	112000	NA	NA	NA	350000	337000	NA
SEC13	255900	191300	157800	214000	396000	624100	884000	1894000	1209000
SEC15	406000	624000	226900	419000	392500	764100	1545000	896000	NA
SEC16	1194000	689100	307900	1489500	944300	1423700	7151000	5907000	3018000
SEC18	337000	192200	98600	447800	450400	862900	2486000	2754000	2532000
SEC21	99100	97600	40300	109000	103100	255200	NA	1296000	NA
SEC24	138000	NA	83800	NA	87900	NA	NA	365000	NA
SEC26	90200	56200	NA	276700	472300	190000	NA	NA	1549000
SEC27	275000	54600	81700	374100	134300	120000	1291000	1710000	1032000
SEC3	313500	270600	225400	854400	961000	546600	343000	1094000	NA
SEC31	1647000	624500	866900	1645100	1005200	1580100	2491000	1671000	1326000
SEC5	139000	438900	209200	355800	206300	598700	NA	NA	NA
SEC6	NA	162200	NA	83800	262600	257000	NA	615000	NA
SEC61	179000	222700	233000	164000	154900	347000	751000	1173000	1492000
SEC7	NA	NA	49900	303400	333000	446500	NA	NA	406000
SEC8	98900	148700	80400	NA	289600	270000	NA	NA	NA
SEC9	4735000	1991400	1638800	3036300	1894700	2799200	8938000	13025000	11726000
SEF1	782300	38700	229700	609700	126000	626200	595000	2720000	2017000
SEH1	139000	NA	NA	156700	NA	150000	NA	NA	NA
SEN1	156000	242200	NA	90100	NA	101000	NA	NA	NA
SES1	355000	75000	290300	302600	479700	137000	675000	1005000	1876000
SET1	3840500	NA	NA	189000	NA	253000	650000	NA	NA
SET2	NA	90400	61400	471000	NA	NA	NA	NA	NA
SET3	390000	293800	183700	365500	557000	783000	1154000	3830000	1061000
SFH1	NA	38000	NA	NA	NA	NA	NA	NA	NA
SGF73	NA	NA	64400	207300	NA	NA	NA	NA	NA
SGN1	224000	NA	NA	246000	202900	351700	NA	NA	NA
SGV1	101000	NA	NA	114000	NA	169000	NA	511000	NA
SHC1	184000	105000	71500	NA	NA	89500	NA	NA	NA
SHE2	120000	NA	NA	NA	NA	NA	NA	NA	NA
SHM1	877400	205500	789100	330800	403800	1084000	1278000	1264000	1359000
SHM2	2044000	1195600	1171500	874900	1703900	1739000	4116000	5294000	4765000
SIF2	802000	500200	290900	718000	848200	1370000	4099000	6208000	4688000
SIL1	NA	NA	66900	NA	NA	NA	NA	NA	NA
SIN3	190400	NA	NA	48800	33800	NA	285000	NA	NA
SIN4	209600	82100	350800	723900	NA	745900	3376000	7591000	2277000
SIP2	225000	86200	NA	NA	NA	NA	NA	NA	NA
SIR3	NA	39200	NA	44700	68200	78300	NA	NA	NA
SIS1	8222500	3261000	3044410	2352800	2237100	4320800	8686000	14337000	10413000
SIZ1	NA	55600	223200	NA	65600	148300	1641000	3452000	2271000
SKG3	183000	111000	192200	272000	141300	128000	1387000	871000	1118000
SKT5	NA	NA	178000	107000	182800	171000	385000	NA	NA
SKY1	137000	141800	NA	211800	168500	56100	606000	1582000	282000
SLA1	1607000	815400	676200	1525300	1753800	1635100	1202000	2173000	1721000
SLA2	137000	408600	156600	342500	232900	NA	NA	NA	NA
SLC1	NA	96500	46900	NA	NA	86900	NA	NA	NA
SLF1	110000	NA	NA	NA	NA	NA	NA	NA	NA
SLM5	NA	88600	NA	NA	NA	NA	NA	NA	NA
SLU7	167000	NA	NA	93800	97000	NA	NA	NA	NA
SLX9	NA	68000	NA	NA	NA	NA	NA	1947000	437000
SMC1	960100	441700	258700	167900	185900	78900	653000	NA	404000
SMC3	1044500	326700	118300	407200	19800	352200	NA	733000	1115000
SMD2	NA	45000	53700	NA	NA	NA	NA	NA	NA
SMY2	549000	220500	367600	654400	281100	166000	1401000	2042000	589000
SNF1	1641600	756300	904300	1043300	862000	1205100	4410000	9293000	5888000
SNF12	NA	74500	NA	NA	58000	NA	NA	NA	NA
SNF2	NA	165000	NA	376300	NA	174500	829000	NA	NA
SNF4	666000	554000	403500	681000	372400	588600	1799000	2289000	931000
SNF5	453000	314400	259500	409800	272200	449000	1010000	2486000	1704000
SNT1	389000	74300	100000	841400	877700	1428000	2333000	7107000	1539000
SNU71	163000	NA	79800	129000	NA	83800	NA	441000	NA
SNX4	3920600	1646800	1639700	2014600	1582900	1840800	5547000	5019000	10797000
SOD2	92800	NA	NA	119900	63700	237400	199000	312000	687000
SPA2	686000	440200	274100	372900	807000	720900	NA	NA	NA
SPC97	NA	NA	47500	NA	NA	NA	NA	NA	NA
SPF1	156000	NA	NA	NA	57800	92000	NA	NA	NA
SPN1	33250900	14262000	16291200	30057000	18439800	31096200	100097300	156244700	145929000
SPO71	NA	137000	NA	132000	NA	NA	NA	NA	NA
SPS19	150000	58100	NA	76000	NA	NA	NA	NA	324000
SPT16	9403600	3922100	4924700	4045700	2888300	4197800	8806000	12472000	15174100
SPT2	533000	105000	70400	82900	280600	NA	NA	557000	876000
SPT4	192000	198500	332700	174000	59200	100000	NA	NA	NA
SPT5	54325000	34282400	38333000	18992900	10291600	20726500	69654000	84387000	100717000
SPT6	42133200	22297900	31361500	11562100	9229700	11301900	46463000	40786000	51726000
SRB2	NA	196600	130100	106000	144100	238800	705000	1128000	637000
SRB4	225000	187100	NA	335000	97100	449000	1214000	1168000	1005000
SRB5	344000	76500	NA	182000	NA	138000	1203000	1940000	965000
SRB7	136000	NA	NA	117000	NA	109000	NA	NA	NA
SRC1	205000	NA	NA	NA	NA	NA	NA	NA	NA
SRO9	305200	167200	92600	NA	152700	NA	NA	NA	NA
SRP1	169000	NA	NA	NA	NA	NA	NA	NA	NA
SRV2	104000	403800	327300	425100	319200	736500	932000	1330000	1060000
SSA1	11087000	5847000	5518000	8655900	7733400	8835400	26799700	39796800	38647000
SSA2	748000	447500	304500	194300	662000	521000	789000	4023000	1692000
SSB1	13856700	11233600	8087000	10920100	10707700	18699900	57655000	94020000	76328500
SSB2	699000	164000	255900	867000	385000	1187000	1058000	3581000	NA
SSC1	664700	679000	808800	1027700	1154900	1601000	7128000	7074000	7321000
SSD1	1669900	911700	731800	910800	904800	1128900	1178000	2542000	760000
SSE1	141000	67200	85100	133500	129700	NA	NA	531000	NA
SSE2	59000	NA	NA	NA	NA	NA	839000	NA	462000
SSH1	140000	116000	112000	241000	70100	199700	383000	935000	2114000
SSK1	NA	NA	65100	NA	NA	NA	NA	NA	NA
SSK2	NA	NA	78900	93600	NA	93900	NA	NA	NA
SSL1	94900	NA	NA	NA	NA	148000	NA	NA	341000
SSL2	102000	NA	NA	NA	NA	NA	NA	NA	NA
SSS1	275000	97400	91400	211000	168000	306000	436000	1038000	1343000
SSZ1	1709000	1007600	1014200	641500	1182500	860000	4045000	5753000	4305000
STB5	106000	NA	NA	57000	NA	80900	NA	NA	NA
STE20	11656600	6527100	6105100	11820500	7733000	14595000	36444000	62506800	41263000
STH1	NA	NA	61900	NA	NA	NA	NA	NA	647000
STM1	4485000	3517700	2845900	3445700	4203000	4505700	12292000	18572000	17745000
STO1	803700	293200	286800	218500	56300	244900	290000	839000	530000
STU2	61200	115400	168700	299800	147100	387100	NA	455000	NA
SUA7	3590300	2345300	1072100	2424000	2558800	3579000	19437000	37208000	34608900
SUB1	161600	115600	NA	39800	62000	NA	899000	947000	541000
SUB2	227000	214300	NA	NA	213800	NA	397000	496000	800000
SUI2	NA	35600	66100	25700	27700	60800	NA	NA	NA
SUI3	1937000	621700	1045400	547100	232700	504000	757000	3489000	5465000
SUP35	3829000	2121800	2182200	4164000	2094900	4129700	8417000	11420000	8785000
SUP45	128000	223300	144500	320700	173500	338300	478000	432000	NA
SUR2	NA	NA	69200	NA	NA	NA	NA	NA	NA
SVL3	1468000	384800	201500	1110600	556600	386200	1328000	4580000	2570000
SWC4	89100	NA	NA	NA	34000	NA	77400	77200	449800
SWD2	94600	NA	NA	NA	NA	NA	NA	NA	NA
SWI1	NA	91700	140400	NA	53300	165200	484000	1838000	NA
SWI3	NA	51100	NA	309300	182500	150000	1601000	2436000	1319000
SWR1	NA	65700	NA	NA	NA	NA	NA	NA	497000
SYF2	NA	NA	142000	NA	72900	NA	NA	NA	NA
SYH1	NA	NA	176200	171500	79200	NA	NA	NA	NA
SYP1	1616800	560300	1320700	1492400	1140900	1576600	3868000	5043000	5456000
TAE2	92200	228000	136000	NA	45200	67700	NA	NA	NA
TAF12	140000	72700	216000	NA	NA	NA	1063000	548000	NA
TAF14	2029000	5990800	762300	1013800	1018800	1218400	4191000	3445000	5371000
TAF5	157000	NA	152700	124000	231600	198000	1625000	455000	1341000
TAL1	112000	NA	211700	214000	352000	444700	484000	1726000	2240000
TAO3	98200	NA	NA	NA	107000	NA	NA	NA	NA
TAP42	178000	103000	NA	99500	129000	134000	882000	1094000	733000
TBF1	215000	92800	123000	NA	NA	NA	NA	NA	NA
TCB1	NA	36400	74200	NA	NA	NA	NA	NA	NA
TCB3	177000	64400	137200	282200	142000	325700	610000	694000	484000
TCP1	8149000	4005600	3245600	11313100	9255300	16467000	30334000	55528000	30892000
TDA3	188000	NA	68100	70300	NA	NA	NA	NA	NA
TDH1	14959200	2948400	5964300	4407000	6458800	5492300	21528000	27297000	39867000
TDH2	3899000	2105900	2675100	4426600	3213100	4079300	8248000	14966000	20204000
TDH3	3004600	1643100	1454000	1512800	1438700	1054600	2481000	3499600	6480000
TEF1	173894600	98358800	75067200	160802190	140760420	178856000	446091800	605105800	581170300
TEF4	1108000	468800	641200	1725100	1687300	1638500	3882000	5825000	6667000
TES1	83800	NA	NA	NA	NA	29400	NA	NA	NA
TEX1	102000	NA	NA	NA	NA	NA	NA	NA	NA
TFB1	NA	67500	NA	NA	NA	NA	387000	387000	NA
TFC1	NA	52000	230000	NA	NA	236000	NA	NA	NA
TFG1	41008700	38071400	39082200	14771000	14725800	23943300	108488000	104099000	180324000
TFG2	24074700	12250400	13981900	8030200	6962900	10508100	49295000	59890000	69527000
TGL4	NA	62700	57900	NA	NA	NA	NA	NA	NA
THI20	438000	419700	392900	1120200	718400	1456300	5178000	3753000	5617000
THO1	126000	88600	88200	206300	308200	209000	1452000	1032000	1257000
THO2	113000	NA	324600	139400	114000	43900	256000	511000	NA
THR4	213000	NA	119000	139000	127000	NA	NA	453000	NA
THS1	NA	NA	127300	122000	225400	194400	604000	828000	1469000
TIF1	149000	196600	384200	450000	1013800	468000	2286000	3611000	3199000
TIF3	517000	545000	290400	449800	384600	503000	481000	4076000	544000
TIF34	1172500	851100	937900	418100	1274400	1042000	1406000	2840000	3669000
TIF35	1702900	690800	800100	595700	370300	804400	1058000	3525000	5234000
TIF4631	1591400	728700	1148500	1125700	1124400	1659600	6902000	7541000	9639000
TIF4632	135000	114000	77900	169900	NA	129000	NA	NA	NA
TIF5	695000	369300	227000	386900	355400	798400	1775000	2490000	627000
TIM44	1023800	329700	371600	111600	508700	294900	403000	NA	NA
TKL1	126000	194300	143000	294500	256600	117000	1054000	1729000	1445000
TMA10	172000	NA	NA	89200	377000	249000	NA	NA	NA
TMA20	332000	115100	113500	272000	255900	559700	1048000	1376000	2111000
TMA22	412000	292900	294400	691700	74800	807000	1109000	2232000	2423000
TMA64	95700	73200	NA	NA	NA	NA	NA	NA	NA
TMA7	282000	90500	NA	182000	123000	NA	NA	NA	601000
TOF2	NA	NA	72700	NA	NA	44700	NA	NA	666000
TOM71	NA	29500	NA	NA	NA	NA	NA	NA	NA
TOP2	105000	135300	63000	NA	NA	NA	NA	2021000	NA
TPI1	124000	NA	88800	186600	513900	140000	588000	826000	NA
TPK1	141000	NA	92100	92300	64300	NA	NA	NA	NA
TPS1	NA	50300	NA	NA	428100	194300	NA	1657000	1029000
TPS2	89600	101000	NA	106000	278000	243000	NA	1862000	351000
TPS3	NA	45600	52400	38700	95600	159600	NA	NA	NA
TRA1	115000	NA	NA	110000	NA	NA	NA	NA	NA
TRE1	424000	NA	NA	NA	150000	NA	NA	NA	546000
TRM8	93400	NA	NA	NA	NA	NA	NA	NA	NA
TRP5	208000	107000	156200	92400	177300	112000	1198000	1162000	1315000
TSA1	386000	219300	194400	304900	418700	431500	944000	734000	1231000
TSL1	1067600	287700	369900	1300300	908800	1011100	2540000	3428000	2766000
TSR4	NA	NA	123000	NA	NA	NA	NA	NA	NA
TUB1	256000	55400	71700	188800	306900	354600	1324000	2309000	1621000
TUB2	383000	344000	712500	805400	460900	325400	3479000	3362000	2375000
TY1A-A	1479200	577500	1465800	2290800	1166000	1030400	6148000	6871000	5599000
TYS1	490000	NA	NA	195500	296000	245900	752000	884000	1054000
UBA1	NA	NA	49200	NA	60700	NA	NA	484000	336000
UBA4	6761000	3902100	3400000	2587000	3227900	4699100	13899000	26334000	21751000
UBP13	235000	NA	69700	NA	97700	NA	NA	NA	NA
UBP15	114000	163200	263000	NA	NA	NA	NA	NA	NA
UBP6	NA	NA	90100	99800	73400	222000	833000	542000	489000
UBX4	439000	186200	267500	483800	285200	709700	708000	1414000	915000
UGA3	96400	NA	NA	NA	NA	NA	NA	NA	NA
UGP1	2522600	945200	481400	1318200	1478900	5215600	3218000	6607000	3876000
UME6	140000	82200	132000	384100	NA	NA	225000	450000	1037000
URA2	7685200	4560100	4956800	8885200	7051200	9202500	44973000	40957000	35970000
URB1	NA	39500	NA	NA	NA	NA	NA	NA	NA
UTP10	111000	NA	257500	NA	NA	NA	NA	NA	NA
UTP13	201000	NA	181000	NA	70900	NA	NA	NA	NA
UTP18	135000	NA	NA	NA	NA	NA	305000	NA	NA
UTP21	NA	NA	58200	NA	NA	52100	NA	NA	NA
UTP22	265000	38100	52400	97900	NA	NA	NA	492000	NA
UTP6	NA	NA	86500	NA	NA	NA	NA	NA	NA
UTP7	236000	NA	NA	NA	NA	NA	365000	NA	NA
UTP8	101000	NA	NA	NA	NA	NA	NA	NA	NA
UTP9	86400	NA	NA	NA	NA	48300	NA	NA	NA
VAS1	99200	76700	61500	NA	65600	NA	428000	639000	1030000
VHT1	102000	NA	78500	83700	NA	NA	752000	NA	1152000
VID27	111000	56000	NA	NA	NA	NA	NA	1118000	240000
VMA1	662000	312500	323700	373400	618400	442300	3236000	3685000	3713000
VMA2	806000	585600	1092600	824000	1078300	1173000	3555000	10429000	5776000
VPH1	104000	73400	48300	478600	294600	445500	1375000	1797000	1759000
VPS1	297400	76600	338300	567900	518000	246900	585000	1808000	1635000
VPS13	NA	NA	102000	NA	NA	NA	NA	NA	NA
VPS17	137000	NA	NA	84800	84700	NA	NA	NA	605000
VPS33	127000	NA	NA	NA	NA	NA	NA	NA	NA
VPS5	296700	139000	109800	NA	NA	47600	NA	275000	NA
VPS52	151000	NA	97400	NA	NA	NA	NA	433000	414000
VPS53	238000	NA	NA	114800	NA	291600	648000	511000	476000
VPS54	64800	NA	103000	148100	NA	148900	NA	NA	NA
VRP1	1266600	981000	1367900	1695800	1640500	1673000	3554000	7423000	6750900
VTC2	NA	51100	NA	NA	NA	NA	NA	NA	NA
WBP1	123000	54000	NA	103700	62900	363900	335000	1012000	891000
WHI3	NA	NA	74700	113000	NA	123000	NA	NA	NA
WHI4	119000	NA	115600	70600	96600	110000	NA	253000	NA
WRS1	139000	102000	61600	NA	NA	NA	NA	NA	NA
XRN1	370000	552800	417600	567000	422900	286400	NA	NA	NA
YAP1801	72900	NA	41900	NA	NA	NA	NA	NA	NA
YAT1	NA	NA	53900	NA	NA	NA	NA	NA	NA
YBR139W	NA	35300	NA	NA	NA	NA	NA	NA	NA
YBR225W	62400	205200	NA	104900	29200	46700	NA	NA	NA
YBR271W	NA	NA	77300	NA	NA	NA	NA	NA	NA
YCK1	124000	NA	NA	78800	47200	NA	NA	353000	NA
YCK2	464000	72600	NA	230600	342100	237500	368000	NA	NA
YDJ1	213900	218800	139000	355000	31700	224000	NA	773000	1587000
YDL085C-A	169000	NA	NA	NA	55700	111000	496000	745000	NA
YDL121C	NA	99200	NA	NA	NA	NA	NA	NA	NA
YDR132C	NA	NA	92200	NA	NA	NA	NA	NA	NA
YDR186C	350000	NA	NA	NA	183000	NA	NA	NA	NA
YDR333C	68800	25600	114000	NA	NA	NA	NA	NA	NA
YDR341C	118000	NA	88300	197400	241300	319000	1246000	2238000	1273000
YDR444W	NA	NA	85000	NA	NA	NA	NA	NA	NA
YEF3	551700	555900	773000	412100	535300	502300	1447000	6129000	4156000
YEL020C	284400	NA	NA	121000	NA	NA	NA	NA	NA
YER079W	154000	97100	NA	289000	282000	221000	NA	NA	NA
YER184C	NA	NA	515000	NA	NA	NA	NA	NA	NA
YGL140C	231000	NA	NA	NA	NA	NA	NA	NA	NA
YGR054W	NA	NA	82800	NA	NA	NA	NA	NA	NA
YGR130C	125000	165500	173800	612500	448500	393000	1290000	3054000	674000
YGR169C-A	1391000	306900	317100	1211500	1171400	1801000	2038000	4460000	3835000
YGR250C	536800	157400	249000	686500	382900	1430000	NA	358000	NA
YHB1	NA	30500	54100	193600	384300	NA	820000	1538000	2479000
YHM2	86300	53200	68700	112000	443100	83700	818000	965000	1141000
YHR020W	150000	NA	55900	110000	86000	NA	657000	354000	NA
YHR097C	NA	128300	283000	156000	NA	289000	1190000	562000	997000
YIL055C	NA	NA	78200	NA	NA	NA	NA	NA	NA
YIL151C	NA	65000	NA	NA	NA	NA	NA	NA	NA
YJL213W	NA	35100	NA	NA	NA	NA	NA	NA	NA
YJU2	122000	NA	NA	149000	NA	72100	701000	1053000	556000
YKE2	763200	110000	125400	NA	NA	NA	NA	139000	NA
YKL050C	143000	NA	NA	NA	NA	NA	NA	NA	NA
YLH47	166000	162700	205700	271200	172600	144000	461000	1901000	1224000
YLL017W	NA	NA	51400	NA	NA	NA	NA	NA	NA
YLR243W	1015000	928700	539400	528000	371300	361000	1308000	4859000	2948000
YLR278C	NA	38100	NA	NA	NA	NA	NA	NA	NA
YLR290C	110000	NA	NA	NA	NA	NA	NA	NA	NA
YLR419W	NA	70100	NA	NA	NA	NA	NA	NA	NA
YME2	NA	150700	NA	56200	135000	NA	568000	731000	323000
YML6	NA	111000	NA	NA	77800	NA	NA	NA	NA
YMR086W	NA	76500	NA	92800	NA	NA	NA	743000	799000
YMR124W	NA	NA	78600	204400	NA	NA	NA	NA	NA
YMR196W	NA	NA	126000	NA	NA	NA	NA	NA	NA
YMR226C	113000	NA	NA	NA	NA	NA	NA	NA	NA
YMR31	NA	71300	46300	NA	NA	NA	NA	NA	NA
YNL010W	NA	45000	75400	NA	NA	NA	NA	NA	371000
YNL179C	71800	NA	NA	NA	NA	NA	NA	NA	NA
YNL295W	NA	27200	NA	NA	37900	40700	NA	NA	NA
YNR021W	185000	64600	98400	273600	191400	304600	548000	992000	1020000
YOL087C	255800	459400	166900	491900	165400	460500	879000	NA	552000
YOR021C	129000	NA	NA	NA	NA	NA	NA	NA	NA
YOR262W	NA	NA	68700	NA	NA	NA	NA	NA	NA
YPI1	150000	NA	NA	70000	NA	158000	NA	NA	NA
YPK1	NA	119200	NA	134100	NA	73700	NA	NA	NA
YPK2	130000	158590	116000	NA	182900	NA	NA	NA	NA
YPL245W	NA	NA	45200	NA	NA	49100	NA	NA	NA
YPR010C-A	112000	NA	NA	NA	NA	63900	NA	698000	480000
YPR022C	160000	NA	NA	NA	NA	NA	NA	NA	NA
YPR039W	NA	NA	58500	NA	NA	NA	NA	NA	NA
YPR091C	929700	1140700	495500	1334700	616000	1750900	6805000	9528000	4528000
YRA1	1741000	1285900	373500	490000	599800	1463000	802000	3865000	3630000
YRA2	73900	79400	NA	NA	NA	NA	NA	NA	NA
YSC84	805700	435400	334800	342800	782500	656300	4326000	7528000	773000
ZDS2	NA	111000	NA	140000	NA	NA	NA	NA	NA
ZUO1	773800	422300	266600	218300	307900	587100	1341000	1993000	2414000
ZWF1	144000	NA	87400	NA	60300	NA	259000	422000	1021000
ACE2	NA	NA	NA	NA	81300	NA	NA	504000	NA
ACF2	NA	NA	NA	NA	84400	NA	NA	NA	NA
ADA2	NA	NA	NA	84700	107000	NA	NA	NA	NA
ADD37	NA	NA	NA	84600	NA	152000	NA	NA	NA
ADE13	NA	NA	NA	NA	159400	350600	696000	2665000	3387000
ADE17	NA	NA	NA	177000	76600	NA	NA	NA	NA
ADE6	NA	NA	NA	NA	141000	NA	NA	NA	NA
AIM34	NA	NA	NA	NA	112000	NA	NA	NA	NA
AIR2	NA	NA	NA	NA	87900	NA	NA	NA	NA
ALD2	NA	NA	NA	49700	NA	NA	NA	NA	NA
ALK1	NA	NA	NA	65300	NA	NA	NA	NA	NA
APE2	NA	NA	NA	80800	NA	61200	226000	585000	837000
APL6	NA	NA	NA	55500	NA	88200	NA	NA	NA
APM1	NA	NA	NA	NA	75800	NA	NA	NA	NA
ARA1	NA	NA	NA	NA	106000	NA	NA	NA	NA
ARC18	NA	NA	NA	NA	94200	76800	304000	NA	385000
ARC35	NA	NA	NA	NA	86700	129000	NA	NA	NA
ASC1	NA	NA	NA	94900	345600	158000	456000	1761000	587000
ATP17	NA	NA	NA	139000	155400	101000	NA	NA	NA
ATP20	NA	NA	NA	NA	71300	NA	NA	NA	NA
ATP7	NA	NA	NA	173400	139000	NA	365000	NA	NA
AUS1	NA	NA	NA	NA	NA	102000	NA	NA	NA
BCK1	NA	NA	NA	115000	NA	NA	NA	NA	NA
BCK2	NA	NA	NA	NA	80900	NA	NA	NA	NA
BCP1	NA	NA	NA	NA	123000	NA	NA	NA	NA
BDF2	NA	NA	NA	NA	NA	107000	NA	NA	NA
BET3	NA	NA	NA	NA	NA	145000	NA	NA	NA
BNI1	NA	NA	NA	95300	NA	NA	NA	NA	NA
BOI1	NA	NA	NA	NA	67500	NA	NA	NA	NA
BRL1	NA	NA	NA	131000	NA	NA	NA	NA	NA
BSP1	NA	NA	NA	83300	59900	NA	245000	302000	NA
BUD14	NA	NA	NA	NA	33400	NA	NA	NA	NA
CAF120	NA	NA	NA	108000	85200	NA	NA	NA	NA
CAF40	NA	NA	NA	94800	42400	71300	NA	NA	NA
CDC11	NA	NA	NA	NA	61200	NA	NA	NA	NA
CDC23	NA	NA	NA	NA	NA	97800	NA	NA	NA
CDC28	NA	NA	NA	NA	55300	99000	NA	551000	NA
CDC9	NA	NA	NA	147300	NA	NA	95000	NA	NA
CDH1	NA	NA	NA	NA	NA	54500	NA	NA	NA
CHO2	NA	NA	NA	52300	50800	NA	214000	238000	NA
CIT2	NA	NA	NA	NA	NA	36000	NA	NA	NA
COG3	NA	NA	NA	NA	63700	NA	NA	NA	NA
COQ1	NA	NA	NA	NA	NA	55600	NA	NA	NA
COQ6	NA	NA	NA	NA	115000	NA	NA	NA	NA
COS9	NA	NA	NA	150000	NA	NA	NA	NA	NA
COX1	NA	NA	NA	135000	78800	92900	NA	NA	NA
COX8	NA	NA	NA	NA	NA	238000	NA	NA	614000
COX9	NA	NA	NA	134000	NA	NA	NA	592000	NA
COY1	NA	NA	NA	NA	NA	113000	413000	380000	NA
CRM1	NA	NA	NA	87600	NA	NA	NA	433000	593000
CSI1	NA	NA	NA	NA	75700	NA	NA	NA	NA
CSM1	NA	NA	NA	116000	NA	146000	NA	NA	NA
CUE3	NA	NA	NA	NA	NA	251000	352000	NA	NA
CWC25	NA	NA	NA	139000	99800	146700	404000	NA	NA
DEF1	NA	NA	NA	NA	95200	185000	521000	443000	NA
DIM1	NA	NA	NA	79800	NA	NA	NA	NA	NA
DJP1	NA	NA	NA	NA	NA	225000	NA	NA	393000
DPM1	NA	NA	NA	76900	68300	NA	281000	319000	801000
DYN1	NA	NA	NA	NA	28300	NA	NA	NA	NA
EAF7	NA	NA	NA	511000	NA	NA	NA	NA	NA
ECM25	NA	NA	NA	126000	37900	75400	NA	525000	NA
ECM29	NA	NA	NA	NA	93300	96300	1319000	2166000	590000
ECM38	NA	NA	NA	NA	59200	NA	NA	NA	NA
EDE1	NA	NA	NA	76200	NA	NA	NA	NA	NA
EFB1	NA	NA	NA	137700	NA	NA	NA	NA	NA
EMC2	NA	NA	NA	NA	147000	NA	NA	NA	NA
EMP24	NA	NA	NA	NA	NA	144000	NA	NA	NA
EMP46	NA	NA	NA	59500	NA	NA	NA	NA	NA
ENA1	NA	NA	NA	45700	NA	NA	NA	NA	NA
ENT4	NA	NA	NA	NA	NA	107000	NA	NA	NA
ERV25	NA	NA	NA	79800	136500	37000	NA	NA	NA
ERV46	NA	NA	NA	NA	NA	111000	NA	NA	NA
ESA1	NA	NA	NA	NA	109000	NA	NA	NA	NA
EXO5	NA	NA	NA	49600	NA	NA	NA	NA	NA
FAB1	NA	NA	NA	NA	NA	35800	NA	NA	NA
FEN1	NA	NA	NA	NA	72700	108000	473000	467000	621000
FKH1	NA	NA	NA	89600	NA	NA	NA	NA	NA
FMP27	NA	NA	NA	110000	NA	108000	NA	NA	NA
FRE6	NA	NA	NA	NA	40700	NA	NA	NA	NA
FRS1	NA	NA	NA	36900	38500	NA	NA	NA	NA
FUN30	NA	NA	NA	NA	178000	NA	NA	NA	NA
FUS2	NA	NA	NA	NA	85900	NA	NA	NA	NA
GCD14	NA	NA	NA	44700	NA	NA	NA	NA	NA
GCN5	NA	NA	NA	NA	NA	106000	NA	NA	NA
GCV3	NA	NA	NA	NA	NA	203000	NA	NA	NA
GDH2	NA	NA	NA	75300	62900	96000	NA	NA	396000
GEA2	NA	NA	NA	NA	101000	NA	NA	NA	NA
GGA2	NA	NA	NA	NA	NA	113000	NA	NA	NA
GLE2	NA	NA	NA	NA	NA	147000	NA	NA	NA
GOR1	NA	NA	NA	111000	NA	NA	NA	NA	NA
GPB2	NA	NA	NA	NA	NA	108000	NA	NA	NA
GPI8	NA	NA	NA	NA	84300	NA	NA	NA	NA
GSF2	NA	NA	NA	106000	NA	NA	NA	812000	NA
GSP1	NA	NA	NA	77000	145100	NA	1350000	1815000	1650000
GSY2	NA	NA	NA	194200	86800	NA	677000	285000	NA
GUT1	NA	NA	NA	165100	NA	136000	296000	NA	NA
GZF3	NA	NA	NA	86800	NA	NA	NA	306000	NA
HAP1	NA	NA	NA	NA	NA	147000	34300	NA	NA
HEM14	NA	NA	NA	NA	77800	188700	719000	NA	NA
HEM2	NA	NA	NA	NA	66300	NA	NA	NA	NA
HER1	NA	NA	NA	26400	NA	NA	499000	NA	NA
HIS1	NA	NA	NA	NA	NA	110000	NA	NA	NA
HIS4	NA	NA	NA	260000	316400	NA	729000	383000	644000
HIT1	NA	NA	NA	85600	NA	NA	NA	NA	NA
HMG1	NA	NA	NA	157000	NA	NA	369000	NA	NA
HSP26	NA	NA	NA	NA	86300	NA	245000	NA	448000
HSP42	NA	NA	NA	106000	NA	NA	NA	NA	NA
HSP82	NA	NA	NA	86600	NA	132000	NA	NA	685000
HSV2	NA	NA	NA	55300	NA	NA	NA	NA	NA
HXT7	NA	NA	NA	NA	NA	130000	NA	NA	NA
IDP3	NA	NA	NA	NA	41500	34100	NA	NA	NA
IFM1	NA	NA	NA	NA	NA	146000	NA	NA	NA
ILV1	NA	NA	NA	NA	66000	NA	NA	NA	NA
IRC5	NA	NA	NA	NA	86900	NA	NA	NA	NA
IST2	NA	NA	NA	NA	202500	113000	NA	715000	NA
ITR1	NA	NA	NA	NA	NA	191100	453000	747000	650000
JJJ1	NA	NA	NA	NA	43200	NA	NA	NA	NA
KEL2	NA	NA	NA	18600	13300	NA	NA	NA	NA
KIC1	NA	NA	NA	NA	NA	108000	NA	NA	NA
KOG1	NA	NA	NA	NA	28600	157100	NA	NA	NA
KTR1	NA	NA	NA	92600	NA	NA	NA	NA	NA
LIP1	NA	NA	NA	145000	NA	NA	NA	NA	NA
LRP1	NA	NA	NA	66600	NA	NA	NA	358000	NA
LSC1	NA	NA	NA	NA	287300	110000	822000	409000	1770000
LYS21	NA	NA	NA	NA	NA	135000	NA	NA	NA
MAE1	NA	NA	NA	120700	NA	178800	NA	NA	377000
MAS1	NA	NA	NA	130000	NA	NA	NA	NA	NA
MCM7	NA	NA	NA	48700	NA	NA	NA	NA	NA
MED7	NA	NA	NA	NA	76500	136000	NA	NA	NA
MED8	NA	NA	NA	124000	NA	NA	858000	475000	NA
MET18	NA	NA	NA	39200	90400	NA	NA	302000	NA
MET30	NA	NA	NA	94500	NA	NA	NA	NA	NA
MET5	NA	NA	NA	NA	92700	NA	NA	5150000	659000
MGM1	NA	NA	NA	171000	66000	NA	782000	874000	NA
MNP1	NA	NA	NA	101000	NA	NA	NA	NA	NA
MOS2	NA	NA	NA	NA	NA	94800	NA	NA	NA
MPM1	NA	NA	NA	61000	140000	NA	NA	361000	729000
MPS1	NA	NA	NA	309000	NA	126000	1799000	NA	933000
MRP21	NA	NA	NA	NA	132000	164000	NA	NA	NA
MRPL39	NA	NA	NA	NA	54200	NA	NA	NA	735000
MRPL6	NA	NA	NA	81100	66900	NA	NA	NA	NA
MRPS12	NA	NA	NA	106000	NA	NA	NA	NA	NA
MSA2	NA	NA	NA	NA	NA	68700	NA	NA	NA
MSB3	NA	NA	NA	95400	NA	NA	NA	NA	NA
MSB4	NA	NA	NA	NA	NA	248000	NA	NA	NA
MSK1	NA	NA	NA	87300	78600	119000	NA	478000	NA
MSN2	NA	NA	NA	NA	NA	206000	NA	NA	NA
MYO3	NA	NA	NA	198000	NA	NA	NA	NA	NA
MYO4	NA	NA	NA	81100	64400	NA	NA	NA	NA
NCP1	NA	NA	NA	NA	73500	NA	NA	NA	NA
NET1	NA	NA	NA	99100	NA	172000	NA	NA	NA
NFS1	NA	NA	NA	NA	54400	134000	NA	NA	NA
NHP2	NA	NA	NA	NA	76200	NA	NA	NA	NA
NNK1	NA	NA	NA	104000	NA	NA	NA	NA	NA
NOC2	NA	NA	NA	NA	NA	165000	NA	NA	NA
NOP14	NA	NA	NA	45500	96300	97300	NA	372000	NA
NOP58	NA	NA	NA	NA	38500	NA	NA	NA	NA
NTA1	NA	NA	NA	NA	38200	62200	NA	NA	NA
NTR2	NA	NA	NA	NA	NA	29000	NA	NA	NA
NUP1	NA	NA	NA	NA	NA	60600	NA	NA	NA
NUP116	NA	NA	NA	NA	67100	97800	NA	NA	NA
NUP60	NA	NA	NA	NA	94800	NA	NA	1587000	1080000
OST2	NA	NA	NA	NA	65800	NA	NA	NA	NA
OST3	NA	NA	NA	75600	NA	NA	212000	NA	NA
PAM1	NA	NA	NA	75800	NA	102000	NA	NA	NA
PAM18	NA	NA	NA	NA	109000	83500	235000	391000	NA
PBP1	NA	NA	NA	137000	NA	NA	NA	NA	NA
PBP2	NA	NA	NA	NA	NA	97500	NA	NA	NA
PBP4	NA	NA	NA	NA	NA	86200	NA	NA	NA
PDI1	NA	NA	NA	NA	NA	80400	NA	NA	NA
PET309	NA	NA	NA	NA	81800	NA	NA	NA	NA
PEX30	NA	NA	NA	74900	NA	NA	NA	NA	NA
PGM1	NA	NA	NA	NA	NA	206000	NA	NA	NA
PGM2	NA	NA	NA	NA	NA	90900	403000	NA	418000
PHB2	NA	NA	NA	73100	125600	50800	NA	NA	NA
PHO88	NA	NA	NA	NA	NA	88600	NA	458000	NA
PIK1	NA	NA	NA	NA	NA	114000	NA	NA	NA
POL2	NA	NA	NA	45800	NA	NA	NA	NA	NA
POL30	NA	NA	NA	91500	82800	74000	NA	NA	NA
PPX1	NA	NA	NA	53500	NA	NA	NA	NA	NA
PRE2	NA	NA	NA	NA	89500	NA	NA	NA	NA
PRE3	NA	NA	NA	NA	57200	NA	NA	NA	NA
PRE6	NA	NA	NA	184500	200000	230600	369000	556000	990000
PRE7	NA	NA	NA	NA	NA	39200	NA	NA	NA
PRE9	NA	NA	NA	NA	56400	85500	285000	420000	253000
PRP19	NA	NA	NA	288700	NA	NA	NA	NA	NA
PST2	NA	NA	NA	NA	170500	NA	183000	NA	667000
PTC1	NA	NA	NA	67000	NA	NA	NA	NA	NA
PUB1	NA	NA	NA	NA	NA	156000	NA	NA	NA
QCR8	NA	NA	NA	NA	177900	NA	NA	NA	NA
RAD1	NA	NA	NA	NA	NA	280000	NA	386000	NA
RET2	NA	NA	NA	NA	NA	134000	NA	NA	995000
RFS1	NA	NA	NA	NA	28400	NA	NA	NA	NA
RFX1	NA	NA	NA	102000	NA	NA	NA	492000	NA
RKM4	NA	NA	NA	99300	NA	NA	NA	NA	NA
ROX1	NA	NA	NA	92500	NA	NA	NA	NA	NA
RPO41	NA	NA	NA	122000	NA	NA	424000	NA	NA
RPS29B	NA	NA	NA	NA	463000	NA	NA	NA	1850000
RRG1	NA	NA	NA	NA	NA	129000	NA	NA	NA
RRP15	NA	NA	NA	NA	112000	NA	NA	NA	NA
RRS1	NA	NA	NA	NA	82200	NA	NA	NA	NA
RSC3	NA	NA	NA	198900	NA	NA	NA	NA	628000
RSC30	NA	NA	NA	12396900	3347000	11900000	25400000	NA	19900000
RSM19	NA	NA	NA	NA	89200	NA	NA	NA	NA
RSM7	NA	NA	NA	NA	NA	101000	NA	NA	NA
RSN1	NA	NA	NA	NA	NA	132000	NA	NA	NA
RSR1	NA	NA	NA	NA	NA	171000	NA	NA	NA
RTN1	NA	NA	NA	166000	163300	175000	419000	NA	NA
SAM2	NA	NA	NA	NA	NA	140000	NA	NA	NA
SAM37	NA	NA	NA	NA	NA	169000	NA	NA	NA
SCL1	NA	NA	NA	154000	207600	NA	NA	NA	NA
SCS2	NA	NA	NA	40700	NA	NA	NA	NA	NA
SDH2	NA	NA	NA	63300	186500	76500	347000	455000	888000
SEC53	NA	NA	NA	NA	108000	NA	NA	NA	NA
SER33	NA	NA	NA	NA	68300	NA	NA	NA	NA
SFL1	NA	NA	NA	164400	94700	NA	698000	521000	896000
SGD1	NA	NA	NA	39600	NA	NA	NA	NA	NA
SGO1	NA	NA	NA	NA	124000	NA	NA	NA	NA
SHE10	NA	NA	NA	NA	NA	445400	283000	NA	NA
SHS1	NA	NA	NA	NA	91600	NA	NA	NA	NA
SIP1	NA	NA	NA	NA	NA	100400	NA	425000	NA
SIR4	NA	NA	NA	NA	NA	130000	NA	NA	NA
SLI15	NA	NA	NA	NA	89600	NA	NA	NA	NA
SMC4	NA	NA	NA	32500	NA	38700	NA	NA	NA
SNU56	NA	NA	NA	NA	NA	66300	NA	NA	NA
SOG2	NA	NA	NA	NA	NA	128000	NA	NA	NA
SOV1	NA	NA	NA	82400	NA	NA	NA	NA	NA
SPC19	NA	NA	NA	NA	NA	95800	324000	381000	NA
SPC2	NA	NA	NA	107000	NA	82500	NA	NA	NA
SPO23	NA	NA	NA	NA	NA	74500	NA	NA	NA
SPP2	NA	NA	NA	NA	NA	115000	NA	NA	NA
SPT8	NA	NA	NA	16800	NA	171000	NA	NA	NA
SQS1	NA	NA	NA	NA	NA	141000	NA	NA	NA
SRO77	NA	NA	NA	33600	NA	NA	298000	NA	436000
SRP101	NA	NA	NA	85700	NA	NA	NA	NA	NA
SRP102	NA	NA	NA	NA	81900	NA	NA	NA	NA
SRS2	NA	NA	NA	NA	NA	171000	NA	412000	NA
SSA3	NA	NA	NA	60700	NA	175000	NA	609000	420000
SSN8	NA	NA	NA	6260000	NA	NA	NA	NA	NA
SSU72	NA	NA	NA	115000	NA	NA	NA	NA	NA
STE5	NA	NA	NA	NA	59200	NA	NA	NA	NA
STU1	NA	NA	NA	128000	NA	NA	NA	NA	NA
SYG1	NA	NA	NA	NA	NA	226000	NA	NA	NA
TAF1	NA	NA	NA	68500	NA	NA	NA	NA	NA
TCM62	NA	NA	NA	NA	21800	NA	NA	NA	NA
TCO89	NA	NA	NA	111000	87300	NA	172000	791000	NA
TFB3	NA	NA	NA	NA	NA	126000	NA	NA	NA
TGL1	NA	NA	NA	84600	NA	NA	NA	NA	NA
TID3	NA	NA	NA	186300	119600	173800	NA	338000	NA
TIM11	NA	NA	NA	NA	NA	96300	NA	NA	NA
TMA46	NA	NA	NA	147400	100000	165000	369000	1542000	NA
TOF1	NA	NA	NA	48200	NA	NA	NA	721000	NA
TOM40	NA	NA	NA	NA	84200	NA	NA	NA	NA
TOS4	NA	NA	NA	NA	161300	NA	435000	NA	594000
TRS33	NA	NA	NA	191000	NA	NA	NA	NA	NA
UFD2	NA	NA	NA	NA	NA	39900	NA	NA	NA
UTP20	NA	NA	NA	104000	NA	NA	NA	NA	NA
UTR1	NA	NA	NA	NA	73600	NA	222000	NA	NA
VAC14	NA	NA	NA	84200	NA	NA	NA	323000	NA
VBA4	NA	NA	NA	NA	NA	106000	NA	NA	NA
VHR1	NA	NA	NA	NA	65900	NA	NA	NA	NA
VHR2	NA	NA	NA	NA	107000	NA	NA	335000	NA
VIK1	NA	NA	NA	NA	NA	211000	NA	NA	NA
VMA10	NA	NA	NA	NA	115000	NA	NA	NA	NA
VMS1	NA	NA	NA	36500	NA	NA	NA	NA	NA
VPS38	NA	NA	NA	NA	NA	133000	NA	NA	NA
VPS51	NA	NA	NA	246000	NA	NA	NA	NA	NA
VPS75	NA	NA	NA	NA	NA	341000	NA	NA	NA
WTM1	NA	NA	NA	82100	NA	274000	565000	452000	NA
YAF9	NA	NA	NA	NA	NA	167000	NA	NA	NA
YAL016C-B	NA	NA	NA	NA	413000	NA	NA	NA	NA
YBL028C	NA	NA	NA	NA	NA	75900	NA	NA	NA
YBL113C	NA	NA	NA	190400	NA	NA	NA	NA	NA
YBR235W	NA	NA	NA	90100	NA	NA	NA	NA	NA
YCR013C	NA	NA	NA	NA	60600	NA	NA	NA	NA
YDL034W	NA	NA	NA	NA	NA	87700	NA	NA	NA
YDR282C	NA	NA	NA	NA	NA	130000	NA	NA	NA
YFL034W	NA	NA	NA	NA	NA	233400	NA	NA	NA
YFL042C	NA	NA	NA	NA	NA	143600	NA	NA	NA
YGL182C	NA	NA	NA	NA	NA	758000	NA	NA	NA
YGR122W	NA	NA	NA	NA	NA	56000	NA	NA	NA
YGR266W	NA	NA	NA	NA	66400	NA	219000	NA	NA
YHL008C	NA	NA	NA	NA	128000	NA	NA	NA	NA
YHR127W	NA	NA	NA	76900	NA	NA	NA	NA	NA
YIL168W	NA	NA	NA	NA	56600	NA	NA	NA	NA
YJL045W	NA	NA	NA	NA	84100	NA	NA	NA	NA
YJL133C-A	NA	NA	NA	NA	NA	40500	NA	NA	NA
YJL163C	NA	NA	NA	162000	NA	NA	NA	1020000	1020000
YJR111C	NA	NA	NA	49100	NA	NA	NA	NA	NA
YKL105C	NA	NA	NA	NA	NA	48300	NA	NA	NA
YLR173W	NA	NA	NA	153000	NA	NA	NA	NA	NA
YML131W	NA	NA	NA	NA	91500	NA	NA	NA	NA
YMR134W	NA	NA	NA	NA	NA	69500	NA	NA	NA
YMR185W	NA	NA	NA	NA	NA	97100	NA	NA	NA
YMR315W	NA	NA	NA	NA	NA	78400	NA	NA	NA
YNL115C	NA	NA	NA	NA	79800	NA	NA	NA	NA
YNL134C	NA	NA	NA	NA	71800	NA	NA	NA	NA
YNL208W	NA	NA	NA	NA	35400	NA	NA	NA	NA
YOL019W-A	NA	NA	NA	129000	NA	NA	NA	NA	NA
YOR289W	NA	NA	NA	NA	NA	2540000	NA	NA	NA
YSC83	NA	NA	NA	NA	NA	97200	NA	NA	NA
YTA12	NA	NA	NA	NA	53600	51900	NA	NA	NA
YTA6	NA	NA	NA	NA	27500	NA	NA	NA	NA
YTA7	NA	NA	NA	NA	154000	NA	NA	NA	NA
ZRG8	NA	NA	NA	85500	NA	84600	NA	NA	NA
ZRT1	NA	NA	NA	NA	232000	NA	1195000	806000	1270000
ZTA1	NA	NA	NA	113000	118000	NA	NA	NA	NA
ADH2	NA	NA	NA	NA	NA	NA	NA	NA	639000
ADO1	NA	NA	NA	NA	NA	NA	NA	1630000	NA
ALA1	NA	NA	NA	NA	NA	NA	204000	NA	NA
ARC1	NA	NA	NA	NA	NA	NA	543000	NA	NA
ARG4	NA	NA	NA	NA	NA	NA	NA	440000	NA
ARO4	NA	NA	NA	NA	NA	NA	NA	318000	350000
ART5	NA	NA	NA	NA	NA	NA	39700	NA	NA
BUB1	NA	NA	NA	NA	NA	NA	NA	NA	504000
BUD3	NA	NA	NA	NA	NA	NA	NA	403000	822000
CLB1	NA	NA	NA	NA	NA	NA	NA	310000	NA
CNS1	NA	NA	NA	NA	NA	NA	NA	NA	1410000
CYK3	NA	NA	NA	NA	NA	NA	NA	835000	NA
DAL81	NA	NA	NA	NA	NA	NA	366000	NA	NA
DBP6	NA	NA	NA	NA	NA	NA	NA	NA	302000
DMA1	NA	NA	NA	NA	NA	NA	760000	1280000	NA
DSF2	NA	NA	NA	NA	NA	NA	346000	NA	416000
ECM1	NA	NA	NA	NA	NA	NA	NA	291000	NA
ERG26	NA	NA	NA	NA	NA	NA	NA	629000	NA
ERP1	NA	NA	NA	NA	NA	NA	NA	481000	NA
FAR8	NA	NA	NA	NA	NA	NA	NA	593000	NA
FIG4	NA	NA	NA	NA	NA	NA	205000	NA	NA
FLO8	NA	NA	NA	NA	NA	NA	110000	NA	NA
FRE3	NA	NA	NA	NA	NA	NA	254000	NA	NA
GDH3	NA	NA	NA	NA	NA	NA	NA	NA	617000
GLN3	NA	NA	NA	NA	NA	NA	695000	NA	NA
GUF1	NA	NA	NA	NA	NA	NA	NA	441000	NA
HFD1	NA	NA	NA	NA	NA	NA	452000	NA	NA
HMF1	NA	NA	NA	NA	NA	NA	NA	NA	395000
HOT1	NA	NA	NA	NA	NA	NA	NA	390000	NA
HRD3	NA	NA	NA	NA	NA	NA	NA	245000	NA
HSM3	NA	NA	NA	NA	NA	NA	NA	709000	NA
HUL5	NA	NA	NA	NA	NA	NA	NA	376000	NA
HYR1	NA	NA	NA	NA	NA	NA	324000	NA	NA
IQG1	NA	NA	NA	NA	NA	NA	NA	NA	332000
IWR1	NA	NA	NA	NA	NA	NA	NA	712000	NA
KAP95	NA	NA	NA	NA	NA	NA	NA	NA	245000
KAR3	NA	NA	NA	NA	NA	NA	225000	NA	NA
KIP2	NA	NA	NA	NA	NA	NA	NA	516000	NA
LAA1	NA	NA	NA	NA	NA	NA	NA	365000	NA
LCB1	NA	NA	NA	NA	NA	NA	NA	NA	389000
LEU4	NA	NA	NA	NA	NA	NA	306000	NA	NA
LIF1	NA	NA	NA	NA	NA	NA	NA	NA	562000
LIP5	NA	NA	NA	NA	NA	NA	NA	284000	NA
MAK5	NA	NA	NA	NA	NA	NA	NA	153000	NA
MAM3	NA	NA	NA	NA	NA	NA	NA	721000	NA
MDG1	NA	NA	NA	NA	NA	NA	718000	NA	NA
MDJ2	NA	NA	NA	NA	NA	NA	NA	1200000	NA
MDL2	NA	NA	NA	NA	NA	NA	NA	556000	NA
MDM20	NA	NA	NA	NA	NA	NA	NA	560000	NA
MED2	NA	NA	NA	NA	NA	NA	NA	686000	NA
MET3	NA	NA	NA	NA	NA	NA	311000	NA	NA
MET4	NA	NA	NA	NA	NA	NA	NA	1687000	569000
MKT1	NA	NA	NA	NA	NA	NA	NA	340000	NA
MRP2	NA	NA	NA	NA	NA	NA	318000	NA	NA
MSN4	NA	NA	NA	NA	NA	NA	NA	NA	512000
MTF2	NA	NA	NA	NA	NA	NA	NA	NA	187000
OLA1	NA	NA	NA	NA	NA	NA	NA	NA	644000
PAP2	NA	NA	NA	NA	NA	NA	NA	638000	NA
PDH1	NA	NA	NA	NA	NA	NA	316000	NA	NA
PDR15	NA	NA	NA	NA	NA	NA	NA	750000	NA
PHO87	NA	NA	NA	NA	NA	NA	NA	NA	280000
PMD1	NA	NA	NA	NA	NA	NA	NA	NA	468000
PMS1	NA	NA	NA	NA	NA	NA	NA	NA	492000
PRE8	NA	NA	NA	NA	NA	NA	NA	526000	NA
PRK1	NA	NA	NA	NA	NA	NA	569000	621000	NA
RAS2	NA	NA	NA	NA	NA	NA	NA	NA	338000
RMD5	NA	NA	NA	NA	NA	NA	NA	NA	512000
RNR1	NA	NA	NA	NA	NA	NA	NA	NA	224000
RPH1	NA	NA	NA	NA	NA	NA	NA	235000	NA
RPL31B	NA	NA	NA	NA	NA	NA	NA	NA	1310000
RPL36B	NA	NA	NA	NA	NA	NA	924000	1913000	2395000
RRP9	NA	NA	NA	NA	NA	NA	NA	NA	667000
RSA1	NA	NA	NA	NA	NA	NA	NA	344000	NA
RUP1	NA	NA	NA	NA	NA	NA	44700	NA	NA
SAC7	NA	NA	NA	NA	NA	NA	NA	NA	392000
SAP30	NA	NA	NA	NA	NA	NA	726000	NA	NA
SAR1	NA	NA	NA	NA	NA	NA	238000	254000	1566000
SBH2	NA	NA	NA	NA	NA	NA	NA	NA	790000
SDH4	NA	NA	NA	NA	NA	NA	NA	NA	561000
SEC39	NA	NA	NA	NA	NA	NA	NA	NA	606000
SEC4	NA	NA	NA	NA	NA	NA	NA	459000	1538000
SGF29	NA	NA	NA	NA	NA	NA	NA	NA	248000
SHR3	NA	NA	NA	NA	NA	NA	NA	735000	NA
SHU2	NA	NA	NA	NA	NA	NA	NA	529000	NA
SPC29	NA	NA	NA	NA	NA	NA	NA	415000	NA
SPP382	NA	NA	NA	NA	NA	NA	252000	NA	NA
SRL2	NA	NA	NA	NA	NA	NA	NA	NA	582000
SRN2	NA	NA	NA	NA	NA	NA	328000	NA	NA
SWI6	NA	NA	NA	NA	NA	NA	NA	525000	NA
SWP82	NA	NA	NA	NA	NA	NA	696000	772000	NA
TAF6	NA	NA	NA	NA	NA	NA	245000	935000	NA
TOM5	NA	NA	NA	NA	NA	NA	311000	NA	NA
TRM11	NA	NA	NA	NA	NA	NA	334000	NA	NA
TRM3	NA	NA	NA	NA	NA	NA	411000	NA	NA
TRP3	NA	NA	NA	NA	NA	NA	223000	NA	NA
TSR1	NA	NA	NA	NA	NA	NA	NA	NA	1010000
UBP3	NA	NA	NA	NA	NA	NA	812000	329000	NA
UBP7	NA	NA	NA	NA	NA	NA	NA	NA	2060000
UBX2	NA	NA	NA	NA	NA	NA	405000	NA	NA
URA3	NA	NA	NA	NA	NA	NA	NA	NA	286000
URA5	NA	NA	NA	NA	NA	NA	NA	NA	412000
VAN1	NA	NA	NA	NA	NA	NA	NA	357000	NA
VMA6	NA	NA	NA	NA	NA	NA	NA	NA	264000
VPS30	NA	NA	NA	NA	NA	NA	505000	NA	NA
VPS35	NA	NA	NA	NA	NA	NA	280000	NA	NA
VPS72	NA	NA	NA	NA	NA	NA	NA	NA	339000
YAT2	NA	NA	NA	NA	NA	NA	416000	NA	NA
YBR255C-A	NA	NA	NA	NA	NA	NA	NA	489000	NA
YBT1	NA	NA	NA	NA	NA	NA	NA	NA	2640000
YCP4	NA	NA	NA	NA	NA	NA	NA	462000	NA
YDL144C	NA	NA	NA	NA	NA	NA	472000	NA	NA
YGL117W	NA	NA	NA	NA	NA	NA	NA	662000	NA
YIL032C	NA	NA	NA	NA	NA	NA	NA	517000	NA
YKL091C	NA	NA	NA	NA	NA	NA	174000	360000	NA
YLL054C	NA	NA	NA	NA	NA	NA	NA	567000	NA
YNK1	NA	NA	NA	NA	NA	NA	NA	NA	601000
YOR019W	NA	NA	NA	NA	NA	NA	NA	507000	NA
YOR022C	NA	NA	NA	NA	NA	NA	NA	523000	NA
YPL109C	NA	NA	NA	NA	NA	NA	NA	NA	2900000
YPT31	NA	NA	NA	NA	NA	NA	303000	NA	342000

## Sheet: RawPrecurosrIntensities
Gene.SymbolGFP1	GFP1	Gene.SymbolGFP2	GFP2	Gene.SymbolGFP3	GFP3	Gene.SymbolRFP1	RFP1	Gene.SymbolRFP2	RFP2	Gene.SymbolRFP3	RFP3	Gene.SymbolMock1	Mock1	Gene.SymbolMock2	Mock2	Gene.SymbolMock3	Mock3
GFP	478000	STM1	123000	STM1	81600	STM1	160000	STM1	169000	STM1	188000	STM1	714000	STM1	1170000	STM1	1210000
SPT6	133000	RPB2	118000	RPB10	304000	TDH3	481000	TDH3	52200	RPB2	1240000	RPB10	220000	PDS5	2020000	RPB2	529000
TDH3	1150000	SPT5	111000	TDH3	41300	RPT3	133000	PDS5	215000	STM1	117000	RPB7	273000	STM1	549000	RPT3	1520000
ALD6	115000	STM1	71700	RPB2	51800	SPT5	113000	PFK26	201000	RPB10	84100	STM1	493000	SPN1	2810000	SPT6	742000
STM1	204000	RPB2	29600	RPL2A	151000	PIM1	381000	RPB3	169000	CDC16	112000	RPT3	279000	RPB7	1140000	RPB3	208000
CET1	112000	RPB10	38300	RPB3	255000	POB3	61300	RPT2	75800	PFK26	4840000	SSB1	221000	PFK26	462000	RPB2	1790000
RPN3	87600	VRP1	126000	RPB3	129000	SPN1	2330000	VRP1	93100	RPT3	54100	RPB2	577000	PIM1	334000	TFG1	545000
PDS5	6030000	SPN1	587000	RPB2	27300	TDH3	39600	PIM1	44300	PDS5	308000	PDS5	743000	RPB3	204000	RPL23A	1890000
RPT3	104000	RPB3	150000	VRP1	121000	RPT2	102000	YLR243W	146000	TCP1	900000	KSP1	376000	RPB3	929000	PFK26	652000
SPT5	400000	SPT6	116000	ALD6	83500	RPB2	118000	TCP1	689000	RPB2	135000	PFK26	671000	PFK26	445000	RPT2	622000
SPT6	1320000	RPB2	132000	PFK26	1360000	RPB2	172000	RPT3	68800	MYO2	62300	RPB2	1630000	RPB2	421000	PFK26	25400000
RPB3	262000	LPD1	252000	YLR243W	94100	RPB2	56700	SPN1	2160000	RPB7	427000	RPB2	4620000	PFK26	1680000	TFG1	3760000
PFK26	131000	VRP1	174000	RPB3	3730000	RPB2	57700	CCT5	31100	RPT2	115000	TCP1	413000	KSP1	734000	RPB2	1880000
RPB2	1290000	ARO1	35500	RPB2	111000	PFK26	261000	MYO2	52600	PDB1	67000	RPB2	513000	BFR1	604000	RPT6	323000
LEO1	177000	RPB7	310000	SPT6	49600	RPB7	111000	TIF34	110000	RPT6	125000	PFK26	632000	RPB2	605000	YLR243W	867000
RPT3	102000	RPB2	68600	SPT5	71000	RPB2	93400	RPB2	73300	RPT3	126000	PFK26	359000	RPT2	433000	CCT2	239000
CBK1	107000	RPL2A	62600	PFK26	111000	RPN3	34000	SUA7	92000	RPN10	151000	PFK26	597000	RPB3	220000	LPD1	630000
PFK26	9850000	ALD4	87000	RPO21	39600	SNX4	75800	RPB2	311000	GAL2	91900	PFK26	705000	RVB2	291000	RPN6	651000
RPB2	89800	PAF1	80900	CET1	82500	SSB1	187000	STM1	82800	RPB2	168000	TFG1	5430000	RPT2	800000	RPN6	563000
RPL2A	285000	PDS5	58400	TIF34	59200	PDS5	610000	RPB2	888000	RPN1	164000	RPN6	254000	RPB3	462000	ENO2	1840000
PFK26	15000000	TFG1	72200	RPL3	427000	TCP1	627000	ARO1	23400	RPN1	161000	SPT6	512000	ALD4	534000	RPB3	475000
RPL8A	139000	PFK26	244000	RPS22A	283000	PDS5	1760000	PFK26	4030000	STE20	558000	RPN6	786000	TDH3	1030000	ALD4	753000
TFG1	428000	PFK26	134000	RPB2	778000	PFK26	4210000	SES1	173000	PFK26	677000	ENP1	605000	TFG1	8350000	RPT3	644000
RPB2	70200	CET1	125000	RPB9	391000	RPS22A	279000	PFK26	175000	RPB2	232000	RPT2	481000	RPB2	645000	RPB2	7300000
RPB3	220000	POB3	65400	RPT3	50400	VRP1	103000	GAL2	27200	KSP1	113000	TY1A-A	245000	PDS5	565000	KSP1	389000
YLR243W	163000	RPS22A	327000	RPS22A	58300	RPB3	77800	RPB10	113000	SPN1	122000	ALD6	252000	SSB1	1370000	PFK26	374000
SPT6	228000	PDS5	101000	PDS5	597000	RPB2	56100	POB3	74900	SSB1	438000	RPT2	244000	PFK26	5010000	RPB2	829000
RPL2A	187000	SPT6	1820000	PDB1	70200	PDS5	79200	PFK26	193000	TIF34	159000	PIM1	1670000	PIM1	3150000	SSB1	314000
RPT5	169000	SPT5	63500	RPB2	271000	RPN6	153000	FAS2	59600	TEF1	183000	PFK26	1060000	RPB2	5980000	RPN1	456000
PFK26	1140000	SPN1	75700	PDS5	84100	PFK26	186000	TIF35	53600	RPT3	101000	RPB2	1780000	PFK26	609000	TFG1	583000
SSB1	128000	RPT6	65900	POB3	66100	VRP1	224000	PDS5	599000	CCT2	155000	TDH1	436000	PFK26	330000	CCT6	221000
SPN1	1320000	LSB3	74000	TFG1	105000	PFK26	571000	TCP1	187000	TIF35	76200	SSB1	3130000	SUP35	323000	CDC73	237000
PDB1	174000	PDS5	448000	VRP1	147000	SLA2	91700	RPN6	95800	PDS5	595000	RPT3	483000	PFK26	65300000	RPB3	637000
TFG1	199000	PFK26	111000	PFK26	1040000	RPT2	34500	RPC10	198000	RPB3	51600	TFG1	310000	PIM1	636000	PFK26	640000
SNX4	322000	LEO1	95300	TFG1	1420000	PFK26	310000	SPT6	425000	SPT16	203000	PDS5	1250000	TCP1	2060000	PFK26	785000
RPB2	79200	TFG2	102000	SPN1	87300	SSB1	59600	PIM1	136000	PDS5	2860000	POB3	291000	RPN10	647000	RPL17A	446000
RPB10	171000	CTR9	164000	SPT5	224000	TIF34	114000	TCP1	166000	RPS22A	388000	SPT6	761000	RPL23A	4490000	SUA7	59900
RPS22A	818000	SPT16	220000	PDB1	37400	SPT16	115000	RPT6	65800	RPB2	406000	RPB2	877000	CDC16	800000	RPB10	964000
POB3	204000	SPT6	52500	TCP1	400000	CCT4	135000	PFK26	217000	PAB1	258000	PDS5	679000	THI20	646000	RPT4	421000
PFK26	3850000	PDB1	30500	PFK26	1880000	RPB2	2390000	PDS5	2100000	RPN6	175000	EAP1	601000	RPT3	519000	SSB1	2130000
RPT3	61600	CCT6	50300	PAB1	134000	SPN1	552000	CCT6	80400	VRP1	140000	RPN7	336000	SSZ1	526000	RPT3	736000
SSB1	116000	NPA3	45200	ATG20	62900	PFK26	174000	RPS22A	133000	RPB3	67500	SSB1	1980000	RPT4	1610000	ATG20	82500
RPT3	19100	RPB4	1570000	PFK26	486000	YLR243W	141000	PDS5	93100	PIM1	138000	SPT5	356000	RPT3	553000	TCP1	849000
RPB2	198000	SPT6	142000	PFK26	9070000	SPT6	119000	PFK26	3330000	PDS5	183000	TCP1	439000	PDS5	2820000	TMA22	453000
SPN1	2990000	SSB1	193000	SNX4	186000	RPN10	128000	PDS5	1970000	PFK26	111000	RPS14A	1060000	RPN6	349000	RPL2A	334000
PDS5	1860000	RPS22A	303000	RPO26	603000	RPB10	112000	CCT2	100000	PFK26	151000	RPT6	642000	CCT2	536000	PFK26	2710000
RPB2	108000	PDS5	280000	SSB1	40600	RPT3	103000	RPS14A	54500	DUN1	119000	RPS5	2000000	TSA1	351000	CDC16	471000
ENP1	203000	CDC16	37300	RPO21	94600	PDS5	109000	CDC73	84500	IMH1	43000	PFK26	4050000	SHM2	949000	PDS5	356000
TDH3	63200	CEG1	51800	PDS5	86600	RPL31A	257000	STM1	293000	RPT3	44200	PDS5	2880000	DUN1	427000	SPT6	1550000
PDB1	124000	SPN1	176000	PIM1	78300	CTR9	111000	CCT4	498000	RPB2	710000	RPT6	286000	PDS5	873000	RPS14A	813000
RPS22A	158000	RPB5	106000	STE20	106000	KSP1	71300	TFG1	262000	KEL1	55600	PFK26	547000	ACC1	253000	PDS5	973000
SPT6	73800	PRT1	85600	SPT5	333000	PDS5	109000	RPB2	61800	RPL40A	201000	RPB3	208000	RPB5	651000	RPT6	621000
RPL2A	195000	PDS5	82900	SPT5	71000	LEO1	120000	PDS5	53200	RPT3	594000	RPN3	566000	RPB2	548000	PIM1	644000
SSB1	129000	SUA7	164000	RPS2	103000	SEC9	174000	RPL17A	548000	SNX4	110000	RPB2	466000	PAB1	521000	RKR1	440000
SPT5	247000	ENO2	62300	RPB2	3460000	TIF35	77700	HSC82	82200	KSP1	374000	BFR1	491000	TCP1	2320000	PFK26	5980000
CDC73	570000	PFK26	352000	RPB2	181000	RPL17A	290000	ALD4	88600	SSB1	286000	PIM1	532000	RPB2	4710000	STE20	1670000
DUN1	119000	PFK26	144000	RPS22A	235000	RPT2	37700	CCT6	70800	GFA1	114000	TFG1	2520000	PFK26	884000	RPL23A	7840000
PFK26	368000	RPB2	95100	RPL12A	656000	PDS5	123000	RPT3	96600	PDS5	2070000	PFK26	383000	ENO2	1230000	PDS5	740000
TFG1	130000	KGD2	79700	RPL40A	272000	PDS5	1450000	RPL19A	90100	CCT6	96300	RPS22A	266000	SSB1	740000	SPT6	1880000
PAF1	413000	RPT3	136000	SUI3	96500	RTF1	70000	ALD4	127000	PFK26	143000	PDC1	527000	SSB1	1770000	RPB2	917000
PFK26	1340000	SPT6	877000	ENO2	90300	CCT6	99200	RPT2	316000	RPL23A	1120000	SSB1	267000	RPN7	188000	TCP1	792000
HTA1	71300	SPT5	132000	PFK26	185000	SEC31	54300	RPT3	36800	CCT6	156000	URA2	1130000	RPS22A	1010000	RPB4	1320000
PDS5	109000	SPN1	791000	SPT6	283000	SSB1	47600	SPT6	27100	RPL31A	52300	RPS22A	227000	SIF2	453000	SNX4	334000
STM1	127000	RPB8	240000	CCT6	73900	RPT3	65000	HRP1	72100	RPL2A	150000	PFK26	22200000	RPN3	593000	CCT3	361000
PDS5	136000	RPB2	131000	PFK1	66000	PFK26	26000	RPO26	80700	PFK26	124000	CCT6	1060000	STE20	1470000	RPN6	311000
SSB1	353000	RPL31A	41100	RPB2	270000	RPB2	746000	PDB1	41200	PIM1	435000	RPN6	214000	SSB1	2310000	PDS5	352000
RPB2	187000	RPC10	66300	CTR9	423000	PDS5	4090000	ABD1	94400	PDS5	1930000	RPT4	221000	PFK26	18000000	PDS5	3200000
RPB3	121000	RPL2A	80100	RPL3	58100	SPN1	69800	SPN1	391000	RPO21	397000	RPL23A	3210000	PDS5	491000	POB3	367000
RPS22A	1060000	PDS5	2070000	PFK26	98000	SSB1	889000	CCT2	76200	CCT2	125000	TFG1	472000	RTT103	548000	ENO2	493000
CET1	138000	PIM1	88100	RPL23A	1080000	RPN2	57500	RPB2	65300	SPT6	459000	PDS5	688000	RPB2	2890000	SPT5	918000
TCP1	206000	RPB2	102000	RPB2	304000	PFK26	199000	SHM1	132000	RPB2	174000	SPT6	588000	SPT6	480000	STM1	944000
RPB5	2020000	SPT5	256000	PDS5	90400	RPS22A	213000	RPB3	54900	RPT2	229000	CDC73	377000	PFK26	454000	PDC1	727000
RPB3	758000	SPT6	103000	PDS5	256000	SPN1	88900	RPL40A	123000	PFK26	119000	SPN1	325000	RPB2	5010000	HXK1	411000
PDS5	934000	RPB9	64400	IMD1	180000	RPB2	99600	RPS22A	132000	PDS5	1120000	PFK26	925000	PFK1	251000	RPO26	244000
CAM1	80100	TCP1	89300	RPN3	29400	PFK26	22400000	ENO2	107000	RPB2	2480000	SPT16	385000	SNX4	340000	RPB3	119000
RPB10	6740000	PFK26	85000	CTR9	213000	RPT4	78200	SSB2	160000	SPT5	129000	SPN1	2590000	SPT6	1310000	RPB5	708000
PDS5	118000	SSB1	152000	SHM2	139000	PFK26	1600000	PDB1	34600	TEF1	236000	PFK26	4040000	ATG20	49800	PAF1	712000
PDS5	131000	RVS161	33600	RPS22A	79400	PFK26	2550000	PFK26	113000	PFK26	17000000	PFK26	985000	TCP1	967000	SSB1	1500000
SSA2	156000	PFK26	3680000	CTR9	82900	ALD4	128000	SSB1	231000	SUA7	92400	SPT5	696000	GDH1	310000	YHM2	371000
CDC16	130000	SNX4	152000	RPB2	251000	CDC73	59400	NAB6	155000	CCT5	121000	RPB3	5660000	PFK26	1430000	RPT6	2580000
PFK26	279000	RPB2	154000	RPL23A	160000	RPB2	6120000	SPT5	89400	RPB10	371000	SNX4	306000	SSB1	1120000	CCT2	299000
SSB1	338000	SPN1	121000	RPB7	139000	SPT6	124000	RPL12A	155000	SPT5	252000	RPL17A	787000	CCT6	509000	RPB2	338000
RPB3	64800	SPT6	186000	TFG2	90500	RPL2A	86900	PDS5	75300	RPS22A	171000	CEG1	883000	RPS22A	432000	EAP1	799000
SPT6	79600	RPS2	98900	TCP1	137000	TFG1	135000	RPN11	67200	PFK26	460000	RPN2	393000	YLR243W	529000	PDS5	648000
PDS5	167000	RPL17A	657000	SNX4	68600	RPS17A	689000	TDH3	207000	RPL23A	1670000	PDS5	1970000	HCR1	686000	PFK26	37000000
SPT5	595000	BUD27	78500	RPB5	97700	RPB3	746000	SPT5	89600	PDS5	78300	RTF1	244000	RPL23A	7180000	PDS5	548000
RPS22A	145000	TEF1	143000	CDC73	111000	TCP1	116000	RPN3	90700	RPB5	212000	RPS22A	512000	PFK26	26800000	PDS5	3530000
RPB2	178000	RPN3	93000	SPT6	132000	SNX4	75900	ATP1	123000	PIM1	56300	SPT6	1020000	PFK2	806000	TFG1	5660000
TFG1	116000	PDS5	290000	TFG1	75100	TEF1	371000	RPN2	97500	RPS22A	96700	SSB2	591000	RPB3	705000	RPB2	655000
SPT6	126000	GFP	284000	SPT6	101000	YLR243W	173000	PFK26	110000	SPT6	48100	ENO2	896000	RPT3	496000	RPS22A	527000
SPT5	822000	RPB2	295000	SPT6	98000	THI20	209000	SSB1	89100	STM1	290000	RPL23A	2120000	RTF1	487000	PDS5	394000
RPT6	151000	RPO21	1960000	ACC1	132000	RPN6	185000	PAB1	115000	PIM1	115000	LPD1	432000	PGI1	859000	PFK26	1250000
PDS5	78000	BUD27	79500	RPS22A	246000	PFK26	520000	PAL1	75000	ABD1	229000	PDS5	621000	SEC9	812000	SPT6	997000
VRP1	177000	RPB4	77100	SSB1	551000	LSB3	92500	ENO2	146000	RPB2	285000	RPL23A	696000	TEF1	274000	RPB3	1590000
RPL17A	1070000	YLR243W	87000	RPS5	48900	CDC16	55300	RPB3	55000	PDS5	8220000	SSB1	450000	ENP1	1340000	CCT4	1810000
TCP1	1060000	RPT2	70000	RPL3	61200	IDH1	165000	CDC16	52300	ATG20	226000	RPT2	291000	RPL17A	980000	SPN1	23500000
RTF1	208000	RPB2	102000	SPT6	605000	SRV2	79600	ALD6	59900	CCT2	85100	ENP1	825000	SPT6	466000	RPS22A	577000
RPL16B	291000	RPL31A	243000	RPT3	38300	RVS167	131000	PIM1	116000	PFK26	195000	ENO2	534000	RPL12A	5340000	RPN3	448000
SSA1	41100	STE20	92400	SSB1	46400	TCP1	182000	SPT6	228000	SPN1	622000	RPB2	787000	CCT2	707000	RPO21	774000
RPA49	115000	TMA22	75900	RPN1	58100	PDS5	5950000	TEF1	487000	PFK26	390000	THI20	422000	RKR1	414000	CCT6	690000
SPT16	88400	SPT6	105000	LEO1	50100	RPS5	54000	LPD1	162000	CCT7	106000	TDH3	797000	SSB1	839000	BUD27	422000
PDS5	163000	RPL9A	152000	CCT6	44900	RPB2	108000	SSA1	44000	RPT4	83500	TEF1	349000	CDC73	848000	ILV2	320000
TDH3	106000	RPS14A	84700	RPO21	28800	RPB5	90200	RPB2	2170000	SPT6	135000	RPS6A	624000	ENP1	533000	RPN10	775000
MYO2	87600	RPT3	15400	SPT6	81100	RPB3	417000	ATG20	88500	RPO21	14400	RPS22A	442000	RPL12A	735000	PFK26	23100000
RPL23A	198000	CDC16	344000	SIS1	229000	RPL12A	1460000	PFK26	11300000	RPN3	88800	RPT3	265000	RPT3	501000	SSB1	605000
NFI1	141000	RPS22A	91400	YPR091C	89600	KEL1	41600	PFK26	180000	RPT2	79500	RTT103	875000	TCP1	285000	TFG2	504000
TDH3	446000	RPB10	967000	SNX4	117000	TDH3	258000	SSA1	71800	SSB2	232000	FAS2	158000	SES1	397000	PDS5	945000
RPT6	116000	PDS5	72100	TFG1	242000	SSB1	75200	PDS5	63400	PDS5	995000	RPT5	2120000	RPB2	1240000	RPL30	1280000
RPB2	1440000	RPL23A	861000	TEF1	177000	TEF1	255000	RPT3	62400	RPN2	97200	RPB2	12300000	SPT6	574000	PFK26	462000
TDH1	132000	RPB4	299000	SPT16	176000	RPB8	219000	PDS5	53400	PFK26	283000	SSB1	396000	PDS5	733000	RPN7	447000
PFK26	308000	PFK1	70600	GFP	359000	BUD27	114000	BRE1	65200	ACC1	290000	RPO21	931000	RPT5	1660000	RPB2	33300000
PDS5	317000	SPT5	150000	PFK26	96700	PDS5	76200	PFK2	376000	KGD2	152000	RPT5	220000	YLR243W	557000	SPN1	2540000
PFK26	612000	PDB1	48600	ENP1	113000	PDB1	36300	TMA22	74800	SNX4	107000	RTT103	1080000	RPL17A	1050000	SNX4	521000
SEC9	126000	HRK1	65500	RPC10	106000	RPB2	113000	RPL2A	96000	SNX4	54400	RPB5	432000	CCT8	354000	PDS5	551000
PDB1	341000	RPL19A	62300	RPB2	113000	RPL40A	245000	PFK26	1260000	RPS14A	67000	TEF1	10100000	IDH1	438000	SUA7	3960000
RPS17A	2020000	SPN1	124000	SPT5	131000	ARO1	86500	TEF1	15400000	RPL17A	179000	DED1	303000	PFK26	2040000	RPS22A	1110000
PFK26	678000	PDS5	76600	PAB1	112000	RKR1	798000	SPT6	120000	RPL19A	129000	PDS5	462000	PMA1	559000	RPB7	4510000
TCB3	177000	PFK26	4440000	CDC73	85200	RPO21	380000	SSB1	51900	SPT6	57600	CCT4	1060000	ABD1	1600000	FAS2	127000
SPT6	221000	RPL17A	62600	PFK26	365000	SSB1	266000	RPB2	95900	STE20	142000	RPS5	348000	RPB2	423000	RPS14A	536000
RPL17A	188000	CCT2	81800	STE20	147000	PIM1	53200	STE20	120000	PDS5	112000	TCP1	872000	RPT4	328000	CCT8	777000
RPB3	913000	RPB3	3650000	RPL2A	167000	SPT16	137000	PDS5	503000	RPL17A	467000	RPB2	461000	FAS2	499000	CCT6	383000
KGD1	149000	TEF1	716000	RPL9A	135000	UGP1	117000	PFK26	244000	SSB1	225000	UGP1	339000	RPB2	17700000	PFK26	471000
TMA22	196000	PDS5	182000	CDC19	191000	TSL1	183000	RPS22A	62200	RPC10	180000	SPT6	1840000	RTT103	1150000	RPB2	893000
RPL19A	158000	SSB1	34600	RPB2	4450000	PFK26	142000	TIM44	81800	RPB2	1400000	RPL12A	593000	RPN6	490000	PIM1	3820000
SPN1	169000	YPR091C	104000	SPT6	52700	RPB2	761000	SSB1	83400	RPT3	186000	TEF1	376000	RPB5	763000	ATP2	1220000
RPS3	259000	SPT6	26400	RPL1A	46900	HTA1	44100	PFK1	89800	PFK26	146000	ENO2	326000	SSB1	332000	RKR1	388000
SPT6	311000	TDH1	220000	RPC10	1850000	STE20	81400	SPT6	105000	AKL1	40900	RPC10	767000	RPT1	866000	TEF1	13700000
SPT5	163000	RPO21	97600	RPL31A	82000	PIM1	41200	RPN2	104000	PFK26	10000000	RPB3	142000	STE20	1180000	TCP1	1300000
RPL1A	335000	ENP1	73300	PFK26	3370000	RPS22A	129000	SSB1	75700	TDH1	529000	PIM1	566000	SEC9	852000	PFK26	433000
RPS22A	171000	CCT4	457000	DED1	97700	CCT2	79900	RPN7	53600	RPB2	266000	URA2	704000	HSC82	411000	KSP1	1050000
CDC16	152000	TFG2	353000	RPL8A	98000	CDC16	81800	SEC9	148000	RPB3	38900	PFK26	382000	RPT3	456000	RTT103	740000
RPB4	99300	KSP1	120000	ATP1	129000	RPS14A	86500	PDS5	743000	PDS5	224000	CDC16	427000	TIF4631	471000	RPB7	356000
CEG1	126000	SNX4	70700	PDS5	109000	PAB1	205000	RPL2A	88800	RPS22A	85600	PDS5	612000	PDS5	2380000	RPG1	657000
RPL17A	1200000	PFK26	2570000	CCT6	217000	PDS5	210000	SEC9	73000	RPO21	910000	SSB1	454000	PFK26	460000	SSB1	825000
RPB3	78000	RKR1	57200	RPB3	65300	CDC16	552000	LPD1	194000	PFK26	235000	RTT103	914000	RPS22A	391000	URA2	475000
RPB2	293000	TFG2	104000	RTF1	96300	PFK1	126000	RPB5	153000	PDS5	4750000	RPT2	464000	PIM1	488000	RTT103	608000
SHM2	239000	PFK26	176000	ATG20	85700	CCT5	33400	RTT103	138000	CDC73	100000	RPL17A	644000	PDS5	1760000	VRP1	687000
TEF1	176000	RPB2	760000	RPN2	78200	RPN2	123000	TCP1	67300	TFG1	773000	TCP1	475000	PRT1	1010000	RPB8	626000
PAF1	495000	SPT5	424000	RPO21	125000	TCP1	165000	RPB3	4300000	RPB2	38800	ATG26	109000	CCT3	570000	TFG2	636000
PAB1	367000	RTF1	71500	RPS14A	77400	HXT6	57700	RTT103	106000	SSB1	516000	HSC82	435000	RPL12A	367000	SPT6	621000
STO1	159000	ACC1	32100	TDH2	61200	TDH3	113000	STE20	122000	PDS5	125000	RPL40A	475000	SKG3	392000	RPS14A	4830000
SPT16	200000	RPL30	177000	SSB1	33500	RPN3	38900	CCT6	113000	MYO2	77300	RPN1	343000	MDM38	686000	PDS5	401000
LSG1	318000	RPB2	4850000	SPN1	1260000	IMH1	38600	ENO2	208000	AKL1	85300	CCT6	324000	TMA22	485000	RPS5	7410000
RPB4	113000	RPB8	63300	PAF1	140000	RPN3	94000	CCT6	80800	TMA22	113000	RPB2	521000	PFK26	363000	ENO1	879000
CTR9	362000	RPO21	103000	RPB2	88800	SPT6	371000	RPB3	314000	RPB3	5030000	IDH1	465000	PDS5	119000	RPB2	2980000
RPB5	332000	YLR243W	115000	PDS5	140000	CCT3	147000	RPT5	320000	PFK26	726000	PDS5	1840000	RLI1	448000	RPN10	721000
PDS5	879000	RPL17A	341000	PFK26	97800	ATP1	173000	SSB1	513000	PDS5	3150000	RPB3	572000	EAP1	610000	STM1	604000
SPT5	164000	TCP1	87600	RPO21	2660000	SPN1	2930000	RPB5	256000	RPT6	243000	SUP35	367000	RPT6	1440000	SNX4	1050000
RAI1	229000	SPT6	328000	KEL1	104000	GFA1	67300	SPN1	45300	CDC19	419000	PDS5	394000	RPS5	707000	RPG1	588000
RPC10	1450000	PAF1	98900	ENO1	148000	SPT6	195000	RPB8	96300	PDS5	1570000	CCT6	340000	KSP1	840000	RTT103	2060000
RPC10	807000	SPT5	91800	NPA3	90300	PDS5	425000	KSP1	107000	RPS20	142000	SUA7	214000	RPC10	5910000	PFK26	2690000
RTF1	765000	TCP1	376000	CDC16	123000	SPT6	94600	RPB2	510000	PFK26	365000	CCT2	262000	PFK26	662000	RPB8	646000
RPL31A	189000	RPB3	75800	RPO21	157000	CCT2	95900	CDC19	34700	PDS5	312000	RPO21	26600000	RPT3	733000	PDS5	3270000
SPT6	1550000	PFK26	217000	RPO21	104000	TFG1	414000	ENP1	101000	RPS22A	186000	RPB5	551000	RPS20	654000	PDS5	583000
URA2	111000	RPB5	156000	SPT5	79700	RPS7A	80000	SPN1	109000	ATG20	105000	ACC1	702000	RPL19A	490000	SSB1	539000
SPN1	745000	PDS5	44600	RPB2	118000	PDS5	205000	SPN1	29300	PDS5	169000	ARO1	280000	ENO2	676000	CTR9	709000
PFK26	175000	PFK26	298000	RPL17A	190000	RPT3	156000	CCT7	61700	SHM2	114000	PFK26	596000	PDS5	6250000	PFK26	6940000
SSB1	233000	SPT6	404000	TEF1	70200	RPL19A	104000	RPT6	100000	RPT2	46800	SSB1	1540000	SPT5	790000	STE20	733000
SPN1	158000	HRP1	78500	RPL17A	323000	MYO2	48800	BUD27	142000	RVS167	43400	RPT6	1110000	HRP1	417000	RPB2	8030000
EAP1	136000	PFK26	649000	SNX4	77400	NAB6	105000	STE20	160000	ATG20	88200	PDS5	2870000	PFK26	1470000	RTT103	662000
RPT2	70300	TIF34	55300	MDH1	33100	SSB1	50500	SPN1	62400	RPB3	110000	RPN10	459000	RPB2	657000	GDH1	295000
SPN1	47800	TFG1	2010000	SSB2	89900	RPN2	169000	EAP1	141000	EAP1	140000	PAF1	539000	RPL40A	604000	RPB2	650000
RVS167	126000	RSP5	129000	RPB4	78300	ENP1	110000	SPN1	735000	SEC31	60600	ATG20	195000	RPS14A	1410000	KSP1	1730000
PDS5	910000	RPL40A	185000	SPN1	79400	YCK2	147000	RTF1	67700	TCP1	132000	CCT4	729000	RPO21	3580000	RPS14A	780000
ATG20	189000	CDC3	35400	SPT5	1950000	RPB2	64900	SPT5	222000	TCP1	131000	CCT6	282000	RPT6	258000	RPC10	672000
RPL17A	64500	RPO21	801000	RPB7	1200000	ATG20	102000	PRT1	91500	TEF1	473000	ENO2	967000	PFK26	14000000	TEF1	48100000
TEF1	234000	SPT16	72400	PAF1	106000	CCT6	175000	YHM2	78900	ENO1	141000	CCT3	233000	RPB2	1120000	PFK26	474000
IMH1	84400	PFK26	83000	NPR3	105000	CCT6	307000	URA2	81100	RKR1	113000	SPN1	3120000	KSP1	1330000	THI20	855000
SSB1	318000	RPB2	4540000	RSP5	81700	PFK26	181000	CDC10	41500	SPN1	157000	SSB1	661000	PDS5	460000	RPL12A	5130000
RPO21	148000	PAB1	74200	RPL17A	271000	CDC73	102000	RPS20	80500	CCT4	89100	PDS5	2300000	SSB1	652000	RPB2	691000
PDS5	125000	RTT103	117000	RPB4	59100	PFK1	66300	POR1	247000	CCT4	1070000	SPT5	311000	PFK26	12000000	THI20	326000
RPB3	104000	SSA1	18800	ABD1	80700	RPS20	156000	SSB1	20500	RPS7A	230000	GFA1	219000	BUD27	929000	SSB1	884000
TIF35	111000	SPT5	164000	CTR9	98100	RPT5	77500	TFG1	236000	RPT2	118000	RPB3	1600000	SUA7	160000	DUN1	479000
INO1	130000	PDB1	101000	PDS5	84300	RPS22A	90700	RPN2	37200	FAS1	91000	RPT4	1170000	TCP1	636000	SEC9	572000
PDS5	145000	SPT6	170000	PFK26	125000	RVB2	76800	PFK26	175000	RPO21	94600	RPB7	2480000	RPL40A	684000	PFK26	488000
RPL12A	274000	RPL9B	80900	ARO1	32200	RPL17A	123000	ATP1	138000	PMA1	146000	RPS5	5470000	POB3	318000	ABD1	1120000
RPB2	454000	SPT5	113000	PDC1	63000	TMA22	64200	PDS5	59700	NAB6	103000	GDH1	290000	BRE1	647000	ENP1	473000
RPB2	146000	RPL12A	956000	RPB2	185000	PAB1	45600	CCT4	90300	PIM1	162000	RPB3	564000	HXK1	217000	IDH1	748000
SPT5	1690000	SPT5	1450000	PFK26	494000	EAP1	106000	CCT4	138000	HCR1	79900	CDC16	296000	RPO21	2130000	TDH1	369000
RPB8	114000	CDC73	91000	PDS5	151000	TCP1	123000	EIS1	46300	RVS161	22500	KSP1	978000	RPB2	1300000	SPT5	490000
ENP1	208000	RPL3	58000	CCT4	217000	PAL1	164000	ENO2	129000	RVS161	101000	PAB1	733000	CCT8	1770000	ENO2	1120000
ATP1	146000	SNX4	67900	HTA1	36600	RVS161	27200	RKR1	71100	RPN3	263000	CCT3	462000	RTT103	1120000	RPS20	1090000
KGD2	154000	CCT4	95200	DPS1	82700	EIS1	58600	TEF1	120000	CDC16	154000	RTT103	779000	PFK26	4530000	RPL23A	5630000
RPL3	769000	SSB1	59500	NPL3	45900	SSB1	98600	PFK26	520000	RPB2	82300	RPB2	541000	PDS5	646000	GDH1	357000
RPO21	158000	RPB2	78000	RPB4	954000	ACC1	96700	RPB3	1040000	PDS5	82200	RPN10	914000	ENP1	613000	KGD2	563000
SNX4	555000	SPN1	221000	RPS7A	103000	RPB2	223000	TEF1	89300	PFK26	121000	URA2	271000	SSB1	450000	RPB2	2040000
SEF1	72300	HXT6	37500	IDH1	94100	TEF1	337000	RPB2	217000	RPS14A	667000	RKR1	548000	DPS1	409000	HCR1	380000
RPB3	315000	CEG1	78400	LEO1	118000	KAR2	41800	RPN2	35300	CCT4	6300000	RPB3	251000	RPN2	665000	BRE1	327000
LSP1	265000	RPB3	354000	RPT5	123000	RPB2	53800	BEM1	163000	ATP1	106000	RPB3	256000	RPB2	457000	PFK26	27200000
SPT6	302000	RPO21	25600	PFK26	185000	PDS5	240000	RPS2	85900	EIS1	263000	PFK26	500000	RPN2	3050000	ILV2	453000
PFK26	597000	RPN2	108000	SSB1	86900	NFI1	79000	RPB5	184000	URA2	169000	ENP1	1030000	SPT5	406000	CEG1	584000
FAS2	64900	TEF1	89000	RPB2	4110000	RPB7	448000	RPB2	44800	IDH1	330000	RPO21	1030000	ENO2	476000	RPS4A	468000
CCT6	103000	RPO21	94400	PRT1	82800	RPN5	57000	RPT5	405000	PAB1	189000	PFK26	563000	DPS1	281000	PAB1	422000
RPB8	224000	TEF1	102000	SPT5	192000	HRP1	97600	PFK26	222000	DED1	111000	PFK26	1370000	RPL30	564000	TCP1	1570000
SPT6	255000	SSB1	45200	PDS5	128000	SPT5	464000	RPB7	187000	YSC84	80900	VMA2	471000	PAF1	485000	SPT6	1040000
POB3	151000	CCT8	118000	DUN1	86400	RPB10	140000	SNX4	127000	PDB1	53600	CTR9	718000	STE20	3120000	ENO2	658000
TFG2	163000	RPB2	143000	PDB1	91100	PDS5	104000	HXT6	45900	SPN1	25900	SKG3	409000	SPT16	584000	SSB1	312000
RPB3	569000	HXT6	27200	ENP1	48200	ALD6	96500	HXK2	68000	ACC1	36200	RPB8	525000	SSB1	6490000	ACC1	602000
RPN2	186000	RPO21	139000	RPL2A	118000	RPS5	74100	RPB2	239000	RPL17A	151000	TEF1	2290000	SPT6	1910000	RPN2	448000
CIT1	385000	ESS1	78500	RPB2	90000	RPT2	164000	RPL23A	586000	SPN1	380000	PDS5	630000	CCT4	12200000	TFG1	1460000
SPT6	109000	NPR3	57000	RPS22A	66900	SSB2	171000	SYP1	90000	RTT103	165000	ACC1	469000	TEF1	461000	SUA7	1020000
IDH1	210000	SLA2	99100	TEF1	859000	RPO21	744000	ATP1	62300	RPN2	62700	CDC16	219000	URA2	1090000	UGP1	436000
KAR2	68100	NDI1	84100	RPB5	981000	CLU1	85900	PFK26	196000	CCT4	116000	STE20	341000	ACC1	767000	RPT5	1000000
RPL28	1520000	RPB4	159000	RPO21	73600	TDH2	87700	SHM2	116000	CCT6	391000	ENP1	744000	ENO2	522000	RPL22A	518000
TEF1	47600000	RPB2	75800	CIT1	148000	RPN12	75200	RPL9A	77700	RPB5	36000	RPN3	720000	CCT6	1040000	PDS5	352000
TEF1	10800000	RPS6A	648000	RPT3	10100	FAS2	85800	RPT2	38300	SPT5	108000	RPB3	149000	PFK26	1130000	TFG2	577000
PFK26	80300	STO1	24600	TIF35	66200	PDS5	269000	CCT4	160000	RPL12A	78700	THI20	391000	RPO21	23200000	CIT1	342000
RPB2	2640000	RPC10	955000	SPT6	130000	RPB2	4970000	RPS17A	1140000	RPL30	119000	PFK26	560000	VMA2	791000	RPB8	509000
CCT6	146000	PDC1	79900	TSA1	61400	CCT8	160000	PAB1	86700	RPT4	271000	ACC1	259000	RPN1	487000	STE20	554000
CET1	1470000	SSB1	793000	TIM44	94600	SPT6	97300	ENO2	99200	PAF1	66700	PIM1	54300	RPB8	871000	CCT4	839000
RPB4	643000	SSB2	164000	RPB2	119000	PIM1	98400	RPO21	127000	SPT5	100000	RPP0	305000	ATP2	1160000	PDS5	271000
LSB3	305000	RPB11	84200	RPB3	54100	RPB5	311000	RPN1	44200	RPN3	15500	RPB2	564000	PFK26	922000	RPB2	423000
IMD3	234000	IMD3	96400	RPB2	147000	CCT4	261000	RPO21	244000	RPS3	74400	SPT6	1290000	SPT6	885000	RPB3	7160000
RPB2	1530000	RPB5	86400	RPO21	62900	RPB3	194000	PAB1	69300	ACC1	142000	ENO2	328000	TCP1	1670000	PFK26	1550000
RPB7	159000	PAF1	55700	TDH3	153000	HSC82	104000	MYO2	36000	RPT5	834000	ABD1	1410000	CYC1	1480000	SPT6	399000
ENO2	323000	RPN5	37600	NFI1	95300	RPN1	137000	PDS5	2560000	PFK26	90100	KSP1	458000	RPB2	564000	ARO1	269000
PFK26	291000	ATG20	69200	SPT16	109000	PAB1	154000	PFK26	360000	ENP1	167000	PIM1	670000	PFK26	535000	CCT2	70500
PDS5	899000	PFK26	57900	PDS5	69800	SEC9	152000	DUN1	64900	UGP1	111000	SUP35	467000	IDH2	354000	RPB2	11300000
CCT6	136000	DPS1	69200	SPT5	60900	RPC10	153000	PFK26	139000	CCT2	81900	RVB2	233000	STM1	375000	PFK26	340000
RPO21	616000	TCP1	54800	RPB4	434000	CCT2	119000	RPB5	937000	HRP1	176000	MED1	293000	CIT1	2290000	PDS5	5390000
RPL17A	154000	CDC73	77100	PDS5	126000	RPB3	125000	KGD2	40000	RPB3	337000	CLU1	168000	TEF1	967000	RPO21	850000
CDC73	149000	RPB8	130000	RPL9B	83500	SPT5	189000	PFK2	45500	PFK26	504000	VRP1	589000	RKR1	1680000	SRB2	272000
PIM1	211000	TCP1	160000	PAL1	78200	NAB6	276000	CAC2	89300	ATP4	57000	SUA7	521000	RPO21	2650000	PAF1	179000
RPO21	565000	YLR243W	90900	KAR2	29600	CTR9	278000	RPB2	121000	TEF1	407000	RPN2	820000	VRP1	1360000	RPN6	331000
DPS1	83900	SNX4	49500	SSA1	100000	RPB5	166000	BRE1	108000	RPN2	237000	RPS14A	377000	ENO2	264000	CCT2	506000
RPN6	203000	SPT5	50300	SPT5	327000	RPN1	815000	RPB4	173000	ENP1	152000	PAL1	442000	PFK2	477000	TFG2	855000
SPT16	87700	STE20	471000	SPT6	84400	PFK26	110000	RPB11	84800	SSB1	1170000	URA2	186000	VMA2	335000	RPB2	6560000
CCT4	570000	LPD1	174000	RPA135	117000	ATG26	67300	RPT3	35900	SPT6	239000	SPT5	727000	KSP1	1140000	TEF1	4280000
RPN10	141000	TEF1	28200000	KSP1	72000	RPC10	1180000	RPB2	443000	RPN8	120000	PFK26	1230000	RPN1	440000	CTR9	714000
RPT2	66500	SPT6	282000	RPS7A	92100	RPB4	641000	PFK26	217000	KSP1	243000	PFK26	5270000	LSB3	1630000	CCT4	2620000
RPB11	78800	RPO21	93200	CDC73	140000	CCT6	128000	CTR9	109000	CDC73	75200	ENO1	473000	PFK26	873000	RPB3	1340000
RPS15	113000	RPB5	292000	PAF1	76100	RPL23A	2210000	ATP2	171000	CCT2	120000	RPO21	17500000	EFT1	619000	KSP1	757000
SPT6	1120000	SPT16	69300	VMA2	80700	FAS1	77900	PIM1	160000	PIM1	425000	RPS7B	2400000	RPN10	1110000	URA2	424000
TY1A-A	94200	KSP1	98300	RPO21	80900	RPS22A	131000	TFG2	145000	TCP1	147000	PFK1	289000	SPT5	1360000	SES1	831000
TIF34	140000	EAP1	78100	CCT4	132000	RPB3	105000	CDC19	573000	CTR9	261000	ENO2	323000	ADH1	513000	SPT5	1390000
RPL31A	652000	CCT6	68100	TFG2	756000	LPD1	103000	PDB1	47600	YNR021W	51600	KAR2	364000	ABD1	1540000	MIR1	939000
RPO21	2410000	TCP1	99000	RPO21	7310000	SEC31	103000	RPB2	87100	CTR9	148000	RPB2	3950000	RPB2	3190000	NAB3	370000
RPS5	301000	PDS5	189000	SPT6	212000	RPL4A	72400	PFK26	111000	RPT3	47200	RPS7A	204000	RPB5	1450000	SPN1	2220000
CTR9	1000000	TIM44	103000	ALD4	148000	CTR9	152000	RPO21	209000	RPL1A	113000	RPN5	1330000	ENO1	527000	PFK26	17800000
RPL43A	176000	RPS20	95500	SPT6	1690000	PDS5	224000	RPT2	73900	ALD6	64700	RPB2	1360000	PDS5	1150000	SPN1	1240000
RPB3	277000	RPO21	2990000	RPT2	29700	MYO2	52900	PDS5	1270000	URA2	121000	KEL1	392000	PIM1	161000	PDS5	4840000
SUI3	147000	RPA135	176000	RPO21	109000	RPS20	125000	SSA1	120000	SSA3	108000	TDH2	551000	RPS20	460000	RKR1	1200000
ENO1	173000	RPT2	66400	CCT4	75800	NPA3	49900	CCT4	2810000	PDS5	1910000	ENO2	405000	SEC16	473000	GDH1	342000
RPO21	7730000	LSB3	111000	MIR1	66400	RPB3	2740000	ATP2	155000	URA2	185000	RPO21	359000	PDS5	400000	SUA7	478000
RPN7	110000	PAB1	103000	TEF1	9360000	SPT5	106000	SYP1	93900	SNF4	145000	PDS5	239000	NAB3	434000	PFK26	4020000
PDC1	149000	SPT6	71600	SSB1	46000	RPT6	76200	SPT5	233000	PFK26	143000	PFK26	41600000	TEF1	49600000	ATP1	394000
RPB2	184000	RPL23A	243000	YLR243W	151000	RPS14A	181000	RPL1A	45700	CDC19	141000	RPB3	246000	STE20	1520000	SPT5	777000
TCP1	173000	SPT6	61900	KSP1	123000	PIM1	126000	STE20	54600	PDS5	152000	EFT1	321000	SYP1	522000	PFK26	36000000
RPB9	647000	RAI1	134000	PFK26	629000	RPL43A	116000	RPB2	679000	ENO2	91100	PIM1	461000	TFG1	1490000	HSC82	617000
TIF35	163000	PFK26	100000	RPB5	97100	RPB5	151000	PIM1	110000	CCT4	1470000	BRE1	618000	CCT5	125000	RPO21	4440000
TFG1	311000	RTR1	115000	RPL4A	72300	CTR9	99700	ATP2	150000	SLA1	105000	STE20	531000	PFK26	555000	PIM1	1760000
PDS5	98700	PDS5	377000	TCP1	76300	PDS5	74700	PDS5	98900	TCP1	262000	PFK26	13300000	ATG26	123000	RPT5	301000
LPD1	368000	RPL4A	684000	RPL30	326000	SSB1	505000	CLU1	41900	YEF3	63200	RTR1	314000	TDH1	297000	GDH1	806000
TFG2	1700000	RPO21	85800	ATP2	141000	BEM2	87500	TEF1	210000	PAP1	166000	PAL1	484000	SSB1	649000	RPT2	546000
CEG1	1070000	RPO21	2590000	ENO2	103000	RPB8	111000	ENO1	148000	RPB2	1280000	CCT4	678000	TEF1	11200000	ATP2	897000
SPN1	276000	SPT5	89500	PDS5	2930000	LSP1	80600	SPT6	162000	RPN5	61700	CCT8	431000	RPB4	1260000	RPN3	934000
PFK26	14000000	PFK26	62600	TFG1	115000	RPO21	99600	TEF1	322000	PFK26	565000	PFK26	54700000	PIM1	689000	RPS7B	488000
SYP1	205000	SNF4	89100	ALD4	110000	CDC19	560000	ENO1	97100	TEF1	7860000	RTT103	2330000	CCT2	111000	HRK1	269000
SPT5	178000	UGP1	109000	CIT1	163000	RPL22A	66700	RPN10	87700	PFK26	261000	CCT7	191000	SSA1	651000	PFK26	20700000
RVB2	74900	RPB3	70200	CEG1	136000	PDS5	55200	ENP1	85500	RPL23A	450000	RPT5	94000	RPT6	2150000	SPN1	523000
RPB4	219000	ENO1	72700	SSB1	57300	KSP1	198000	TEF1	424000	PFK26	3610000	YPR091C	550000	SPN1	1900000	RPN7	314000
RPB4	782000	PAF1	80600	RPB2	12300000	NPL3	47200	PFK26	5370000	THI20	155000	PDS5	524000	BRE1	381000	SSA1	2100000
RPS7B	833000	TFG1	123000	CHD1	105000	SSD1	73700	RPL31A	128000	VMA2	150000	PAF1	250000	PFK26	61600000	RPN5	516000
RPS14A	878000	SSB1	67000	RPB2	2020000	RSP5	71200	PIM1	134000	CCT4	122000	TFG2	2140000	RKR1	456000	ATP2	749000
RPL1A	95500	SPT6	127000	SSB1	333000	PFK26	179000	EFT1	120000	RPS14A	159000	RPB2	1840000	SMY2	447000	DED1	399000
PFK26	310000	TCP1	64200	RPL19A	120000	SUP35	160000	PAM18	109000	SUA7	144000	RPB5	731000	ATP2	411000	RPB2	8310000
CCT2	144000	LAT1	48000	SES1	67300	RTT103	165000	KSP1	110000	TCP1	233000	RPL19A	406000	RPS7A	868000	PFK26	554000
CDC73	103000	PIM1	89200	SPT6	51400	TDH3	46100	SEC31	40300	RPB11	62200	TCB3	247000	RPS5	11700000	NPL3	861000
UGP1	129000	RPS7A	53200	SPN1	88300	ATG20	68100	CCT6	141000	TFG1	134000	RPO21	526000	RPB3	851000	RPO21	16300000
NPL3	375000	TDH3	63700	RPO21	118000	PFK26	7140000	RPL23A	254000	CDC19	48700	TEF1	537000	RPT4	338000	SEC9	440000
STE20	633000	RPT2	155000	RTT103	281000	PDS5	139000	SNX4	194000	PDS5	133000	SNF1	231000	CDC16	589000	RTT103	1070000
TFG1	178000	MIR1	36800	RPS9B	226000	SPT6	36900	GFA1	39600	SNX4	155000	TEF1	50600000	RPS14A	2760000	RPL19A	490000
TIM44	171000	PDS5	886000	TEF1	193000	CCT4	1330000	PFK26	78300	RPT5	168000	RPB2	3310000	RPG1	723000	RPL13B	1540000
CCT7	133000	RPS2	107000	RPN3	118000	TEF1	2570000	SUP35	143000	ATG26	65900	TEF1	1250000	TEF1	2070000	RPL20A	2030000
CIT1	417000	RPB2	4660000	PDB1	112000	TEF1	29600000	PDS5	2660000	RPS5	2690000	PRT1	511000	SSA1	481000	RTR1	447000
CTR9	145000	SSB1	38300	SPN1	46200	ENO2	87300	PMA1	147000	PFK26	238000	TEF1	436000	RPN5	504000	RPN3	914000
RPS14A	188000	PDS5	56100	BUD6	84500	ATP1	36100	RPL30	80000	SPA2	184000	RPS3	216000	PDS5	2310000	RPS14A	326000
TEF1	212000	RPL7A	101000	RTT103	89000	PDS5	99300	RPN1	110000	RPO26	155000	ARO1	249000	ATP1	457000	TDH2	517000
RPT4	43600	CEG1	47100	YEF3	84700	SPT6	105000	PFK26	71200	PFK26	299000	PDS5	8990000	CCT4	2480000	RPO21	22400000
CCT2	156000	ENO2	103000	RPL43A	127000	VMA2	108000	RPL1A	51700	RPT5	54500	SPT6	401000	RTT103	353000	RPL35A	4680000
FRA1	146000	RPL2A	76300	ENO2	115000	PFK26	323000	GND1	124000	SUP35	137000	CDC19	2360000	RTT103	587000	RPL25	2580000
RPB2	139000	RPL19A	88800	SPT6	244000	PFK26	516000	SSA1	89400	RPB4	576000	RPL22A	245000	PFK2	535000	ENP1	909000
RPL9A	184000	PDS5	802000	YKE2	41500	TEF1	151000	PUF3	93300	RPN5	147000	ENO2	688000	RPB2	3840000	RPO21	3950000
RTT103	204000	RPB2	16000000	PDS5	836000	PDB1	69200	ENO2	120000	URA2	303000	MET6	538000	CDC48	349000	RPN8	812000
RPS22A	209000	RPO21	112000	SUA7	99600	TFG1	731000	RPB11	498000	SSA1	88900	RPB3	596000	RPB2	825000	RPN5	558000
PFK26	787000	SNX4	86900	FAA1	117000	STE20	150000	CTR9	173000	TEF1	367000	PDS5	281000	TEF1	559000	CRP1	720000
PAF1	1820000	SPT6	185000	RPB3	412000	CCT2	77900	PDS5	403000	PDS5	147000	PFK26	21000000	RPB4	1370000	PFK26	496000
SSD1	99900	RPO21	128000	PFK26	155000	RPO21	187000	CTR9	88000	PMA1	117000	SES1	348000	ABD1	781000	RPT2	413000
TFG2	200000	RPB2	2180000	RPB2	9270000	RPL1A	62200	RPN12	75200	RKR1	99300	PDS5	5890000	RPN5	1420000	RPB2	15000000
TIF4631	23400	ACC1	60800	SPT6	942000	RPB2	164000	RPB2	126000	PAF1	279000	PDS5	762000	RTT103	1010000	RPS19A	997000
URA2	42100	RVS167	77100	RPL4A	55500	RPO21	173000	RPB2	580000	RPS3	81800	TIF1	386000	RPL12A	915000	AYR1	103000
TEF1	407000	RPB3	45000	RPL5	50200	ENO2	81800	SVL3	106000	GAL1	433000	RPN2	311000	RPB2	3380000	PDS5	283000
CCT4	2550000	TDH3	188000	RPB2	365000	RPO21	23900	PAF1	97000	RPG1	93700	SNX4	547000	STM1	107000	RPO21	547000
PFK26	263000	SPT5	1490000	RPB10	54900	MYO2	42700	KGD2	60600	RPT6	221000	PFK26	2050000	DED1	733000	ENO2	334000
SNX4	128000	STE20	76600	RPS15	58500	FAS2	102000	PDS5	119000	PFK2	229000	RPO21	1590000	CTR9	782000	PDS5	1300000
PDS5	2810000	RPB3	53700	SPT6	90200	RPB10	52000	SNF4	116000	SPT16	160000	SEC9	554000	RPL35A	2390000	RPC10	6010000
ALD4	150000	SPT6	851000	POB3	75800	SES1	126000	YSC84	63100	RPN1	710000	PDS5	559000	RPN6	352000	ENO2	1320000
PFK26	182000	ATG20	656000	RPL7A	744000	RPB3	81700	SPT5	376000	RPB5	617000	RPL20A	340000	SHM2	441000	RPN2	600000
STE20	414000	CCT4	212000	PDS5	75000	RPN3	342000	LSB3	99200	PDS5	94600	PFK26	340000	TEF1	94900000	PGI1	745000
SPT6	436000	KSP1	147000	RPO21	136000	RPT6	294000	URA2	150000	CCT4	2790000	PMA1	555000	CCT4	371000	CDC19	542000
STM1	270000	CCT4	110000	BUD27	116000	CDC16	138000	RPP0	176000	RPB8	214000	ABD1	2100000	PDS5	1120000	RPB3	2200000
RPL3	86500	ATP1	80300	STO1	62300	RPT5	230000	KSP1	157000	RPN7	105000	PDS5	1490000	PDS5	629000	ATP1	444000
KSP1	142000	PDS5	96800	RPS17A	774000	CCT4	2020000	CIT1	85100	RPB5	229000	CCT4	351000	PFK26	422000	FAS2	78600
SSB2	255000	CDC39	56700	PFK26	169000	RPN6	76700	RTT103	328000	RPB2	194000	ARO1	235000	BUD27	331000	SSB1	2270000
SES1	162000	RPT5	37500	UGP1	89000	CDC19	118000	RPS22A	123000	YCK2	205000	HOS4	442000	CTR9	1480000	PDS5	271000
PFK26	297000	RPB4	90400	RPS14A	482000	NAB3	71200	SPT6	498000	TEF1	19800000	KSP1	651000	PDS5	563000	RPN3	496000
RPL4A	461000	DUN1	123000	IMD3	56700	EIS1	178000	PFK26	5480000	SMC3	18200	NPL3	837000	SSB1	414000	PDS5	3970000
RPT2	173000	SPT5	82500	CTR9	556000	DPS1	77600	CCT4	1180000	SSB1	306000	SPN1	414000	GFA1	265000	PFK26	4470000
RPO21	1960000	CCT6	54100	SSB1	64100	RPB2	77400	PFK26	211000	HXT6	55100	RPN5	378000	TFG1	1370000	TEF1	1120000
PFK26	867000	RPT3	32200	RPL4A	346000	RPS5	363000	PFK26	165000	UGP1	134000	THI20	352000	SUA7	1520000	TEF1	2060000
CCT4	168000	BUD27	247000	RPB2	121000	ALD4	83400	RPB2	2020000	ALD4	274000	RKR1	294000	RPL22A	442000	CTR9	1280000
SEC9	142000	RPB2	209000	ATP4	39400	TEF1	395000	RPT6	167000	SSA3	67000	PDS5	245000	PDS5	10300000	RPG1	588000
RPB3	181000	RPB11	510000	PAF1	449000	ACC1	115000	PFK26	406000	RPO21	104000	RTT103	433000	RPB9	581000	PYC1	643000
CCT6	131000	RPB3	80200	RVS167	27300	TFG1	97400	ATP4	57600	RPB2	4280000	TFG2	395000	TEF1	1250000	PFK2	1410000
TCP1	212000	SSB1	128000	PGK1	95600	PFK26	327000	PDS5	56800	STM1	106000	RPL27A	777000	PAL1	375000	BRE1	390000
LEO1	131000	CEG1	446000	SPT5	500000	LEU1	169000	RPB2	191000	SRV2	66100	ATG20	297000	ATP2	464000	RPL27A	1370000
RPT2	159000	PAB1	70300	RPL30	476000	RPT1	43100	ENO2	186000	SEC31	75600	PIM1	427000	DBP1	1300000	TEF1	1370000
RPO26	267000	RPO26	54700	SSA1	137000	RPO21	70700	RPL35A	462000	CCT6	361000	URA2	316000	RPO21	573000	RPB2	708000
RPS20	139000	RPB2	60200	RPB4	164000	INO1	138000	FAS2	47000	TFG2	886000	PFK26	1030000	TEF1	2780000	URA2	343000
RPB2	155000	RPL23A	103000	RPB2	223000	RPP0	85300	UGP1	99100	ENP1	158000	RPO26	222000	SPT5	489000	PDS5	4360000
RPO21	215000	TEF1	191000	ENO2	88600	DPS1	99600	RPB2	38600	NAB6	114000	TDH1	121000	TCP1	624000	TFG2	3890000
RPO21	330000	TEF1	3170000	TEF1	104000	PDS5	185000	RPS14A	160000	RPS20	157000	PDS5	616000	MBF1	18600000	SPN1	979000
PDS5	514000	RPL4A	134000	RPS4A	71000	SPT6	99500	ENP1	147000	TCP1	177000	RPB2	674000	KSP1	647000	PFK26	668000
RPB10	91900	SNX4	261000	RPL4A	77700	RKR1	79100	PFK26	149000	URA2	24200	SUP35	486000	RTT103	1470000	RPB2	807000
RPT3	117000	PDS5	174000	EFT1	131000	LPD1	171000	RPB4	96500	RKR1	67700	LSB3	272000	PFK26	559000	RPB4	681000
VRP1	185000	CTR9	447000	RPL12A	103000	KEL1	137000	RPL27A	670000	FAS1	41500	RPT1	365000	TIF1	386000	EFT1	1060000
SSB1	357000	RPB5	1010000	PRT1	75600	RPO21	765000	HSC82	85200	RPS6A	197000	PDS5	4120000	YPR091C	795000	PIM1	774000
SUA7	193000	CCT4	64100	CCT6	90200	TEF1	206000	PFK26	456000	SSB1	790000	STE20	842000	RPS14A	764000	TDH1	434000
RPB3	107000	SPT6	803000	TFG2	992000	ENO1	256000	PDS5	41500	RPT2	85700	SNX4	222000	RPN2	379000	SSA1	520000
RPL9B	113000	RPB2	328000	RPO21	127000	ABD1	80800	CCT8	94700	SSB1	91500	TFG1	1330000	RPS14A	5200000	RPB3	276000
HXT6	60700	CDC73	93900	SNX4	303000	PFK26	436000	TEF1	174000	RPT3	98400	TFG1	597000	PFK26	1290000	RPN2	331000
RPS5	797000	LSB3	74600	PDS5	44100	SNX4	109000	RPO21	633000	RPN11	437000	TEF1	506000	RPB3	916000	RPB2	182000
SPT6	366000	RPL30	151000	SNX4	71000	RPS9B	676000	RPL31A	63500	RTT103	183000	DPS1	307000	RPB2	831000	STE20	1230000
TFG2	162000	RKR1	217000	RPO21	4250000	CCT4	138000	VRP1	193000	RTT103	230000	SPT5	1000000	PDC1	638000	SPT6	989000
RPB4	89300	RTR1	75000	RPL20A	754000	URA2	67300	STE20	366000	SPT5	196000	SPN1	2690000	RPS22A	685000	PDS5	704000
PIM1	204000	STE20	159000	RPP2A	122000	RPN5	40400	FAS1	103000	GDH1	173000	TEF1	2980000	UGP1	584000	ARO1	274000
SPT6	914000	SSB1	506000	PDS5	502000	PFK26	142000	ILV2	79400	CCT3	78900	RPN2	683000	SPT6	523000	PFK26	347000
TY1A-A	594000	ABD1	67400	RPS6A	81100	CIT1	84900	CET1	290000	RPS5	55400	FAS2	832000	CEG1	437000	BUD6	603000
CIT1	155000	BYE1	97300	RPS3	182000	RPB2	4130000	PFK26	113000	BRE1	89200	RPT6	553000	BFR1	737000	STE20	516000
CDC19	165000	FAS2	69500	RTT103	98000	SPT5	163000	SSD1	207000	NAB6	142000	RPO21	359000	PDS5	313000	SPT6	1930000
RPL40A	583000	RPL8A	394000	EAP1	83900	RTR1	100000	RTR1	81300	ALD6	113000	RPL38	3920000	THO1	556000	PIM1	382000
RPL20A	1700000	RTT103	119000	KGD2	88900	SPT5	82600	SNX4	77700	PFK26	2230000	PFK26	1310000	EIS1	402000	TDH3	297000
RPB3	207000	TEF1	182000	RPS6A	490000	DED1	68300	THI20	91800	RPN2	89700	ALD4	434000	PFK26	1940000	RPL23A	1880000
ABD1	200000	PDS5	92500	BRE1	121000	RPS5	649000	COR1	68200	PDS5	172000	SSB1	2350000	CCT2	471000	CCT7	236000
SPT6	542000	SSA1	35500	RPB3	99900	PRT1	95600	SSB1	375000	PFK26	245000	SPT6	533000	PFK26	7910000	PDS5	2060000
RPB10	111000	CDC16	50600	CEG1	77400	RPB2	109000	RPL22A	65800	RPL12A	1680000	SPN1	429000	RPN5	530000	SNX4	781000
PFK26	428000	RPB2	75500	DHH1	143000	RPB2	229000	ACC1	82200	NDE1	98400	FAS1	519000	PDS5	804000	KSP1	303000
SBP1	203000	RPS22A	72100	TEF1	183000	RPO21	299000	RAI1	67800	PIM1	183000	PFK26	816000	PFK26	1230000	RPT5	537000
CDC73	384000	SNX4	136000	RPL2A	39100	SNX4	164000	PIM1	55400	TFG2	365000	RPO21	1260000	RKR1	680000	PAL1	642000
RPB5	539000	URA2	63700	IMD3	75200	CCT4	138000	HRK1	68100	KGD2	71000	STE20	659000	TEF1	412000	RPS22A	658000
RPB5	321000	PMA1	96400	RPP0	202000	SPN1	185000	RPS6A	225000	TEF1	670000	ENP1	1120000	CYS4	660000	PFK26	114000
RPB4	166000	RPS7B	341000	DED1	60100	CDC19	34500	TDH1	426000	ADE3	101000	SSB1	203000	TAF14	995000	CIT1	1660000
SPT6	554000	ESS1	70100	RPL1A	81000	RPN7	60400	RPB5	81600	RKR1	115000	TAF14	1860000	SHM2	403000	TAF14	4450000
SPT6	182000	CCT5	48400	SHM2	87800	RPS14A	667000	SSB1	530000	RTT103	104000	PIM1	581000	RPB3	1070000	RPB5	785000
RPL16B	1360000	DED81	67300	RPG1	63600	CDC9	54700	CIT1	128000	TSA1	90500	RPN1	345000	TEF1	4540000	RPT6	1130000
PDS5	554000	PFK26	150000	TFG2	175000	TDH3	143000	RKR1	101000	RPL1A	70300	STE20	319000	RPB2	2590000	RPL7A	577000
BRE1	273000	CTR9	130000	ACC1	52000	RPO21	95600	ACT1	84500	RPT4	219000	SNX4	460000	ABD1	596000	DPS1	334000
DED1	186000	SEC9	136000	KSP1	101000	PDS5	1520000	KSP1	208000	SPT6	321000	KSP1	388000	CCT8	346000	RPB3	918000
POL1	123000	TEF1	77400	RPN6	59600	SPT5	211000	SSB1	110000	PDS5	3700000	TEF1	13500000	PDS5	318000	RPL28	1160000
RPB4	2900000	SPT6	100000	TDH1	56100	ATG20	31100	PFK26	84800	UGP1	178000	TEF1	468000	TFG2	650000	LSB3	536000
RPO21	555000	GFP	54400	RPO21	56100	ATP2	79300	RPB3	319000	PAL1	163000	LEU1	541000	PFK26	508000	RPL8A	545000
STE20	290000	RPB2	565000	RPL25	171000	LEO1	109000	TEF1	412000	NPA3	57000	RPL35A	1280000	ENP1	542000	SSB1	2730000
TEF1	190000	CDC19	124000	RPB5	104000	PIM1	104000	SPT6	86900	RPL20A	152000	RPB8	367000	SSA1	836000	TEF1	1660000
TFG2	142000	PFK26	82500	RPO21	1320000	KSP1	146000	SSC1	72900	CTR9	431000	RPG1	424000	PDC1	966000	SSA1	1380000
RPL23A	170000	SPT6	250000	RTF1	457000	IMD3	115000	RPT5	71600	RPB9	747000	SSA1	638000	RPN3	919000	EFT1	680000
SPN1	441000	SPT5	616000	PDS5	43800	KSP1	301000	PGK1	79900	FAS2	96000	RPN2	452000	URA2	802000	BFR1	800000
RPL4A	212000	SSB1	170000	TEF1	98000	PDS5	1780000	PDS5	1160000	TEF1	112000	STE20	471000	ENO2	1000000	PDS5	1870000
RPB8	645000	RPB2	305000	RPL38	109000	KEL1	130000	MDH1	63600	CCT4	213000	RPB2	1250000	SPT5	313000	RPS7B	3570000
IDH1	82200	PFK26	182000	ARO1	71400	RPL12A	157000	URA2	232000	FAS2	73900	TEF1	730000	ENO1	496000	IMD3	381000
STE20	143000	RPL30	277000	SEA4	31300	PDS5	132000	RPT6	83900	ACC1	220000	STE20	921000	RPL25	2070000	STM1	991000
RPB2	5050000	PIM1	99100	CLU1	79100	SSB1	292000	COR1	81400	PFK26	138000	RPS7B	992000	SNF4	516000	ENP1	915000
SUA7	63300	SSB1	269000	RPB3	346000	PIM1	341000	SPT6	68800	PIM1	112000	RPS7B	495000	TEF1	649000	SPN1	627000
STE20	196000	LSG1	232000	SPT6	70000	GCN1	59700	RPS14A	93100	RPO21	2410000	SPN1	564000	PFK26	23300000	PFK26	1430000
MIG1	133000	PFK26	262000	SPT6	285000	RPB3	251000	PIM1	89100	STE20	130000	CIT1	509000	TEF1	1430000	RKR1	539000
BUD27	109000	RPB2	131000	TEF1	113000	SPT5	158000	GPM1	52400	RPL30	253000	SSB1	425000	HOS4	325000	CCT8	278000
RPT5	341000	RPO21	17900	LSB3	96100	RPL20A	129000	SPN1	830000	ACC1	212000	PGK1	506000	SPN1	10700000	RPN1	1040000
RPB11	285000	SSD1	100000	SSB1	116000	RKR1	152000	TDH1	27800	RPG1	167000	PGI1	471000	PDS5	8760000	RPS20	1130000
RPB8	170000	PFK26	2160000	RPO21	1690000	PGI1	133000	RPS6A	133000	CCT8	510000	RPB3	1860000	PDS5	282000	ENO2	721000
RPB4	207000	RPL1A	55000	SSB1	274000	RPT3	35200	LSB3	129000	SPN1	5370000	SPT5	1890000	HRK1	545000	TSL1	383000
PFK26	2920000	RPS9B	407000	RPN6	67800	SPN1	35000	SSA1	174000	RPL40A	173000	CCT2	283000	RPB8	919000	TEF1	527000
PDS5	241000	SPT6	139000	SPT6	193000	RPN2	152000	RPB3	344000	RPT5	725000	CYS4	392000	SPN1	1530000	ABD1	626000
PFK26	1910000	EFT1	85800	RPS20	108000	PFK26	100000	PFK26	579000	KSP1	600000	PFK26	2470000	PDS5	2530000	ACC1	374000
LPD1	154000	RPB2	96500	RPL35A	72000	STM1	93700	TEF1	165000	RPT6	529000	RVB2	222000	PFK1	473000	RPB4	293000
RPL1A	152000	SUI3	35800	TEF1	155000	PDS5	915000	VRP1	141000	PDS5	463000	CCT8	694000	TFG2	2520000	GDH1	695000
PFK26	324000	PFK26	255000	STE20	142000	ARB1	121000	RPO21	123000	RPB10	56600	ACT1	292000	SSA2	537000	SPN1	3630000
ENP1	150000	PFK26	4220000	HSC82	75800	RPL23A	176000	RPS3	155000	TIF4631	64100	PFK26	3430000	PDS5	755000	RPB4	2290000
RPB5	56300	TFG1	693000	SNF1	55900	RPB5	154000	YHB1	31800	RPN1	173000	SEC9	398000	HSC82	911000	SPT6	495000
RPL7A	928000	RPB11	87700	EIS1	74500	PIM1	840000	RPS5	1050000	POB3	110000	PFK26	33900000	PFK26	6000000	RPO21	1000000
TEF1	228000	TFG1	227000	FAS2	42500	SPN1	553000	RPL17A	70300	DPS1	79100	PFK26	35200000	RPS20	5550000	PDS5	557000
SPT5	465000	RPB10	81900	PAF1	63000	RPL20A	326000	RPS20	112000	RKR1	353000	RPS6A	486000	TFG2	3010000	CYS4	606000
RPL40A	411000	CEG1	266000	RPS5	138000	PDS5	144000	RPS19A	137000	KSP1	29000	GDH1	454000	ACC1	580000	YEF3	283000
RKR1	201000	RTF1	220000	BUD27	117000	SCD6	85600	RPS14A	867000	CLU1	64900	PFK26	2210000	STM1	129000	RPT2	448000
RPS9B	441000	STE20	74800	RPL7A	135000	URA2	23700	PFK26	144000	TDH3	101000	CCT4	893000	MIR1	404000	RPB2	2570000
RPL4A	185000	TEF1	1660000	SPT6	604000	RTT103	170000	RPS7A	126000	SSA1	125000	RPL30	617000	URA2	453000	RPS14A	1120000
RPB2	252000	ATP2	73900	RKR1	47400	RPT2	88100	RPB2	6430000	RPB2	4400000	SEC31	226000	CCT6	533000	RPO21	378000
RPS14A	189000	RPO21	58100	RPL4A	287000	BUD6	85800	RPS7A	96600	RPT2	40500	PIM1	1310000	RPL11A	1410000	ENO2	1440000
SEC9	183000	RPB5	178000	NDI1	207000	RPB2	489000	RPB8	299000	RPT5	174000	RPL16A	693000	RPL22A	476000	STM1	1150000
ACC1	186000	SPT5	105000	SPT5	104000	RPP0	103000	TSA1	83700	RPB2	115000	PFK26	8140000	CDC19	2140000	ENO2	235000
PFK26	181000	KSP1	258000	RPS24A	171000	TSA1	90600	SPN1	203000	NFI1	33900	RPL13B	866000	YHB1	387000	TFG1	22700000
RPS3	116000	RPB2	3730000	PFK26	506000	SSA1	53200	PFK26	156000	DED1	175000	SYP1	429000	RPB2	1210000	FAS2	410000
RPS7A	265000	RPB8	229000	TCP1	87600	SPT6	348000	PAB1	98900	NPL3	228000	RPC10	2920000	ENO1	1190000	CTR9	758000
ABD1	90600	RPL13B	71100	ILV2	109000	PDS5	107000	PDS5	142000	RPT6	206000	ALD4	157000	RPT4	604000	VMA1	693000
TEF1	129000	CTR9	496000	STE20	115000	SPT6	141000	LPD1	83100	PDS5	222000	RPL11A	627000	PIM1	593000	RVB1	574000
PFK2	191000	CCT8	168000	ILV3	35800	CCT6	1440000	CEG1	130000	RPT2	86900	POR1	910000	RPO21	14600000	RPB5	1630000
PDS5	1160000	PDS5	57400	RPL13B	52300	RTT103	151000	NAB6	129000	SSB1	76000	PFK26	2950000	SPT6	1740000	RPS5	851000
PFK26	174000	KGD1	86400	PDS5	120000	RPB3	53400	PDS5	210000	TY1A-A	271000	RKR1	484000	RPB2	2010000	CIT1	1200000
SPT5	169000	RPS5	417000	CCT2	51800	CCT7	172000	SSA1	200000	RPL4A	219000	KSP1	372000	YSC84	337000	MDH1	909000
GFP	300000	SPN1	172000	PAF1	63700	RPN1	71700	CDC19	121000	TEF1	209000	FAA1	202000	RPB3	1060000	RPB2	2690000
CCT8	347000	RTF1	161000	ENP1	92800	RPB3	29500	PFK26	149000	RPL38	4010000	PDS5	1570000	RPN9	369000	CEG1	742000
SPT6	188000	PAL1	160000	BYE1	69000	RPB2	133000	RPO21	3410000	PIM1	301000	PFK26	6490000	TFG1	2330000	TEF1	1610000
STE20	140000	RPL40A	293000	PFK2	70100	PIM1	74300	UBX4	128000	RPL16A	294000	PFK26	341000	RPL25	1440000	RPS22A	1430000
PDS5	225000	RPL1A	122000	RPB3	75200	STM1	218000	COP1	41500	CCT8	138000	RPT6	510000	MDH1	431000	SPN1	803000
NDI1	177000	PRT1	71700	RPL2A	80600	ENO2	91800	RPB7	496000	HSC82	143000	VRP1	499000	RPT6	1790000	CCT4	4030000
RPL20A	440000	KGD2	91900	IMH1	48100	URA2	131000	CLU1	42100	PDS5	1290000	STM1	352000	RPL27A	2170000	TSA1	401000
RPL25	116000	SPT6	196000	PDS5	76000	PFK26	70400	UGP1	147000	RPN3	1250000	RPS7B	249000	SUA7	611000	PDS5	747000
RPB3	1140000	RPS3	318000	KGD2	70700	RPL9A	89200	TEF1	331000	YHM2	83700	KGD2	452000	PDS5	1740000	RPL38	695000
STM1	1360000	RPL25	199000	RPO21	3230000	RPO21	3770000	RPN9	55700	TEF1	343000	PDS5	371000	ALD5	870000	PDS5	499000
IML1	126000	RPL19A	661000	PAF1	138000	CEG1	202000	RPL17A	132000	PFK26	135000	TFG1	447000	RPN7	438000	RPB2	4390000
PFK26	590000	SPN1	42300	RPB2	75500	SSA1	122000	PDS5	132000	PDB1	121000	FAS2	717000	SEC9	732000	TEF1	993000
CCT2	182000	PDS5	115000	ABD1	145000	RPT6	110000	YCK2	233000	VRP1	130000	ALD4	561000	RTF1	734000	RPL4A	1920000
SPT6	175000	RPT5	65100	RPN5	45900	CCT4	143000	ENO2	116000	RPS7B	733000	RPN7	662000	TFG2	4760000	RPN2	609000
PDS5	140000	RPB2	793000	RTF1	102000	FAS2	183000	SPT6	54900	PAL1	140000	RPL20A	367000	PAB1	428000	RPL40A	629000
RTF1	461000	TFG2	458000	TEF1	144000	BRE1	102000	RVS167	45100	CCT2	121000	RPO21	975000	UBX4	952000	RTF1	954000
RPB2	18300000	SPT6	59500	KGD2	52300	TFG1	223000	RPB4	59400	RPC10	947000	MBF1	579000	UBP6	542000	RPO21	1260000
RPL1A	74000	RPS7A	351000	RPB5	484000	PDS5	465000	TAF14	445000	FAS1	55000	PFK26	602000	SRB5	716000	RPN8	2630000
RTR1	192000	TEF1	221000	PFK26	1060000	SUI3	95100	RPL4A	37700	IMD3	96700	RPO21	3260000	NIP1	540000	RPB3	415000
CCT2	533000	ENP1	144000	PFK26	7360000	PFK26	6810000	SSA1	292000	CIT1	99000	TFG1	1500000	RPB3	3340000	RPS3	4330000
CTR9	194000	TFG1	8210000	PFK26	77400	RPB4	150000	RPB2	2840000	RPN2	209000	PFK26	1600000	CIT1	799000	RTT103	376000
PFK26	414000	SSA1	81700	SPT6	902000	URA2	76200	PGI1	105000	NAB6	87500	CRP1	518000	RPB3	416000	BFR1	1150000
CYS3	113000	URA2	66400	RPL22A	130000	ILV2	52100	SIS1	121000	RPN5	130000	TEF1	22800000	RPS3	828000	TDH2	950000
RPB4	3020000	SSA2	100000	PFK26	65500	NAB3	103000	RPC10	846000	RPO21	1410000	RPN9	307000	YEF3	283000	ATP2	1300000
RPB2	49200	AYR1	93900	RPB4	77100	RPT3	91100	NIP1	92600	TAL1	124000	CEG1	337000	RPN3	2880000	TFG2	816000
PAF1	297000	RSP5	90200	RPB3	55900	SUA7	110000	ABD1	113000	TIF35	70300	VMA2	506000	PFK26	537000	PIM1	2000000
KSP1	285000	PAL1	89800	RPG1	68200	RPL17A	202000	CDC16	129000	RPN8	105000	GND1	453000	FAS1	646000	RKR1	578000
SNX4	186000	RPL32	105000	RPB2	546000	NDI1	120000	FAS2	126000	RTR1	113000	RKR1	331000	GDH1	336000	RPC10	457000
ATG20	464000	RPL1A	36100	CDC19	318000	CCT8	218000	RPB2	2920000	TFG1	117000	KSP1	828000	RPB2	1960000	PFK26	1200000
SPT6	254000	POB3	108000	TDH3	86700	CCT2	59500	POB3	206000	TEF1	410000	ATP2	293000	PFK26	1170000	SPT5	2230000
PBS2	115000	RPP0	62500	RPB2	146000	RKR1	186000	GDH1	172000	TY1A-A	70100	RPL20A	500000	STE20	871000	SSA1	676000
UGP1	166000	RPS14A	92200	STE20	96600	PMA1	72000	PAF1	123000	CYC1	187000	CIT1	234000	RPB3	473000	DPS1	412000
RPB5	481000	RPS17A	181000	RPB8	88200	RPL40A	188000	RPO21	2650000	RKR1	152000	RPT4	1140000	RPL20A	523000	PDS5	560000
RPL2A	146000	ILV2	111000	PDS5	539000	PDS5	112000	STM1	78300	RPN1	84100	RTF1	408000	RPN1	505000	PAF1	573000
STE20	230000	CCT2	41600	TFG2	145000	PRT1	134000	SPN1	141000	SSC1	151000	ATP1	314000	ALD5	551000	RPO21	1000000
PDB1	117000	RPB10	39900	RPO21	97400	KSP1	285000	YEF3	40200	SSB1	785000	PFK26	689000	LPD1	370000	PFK26	34200000
RTR1	530000	SPT5	149000	CEG1	61500	ENO2	128000	PDS5	195000	RPB2	130000	BFR1	258000	HTA1	408000	SPT5	2860000
RPB2	78100	RPL7A	1020000	PFK26	389000	CDC39	66000	TAL1	70900	TEF1	116000	EFT1	353000	YLR243W	457000	RPL12A	441000
RPG1	262000	PFK26	712000	RPO21	129000	CTR9	58600	SSC1	99800	PFK26	9760000	PDS5	489000	CCT4	1830000	CDC19	1840000
TFG2	619000	TIF35	96800	SSA2	89000	RPA135	31900	SSC1	96600	RPB3	346000	PDS5	570000	CYS3	455000	PIM1	711000
CLU1	116000	RPT2	32100	RPO21	82600	NDI1	122000	SNX4	80400	RPG1	100000	CCT6	255000	CCT6	1050000	KSP1	794000
RPB5	71400	PDS5	144000	RPB8	80900	SYP1	91200	RPS7B	277000	TEF1	315000	SUA7	645000	RPL20A	1540000	RPB3	314000
RPS6A	172000	TEF1	69900	TEF1	98800	RPN9	51900	RPL13B	166000	RPS14A	120000	SSA1	567000	KSP1	2630000	PFK26	896000
SSB1	96800	CTR9	59200	PDS5	435000	RPL38	1610000	RPL4A	116000	ATP1	165000	DPS1	381000	RPN10	961000	POR1	451000
RPS24A	664000	BMH1	85600	SUP35	66500	TEF1	182000	TEF1	995000	PFK26	911000	PMA1	441000	FAS2	124000	SPT6	1340000
YKE2	171000	CCT4	106000	SSB1	624000	CIT1	101000	PIM1	147000	TEF1	326000	RPN3	1730000	STM1	871000	PDS5	1700000
RPO21	265000	ABD1	142000	CCT2	55300	RPO21	3330000	PFK26	87800	TEF1	270000	ABD1	313000	RPL25	1490000	RPO21	924000
RSP5	104000	FUN12	103000	RPL1A	49300	CCT4	180000	PFK26	86200	RPL9A	152000	PDS5	504000	TEF1	1380000	RPL12A	698000
CET1	226000	PFK26	1190000	RPL38	524000	CIT1	151000	ABD1	155000	PDS5	444000	RTT103	541000	VMA1	806000	PDS5	776000
KSP1	274000	SVL3	164000	EIS1	82100	SPT6	112000	RPO21	34600	CCT6	318000	PDS5	368000	RPO26	142000	CDC73	432000
ENO2	216000	RPB7	122000	RPA49	56400	PFK26	306000	RPG1	103000	RPL20A	703000	RPN10	331000	RPL38	741000	RPB2	533000
RPB2	406000	TEF1	176000	HCR1	76100	RPG1	101000	NPL3	106000	RPO21	883000	RPS19A	887000	PAR32	551000	RPN6	525000
PDB1	535000	LAT1	70100	SSA1	89200	TFG2	222000	RPS5	36900	PDS5	3700000	RPN12	1360000	SNF1	369000	ALD4	737000
CCT4	173000	RPG1	95500	TEF1	197000	KSP1	279000	RPO21	548000	TDH3	71900	PDB1	235000	PIM1	971000	RTF1	436000
CCT4	798000	SUA7	220000	SPN1	89300	RPL8A	98300	PAL1	89500	RPN3	213000	RPT4	241000	RPT4	621000	NPL3	3010000
RPB10	64000	PMA1	58200	SPT5	106000	TIF34	39100	SSB1	245000	PIM1	106000	KAR2	286000	CCT7	395000	SNF1	263000
RPL3	141000	PIM1	82100	SMC1	68500	TEF1	266000	PDS5	98100	TFG2	297000	CDC16	327000	SUA7	666000	TDH1	379000
YSC84	240000	IMD1	63200	SPN1	57300	PDS5	2040000	RPB10	42800	TCP1	158000	SEC31	393000	MIG1	959000	RPG1	853000
RPB5	125000	PDS5	811000	TDH3	161000	RPB2	107000	RPS6A	1070000	TFG2	304000	RPC10	2800000	RPN8	1700000	CCT4	677000
DPS1	82600	SSA1	112000	GPM1	42200	PFK26	103000	EGD1	99800	PDS5	296000	RPB2	642000	PFK26	36500000	PMA1	754000
RPL5	70400	RPO21	86100	RPL20A	231000	RVS167	186000	PDS5	2110000	RVS167	121000	RPB2	188000	ACC1	981000	RPO21	2580000
RPG1	133000	GAL2	21000	ENP1	104000	CPA2	95100	RTT103	170000	RPL43A	108000	RPB2	690000	ATG20	8820000	RPB4	1730000
RPB3	558000	LSB3	37700	PFK2	123000	RGT1	91000	RPS15	109000	ABD1	223000	RPS3	3710000	RTT103	1120000	RPB2	3860000
RPL25	3060000	GFP	90800	RPS8A	74100	RPG1	82800	SPN1	160000	CCT6	200000	STE20	281000	SSB1	549000	TUB1	440000
KAR2	55800	SPT6	165000	RPO21	987000	PDS5	120000	TEF1	38000000	SHM1	198000	RPB2	555000	PFK26	1270000	RVB2	366000
SPT6	115000	SPT6	280000	TFG1	332000	CCT8	183000	ESS1	239000	RPB2	259000	SPT6	485000	PFK26	11600000	RPL11A	4450000
PDS5	226000	RPL16B	726000	CIT1	91900	PFK26	112000	PGI1	50800	RPO21	987000	RPS5	530000	EFT1	1580000	RPB2	522000
RPB2	910000	CDC19	79500	RTR1	140000	RPT3	239000	TY1A-A	687000	TFG2	619000	SUA7	667000	KSP1	487000	RKR1	532000
RKR1	675000	ACC1	72200	TEF1	186000	RPB2	767000	KSP1	164000	KEL1	50300	RPN2	1240000	RPO21	6780000	SPN1	1450000
RPB11	204000	LEO1	73400	BMH1	82400	AKL1	129000	SPT16	82200	PFK26	957000	SPT6	828000	RPT5	502000	RPO21	5210000
RPT5	150000	CTR9	147000	RPL12A	59800	EFT1	82900	RPB2	3370000	RPP0	138000	SSB1	505000	PDS5	6040000	RTR1	470000
SUA7	441000	ENP1	79300	KSP1	241000	TEF1	38900000	DIG1	66900	RPO21	488000	TMA22	468000	RPB2	12600000	RPB3	339000
PFK26	11500000	SRV2	66300	POB3	107000	RPB2	500000	SPA2	110000	RPB3	65000	RPB3	282000	RPB3	271000	RPS7B	506000
RTT103	255000	TFG1	1080000	GFP	138000	KSP1	152000	CDC73	51700	RPL8A	204000	RPB4	728000	CDC19	478000	SIS1	427000
RPL9A	186000	PDS5	209000	SNF1	90900	CIT1	89400	RPN12	59600	PFK2	163000	SSA1	592000	RPO21	376000	SSB1	738000
RPO21	4410000	RPL5	31500	RPL27A	954000	URA2	102000	TEF1	8470000	ATG20	180000	PFK26	381000	RPO21	806000	FAS2	741000
RNA14	131000	BEM1	135000	RPB3	253000	PDS5	71300	PAL1	62900	HBT1	71400	PFK26	571000	RPT5	395000	TEF1	1160000
RPS5	170000	TCP1	197000	SSA1	111000	CCT2	235000	ADH1	130000	SSA1	192000	TEF1	1800000	ATP1	181000	RPB2	311000
RPS14A	130000	RPB5	41400	PFK26	830000	ATG20	212000	RPL11A	234000	SUA7	117000	TCP1	881000	RPS7A	91300	FAS1	410000
SSB1	140000	SPN1	65400	RPB2	591000	ENP1	148000	IDH1	32000	RPL11A	239000	LEU1	369000	SES1	608000	URA2	537000
RPO21	241000	ACT1	585000	GDH1	84600	RPN1	118000	PIM1	89500	RPB2	494000	PFK26	140000	SSB2	1950000	RPN2	1920000
SPT6	326000	RPL25	103000	TCP1	107000	LSB3	140000	PDC1	44300	SSA1	128000	TFG1	12200000	CDC16	731000	RPB3	1770000
PDS5	263000	RPL20A	880000	RPL1A	44600	RPT2	122000	RPB4	80000	RPL23A	1360000	TEF1	811000	RPT5	475000	TDH3	3320000
RPL30	1160000	THI20	49600	RPB11	411000	PFK26	2180000	PDC1	153000	SCD6	142000	HCR1	251000	RPN1	1660000	RPT2	751000
CCT2	349000	PFK26	6210000	RPS2	123000	RPL23A	727000	PDS5	158000	RPT5	53000	RPO21	519000	RPB9	2190000	SPT5	1340000
CDC16	219000	RVS167	63000	ENO1	75900	RPB3	115000	IDH1	93900	PDB1	61100	RPN3	676000	RPB2	786000	PDS5	312000
RPO21	172000	RPL11A	141000	SPN1	845000	RPB2	2200000	TCP1	84800	PDS5	108000	DUN1	519000	VRP1	781000	SHM1	483000
SRO9	55300	IMD1	96600	RPL11A	712000	SEC16	159000	PFK26	104000	RPS14A	217000	CCT3	1290000	RPB2	1570000	RPN2	594000
PFK26	434000	RPL2A	90800	SUA7	111000	SPT6	40500	PIM1	64900	MBF1	3510000	STE20	291000	CCT7	1780000	STE20	648000
CET1	101000	RPL33B	252000	PFK26	153000	PFK26	5770000	RPL38	2430000	TSA1	171000	RPT5	241000	PDS5	1100000	RPO21	2750000
SSA1	184000	RPS16A	281000	RNA14	51400	TEF1	246000	STE20	106000	PDS5	89500	RPN6	1050000	PFK26	606000	SSA3	420000
CCT6	128000	RPL16A	122000	DST1	148000	TDH2	663000	TDH2	91100	NPR2	106000	STE20	1260000	CCT8	741000	RPT2	399000
RPO21	159000	CDC33	89400	RPL4A	2810000	TFG2	202000	PFK26	140000	PDS5	110000	GAL1	687000	RPO21	618000	PFK26	1240000
SPT6	274000	ATG20	81000	PDS5	172000	AKL1	147000	CDC39	64500	PDS5	75100	TEF1	1560000	RPO21	1250000	RVS161	564000
ATG26	81700	TEF1	164000	RPB5	64700	RKR1	61400	RPO21	266000	RPB2	2110000	ABD1	301000	DED1	306000	TDH2	400000
RPL20A	136000	RSP5	196000	CCT4	870000	SPT6	34500	SEC31	99100	PDS5	783000	RKR1	631000	RTR1	653000	PFK26	1240000
SPT5	133000	ENP1	152000	RKR1	179000	TEF1	272000	SPT5	154000	TDH3	182000	FAS1	571000	CCT4	914000	RPO21	611000
SPT6	2100000	BUD6	116000	GLC7	351000	NAB6	239000	ATP1	77700	TEF1	891000	HTA1	327000	PDS5	712000	SPT5	812000
PFK26	1240000	RPN8	65000	DED1	113000	RPL5	35600	RPG1	233000	RPL17A	140000	PDS5	1030000	URA2	495000	RPS14A	933000
SPT16	136000	VPS5	76100	EFT1	87100	CCT2	94500	TEF1	36900	ENO1	145000	ACC1	394000	PFK26	1320000	SPT5	2970000
CCT8	115000	TEF1	365000	MDH1	57900	NDI1	92400	HXK1	43400	PDS5	309000	RTF1	3800000	THI20	489000	TAF14	191000
PFK26	137000	SNF5	132000	SSA1	170000	RPS15	69900	RVS161	118000	PFK26	3400000	SNX4	332000	CTR9	303000	SPT6	762000
RPB10	144000	RPB5	192000	TEF1	98700	PDS5	131000	PFK26	4560000	SLA1	119000	PFK26	450000	RPN3	549000	TEF1	2180000
RPL25	516000	MBF1	1900000	ATP3	252000	RPT5	159000	PDS5	116000	GFA1	38200	TFG2	2370000	UBA4	386000	POR1	463000
RPO26	182000	RPL4A	282000	APL5	69900	PMC1	46200	RPL16A	157000	SPT6	425000	SRB2	198000	DIG1	551000	RPP0	858000
TAF14	299000	FAS1	66200	ATP2	80100	CDC33	161000	PAF1	83000	TEF1	16000000	SUA7	1840000	SUP35	1390000	TFG1	649000
RPB2	679000	SUA7	89900	CCT4	442000	ABD1	62300	RPN5	106000	PGI1	140000	NAB3	301000	SSA1	1690000	RPN7	646000
RPB2	5730000	RPB2	96000	RPL4A	384000	TEF1	587000	FBA1	83000	TCP1	255000	RPT2	630000	URA2	297000	RPB8	695000
ENO2	190000	MDH3	142000	THI20	67200	PFK26	70900	RPO21	909000	CYS4	131000	RPB2	36500	PAB1	460000	RPL16A	835000
NDI1	206000	NPL3	135000	STE20	230000	PFK26	4960000	RPN8	269000	RPB2	466000	SPT6	350000	RAD14	520000	ENO2	1100000
RTF1	320000	RPL25	1780000	RPL23A	112000	RPL23A	82800	TAF14	88800	RPB3	437000	PFK26	3930000	RPB4	454000	TEF1	55200
TEF1	532000	UGP1	80600	RPO21	19300	ENO2	243000	PFK26	1430000	KSP1	217000	RPO21	1890000	RPO21	443000	PFK26	486000
SEC16	143000	RPO21	4400000	RPB8	199000	PDS5	3820000	SPT6	218000	ENO2	104000	RPN11	1990000	PUF3	596000	RPN3	587000
SPN1	62700	RPB2	201000	NPR2	91000	STE20	182000	PAF1	49500	LEU1	155000	NPL3	360000	TFG2	7410000	LSC1	765000
RPB2	187000	GLC7	300000	RPS14A	133000	PIM1	134000	RPT4	323000	ACC1	170000	PDC1	60100	RNQ1	619000	RTR1	1460000
RPL12A	188000	ENO2	60300	RPL4A	69000	PDS5	53700	BMH1	74200	RPB2	319000	CCT4	414000	RPN3	503000	TDH3	333000
SPT5	179000	RPB2	140000	CTR9	57700	PFK26	164000	RPO21	4400000	RPL9A	136000	PDS5	822000	PEP4	803000	CDC16	424000
RPL19A	301000	TFG1	416000	RPL8A	104000	ALD6	27300	NAB6	55900	PDS5	73800	RPN5	191000	RKR1	1550000	PDS5	991000
BYE1	94900	PFK26	410000	RPS17A	84300	RPB9	72500	RPS14A	152000	SPN1	47000	SPT6	464000	NPL3	2120000	PFK26	4630000
RPS6A	172000	RPB10	54800	TAF14	378000	FAS1	64700	FAS2	91800	EIS1	103000	PDS5	411000	SPT6	1550000	CIT1	1640000
RPS4A	180000	ENP1	111000	PFK26	63200	ENO2	128000	RPS7B	110000	STE20	418000	PFK26	487000	RPN3	475000	RPP0	874000
PFK26	211000	RPS3	58200	PFK26	110000	PFK26	264000	STE20	96700	RSP5	254000	RPS14A	2910000	HIS4	383000	SPT6	254000
RPN3	149000	CCT4	203000	PFK26	109000	DED1	103000	SUA7	80200	CCT3	110000	RPN1	1460000	SYP1	701000	RPO21	1100000
SPN1	293000	UGP1	81700	BUD6	88900	CYC1	110000	NAB6	78900	RPT6	411000	RKR1	1230000	SPT5	283000	BFR1	731000
PDS5	199000	RPL17A	107000	PDS5	61900	PFK26	138000	GND1	85900	SPN1	158000	SSA1	417000	RPL24A	620000	RPB11	723000
RPL4A	2980000	TFG2	674000	CDC19	102000	EGD2	132000	SPT6	77300	PFK26	246000	CYC1	677000	MDY2	353000	GND1	625000
RPL7A	189000	PDS5	330000	PFK26	684000	RPO21	841000	ABD1	68300	CTR9	135000	RPL17A	421000	SVL3	476000	SIF2	467000
PFK26	110000	PDS5	94600	SUP35	119000	RPB2	426000	IMH1	57900	ATP3	180000	CCT2	222000	SPT6	1700000	RPO21	3080000
SSA1	198000	RPO21	1600000	HRP1	42600	SPN1	38300	RNR2	111000	SPA2	178000	RPO21	503000	BRE1	299000	RPO21	2060000
TFG2	420000	ACC1	106000	PDS5	191000	RPS7B	147000	RPB2	143000	RPN11	428000	PFK26	9450000	PFK26	1660000	ATP3	1160000
RPB2	390000	PFK26	163000	PDS5	94200	BRE1	93800	EIS1	82600	TEF1	450000	RPB3	358000	RPS7B	3770000	TFG1	2360000
KSP1	199000	SNX4	48500	CCT5	42800	MBF1	102000	TEF1	295000	RKR1	160000	SPT6	239000	PAL1	594000	PDS5	1710000
ACT1	573000	EIS1	113000	NPA3	54600	SSB1	425000	MBF1	1010000	RPB7	186000	PAR32	407000	CDC19	973000	RPL17A	421000
RPL30	687000	RKR1	226000	PFK26	388000	PDS5	272000	RPL20A	150000	PDC1	43700	RPL24A	555000	RPB3	282000	RPT4	631000
TDH2	181000	SSA1	95400	NPL3	166000	PFK26	95700	TEF1	189000	CTR9	40600	PFK26	802000	RPS6A	895000	CTR9	1010000
CEG1	161000	RPL12A	1360000	ATG20	134000	PDS5	205000	CTR9	328000	SPT5	89900	PFK26	3760000	SSZ1	456000	RPS16A	222000
RPB2	164000	RPS6A	140000	PFK26	50300	PFK26	130000	NAB3	58400	RPB11	712000	RNQ1	518000	RPP0	261000	RPB2	7590000
RPL23A	671000	RPB3	350000	SPT5	165000	SSC1	92600	SPT5	88700	RPN12	318000	SIN4	409000	SSA1	344000	RPT1	513000
PFK26	401000	RKR1	60300	TAF14	89300	PFK26	258000	RPL4A	103000	BIO2	87900	RKR1	489000	PAL1	754000	SSC1	526000
TEF1	143000	RPO21	4790000	PDS5	701000	URA2	73700	CYS3	161000	CDC19	461000	SOD2	199000	STE20	806000	CCT8	576000
CIT1	170000	RTF1	615000	CCT2	128000	RPB2	88100	RPB2	207000	GND1	177000	PFK26	328000	KSP1	755000	PFK26	32500000
RPB2	619000	RPL27A	438000	RPB4	521000	SPT6	57800	GFA1	39800	RPN2	64900	PDS5	326000	PFK26	6210000	RPS4A	250000
SBP1	198000	ABD1	63000	DED1	152000	PFK26	2720000	FRA1	51500	DED1	215000	RPB3	246000	PDS5	1150000	RPS8A	627000
NPA3	79100	CDC33	98400	PFK26	928000	TAF14	652000	RPC10	3570000	SSB1	219000	GLK1	389000	RPB10	108000	PYC1	735000
IMD1	361000	RPL12A	69400	SUA7	87700	RVS161	206000	SPT5	303000	SUA7	716000	ATP2	1200000	SUI3	454000	RPB11	5070000
RPB2	196000	GFP	1210000	CET1	140000	SSA1	255000	BUD6	74800	RPL16B	501000	PFK26	624000	SSA1	2300000	MBF1	14000000
RPL8A	438000	SAM1	82400	PDC1	146000	RPN8	67300	CCT2	111000	CCT2	324000	SYP1	416000	CCT7	410000	LSB3	2160000
RPB4	273000	ABD1	79800	PFK26	496000	STE20	109000	PDS5	70200	PFK26	365000	SSZ1	232000	SSB1	606000	TEF1	657000
RPB2	27900000	YPR091C	145000	RPS7B	657000	CAC2	79300	STM1	899000	RPT4	28600	POR1	548000	RPS16A	718000	RGR1	341000
SPT6	1130000	PFK26	77100	URA2	162000	RPS15	111000	RPL5	25100	RPO21	1090000	ATP3	432000	RPB3	5320000	RPO21	1140000
RPB5	390000	LSG1	125000	URA2	46100	URA2	140000	SPT16	144000	RPO21	2070000	CCT3	416000	RTR1	360000	RPL38	1480000
RPB2	272000	RPL20A	96200	RPS6A	1590000	TDH2	96000	CTR9	68900	PAB1	237000	ADH1	665000	RPB9	536000	RTT103	961000
YHM2	86300	DPS1	87200	RPB2	135000	PDS5	167000	CEG1	81100	RPS3	1220000	FAS2	132000	RPN9	458000	CCT4	1400000
RPL16A	404000	CCT2	117000	RPL25	2090000	IDH1	34400	SSA2	40900	LPD1	401000	ABD1	297000	SPN1	433000	PAB1	700000
PAL1	163000	PAB1	95800	SPT5	246000	ENP1	99900	RPN3	183000	PAB1	171000	SSB1	1750000	RPT5	616000	RPL11A	800000
RPG1	263000	RPB2	58600	CDC39	71700	RPL1A	42400	CDC19	486000	SSB1	545000	GND1	370000	TEF1	976000	CTR9	1400000
CDC19	121000	RPB3	363000	RPB3	104000	RPN1	123000	HTA1	188000	PDS5	94200	RPN3	977000	TEF1	2070000	STM1	1110000
CTR9	82900	SSA1	130000	RPB2	42000	RKR1	84100	STE20	78400	TFG1	150000	TFG1	503000	PFK26	609000	RPN1	892000
RPG1	166000	RPL17A	1180000	PDC1	62600	RPS14A	72500	CCT2	199000	RPN2	331000	RPT6	434000	RVS161	397000	SPT5	1340000
FUN12	106000	PFK26	688000	ACT1	720000	PGK1	134000	NPL3	107000	RPT5	165000	RPN2	1230000	SSA1	547000	TFG1	541000
RPB3	604000	PFK26	72600	RPS6A	93200	RKR1	197000	PAF1	148000	PDS5	204000	POR1	414000	RPN2	684000	VMA1	504000
RPT3	198000	RPB2	546000	HXT6	45800	RPN2	480000	RPB2	64800	RPO21	130000	RPL14A	1020000	RPN6	865000	RPB5	477000
RPB2	92700	URA2	91400	RTF1	168000	KGD2	68800	RPL24A	1370000	ARP3	56700	RPS20	444000	PFK26	835000	NAB3	390000
RPS7A	401000	SIS1	216000	PAB1	114000	BFR1	295000	ENO2	197000	HCR1	79400	RPB2	10700000	RKR1	504000	PDS5	713000
RPO21	345000	CDC19	171000	CTR9	2370000	RPB2	98300	RPB5	72500	UGP1	134000	BFR1	445000	ATP1	4090000	RPB2	469000
ATP1	419000	PFK2	80700	SPN1	114000	ACC1	91000	PFK26	7740000	KSP1	32500	BUD27	332000	TCP1	590000	CDC19	1310000
SMC3	62000	RPO21	45600	TIF35	74900	RPO21	223000	CTR9	87400	PDS5	158000	VMA2	244000	ATP1	752000	TEF1	1360000
CCT2	160000	RPS6A	90600	CET1	905000	RPN1	76300	RKR1	72700	RPB2	150000	CCT4	2760000	PGI1	235000	PIM1	1890000
SMC3	45500	RPS7A	197000	RPO26	43400	PDS5	210000	CCT4	106000	RPL5	48400	RPB3	905000	LYS20	262000	RPB3	1290000
TFG2	127000	RTF1	205000	RPL13B	329000	GND1	125000	TAL1	108000	RPO26	119000	TCP1	620000	RPB8	587000	SPT5	338000
PDS5	427000	GPM1	46000	RVB2	47700	PDS5	195000	CEG1	38300	RPB8	168000	SIS1	405000	ARO1	404000	PFK26	820000
RPL11A	230000	SHM1	131000	RTR1	185000	CCT8	702000	KAR2	85700	HCR1	84600	RPT1	2530000	RPS5	1140000	RPL33B	448000
RPL4A	353000	PBS2	131000	CCT4	69500	PDS5	198000	RPL9A	421000	CIT1	203000	GDH1	328000	PDS5	389000	RTF1	407000
RPL25	132000	RPB4	108000	SPT6	878000	RPS19A	116000	SPN1	107000	PIM1	1230000	PAF1	234000	RPB4	362000	CCT4	1290000
RTT103	169000	CCT2	50500	ATP1	32000	ILV2	107000	SPT6	77100	ATG20	96200	SPT5	530000	RTF1	595000	CCT4	486000
PFK26	1210000	PGI1	88600	POR1	200000	RPL4A	135000	TEF1	72300	RPN2	674000	CIT1	1130000	RPL38	7220000	RPB2	2510000
RPS4A	272000	SEC9	109000	ATP2	156000	GAL1	255000	PFK26	93700	SPN1	303000	RPO21	329000	RPN5	346000	PFK26	40800000
PFK26	771000	TFG2	1150000	IMD1	82800	TEF1	103000	SNF1	98700	RPL22A	159000	RPN9	406000	SPT5	1410000	SPT6	501000
SPN1	302000	RPL25	62000	RPL11A	170000	RPT6	314000	CDC39	53000	RPN9	125000	TDH2	398000	PFK26	940000	CDC19	3370000
TEF1	274000	RPL2A	258000	ATG20	235000	RVS167	306000	CCT3	180000	BUD27	113000	RPN3	566000	RPT4	554000	HEM15	423000
RPO21	7410000	CET1	105000	PFK26	931000	TY1A-A	115000	PAB1	69200	SPT6	51400	SPN1	492000	ENO2	348000	CCT4	2370000
RPL43A	113000	SUA7	70600	VPS5	58800	KSP1	18300	SYP1	75800	SPT5	252000	BUD27	569000	ENP1	612000	RPB2	1380000
KSP1	208000	RTF1	761000	RPL22A	74400	TEF1	202000	GCN1	47500	RPO21	6000000	SPN1	523000	PFK26	5280000	PDS5	1100000
RKR1	117000	RPO21	883000	RPS6A	92200	STE20	798000	CCT2	150000	CDC19	782000	RPB8	805000	MBF1	955000	RPL18A	1270000
RPS22A	172000	RPB3	93300	PDS5	148000	CTR9	127000	CCT6	46300	PFK1	127000	TCP1	364000	LSC1	409000	SSC1	563000
SSD1	162000	RPB2	96200	CTR9	103000	NOP56	68600	DED1	71200	STE20	307000	BFR1	276000	RPS3	633000	PDS5	322000
SPT5	1350000	SEC9	110000	TFG2	258000	PFK26	205000	CDC16	66900	TEF1	141000	RPB2	9100000	TFG1	730000	LEU1	2060000
SUP35	128000	TEF1	92400	PUF3	54500	AYR1	84800	AKL1	86400	STE20	310000	RTR1	685000	ECM1	291000	SSA1	1740000
TEF1	133000	SPT5	102000	RPL9A	720000	RPL4A	287000	SIS1	495000	PAB1	220000	RPB2	3650000	RKR1	406000	RPB3	539000
CAC2	95300	RPL9A	102000	SPT6	203000	TDH3	58400	SPA2	112000	ENO2	210000	RPO21	2710000	LEU1	434000	POR1	1480000
RPL32	200000	CET1	157000	TFG1	79100	HCR1	76500	PFK26	307000	POR1	78800	RPN2	239000	PFK26	1090000	RPN7	1030000
ATP3	119000	SPT5	984000	RPT6	54200	ATP1	55800	RPL4A	222000	RPL12A	109000	RPL12A	319000	SOD2	312000	STM1	1200000
RTT103	138000	TEF1	71400	TAF14	58700	ADE3	82700	ATP3	190000	PFK26	126000	CDC33	494000	PFK26	779000	TDH2	703000
RPO21	18700	RKR1	78200	RPB8	189000	SPN1	1400000	PFK26	85500	PFK26	442000	CCT7	397000	GND1	641000	PDS5	1380000
PAF1	338000	RPL43A	137000	FAS1	77400	STE20	261000	PDS5	2400000	RPS19A	206000	TDH3	880000	RPO21	2630000	ACT1	1390000
RPB8	229000	RPS6A	226000	STE20	132000	CCT4	436000	RPS5	280000	RKR1	58800	RTT103	1760000	KAR2	676000	PFK26	522000
SPT6	80100	SPT6	26900	HRP1	55200	STE20	135000	SPT5	109000	KEL1	109000	CDC19	414000	STM1	142000	SPT16	651000
SSA1	208000	RPB2	60600	RPB2	635000	SUP35	163000	AKL1	65400	STE20	249000	PFK26	28300000	PDB1	363000	RPS3	765000
RPL40A	219000	RPS8A	158000	CLU1	78100	NAB6	99000	PGK1	91200	PFK26	4680000	PDS5	422000	SUA7	950000	TFG2	902000
RPT3	295000	RPB2	271000	BEM1	94000	RPB2	542000	THI20	81600	PDS5	216000	RPT2	447000	ATP2	907000	CCT4	276000
FAS1	58600	RPS22A	66700	CET1	122000	KSP1	48800	TDH3	57400	TCP1	860000	PDS5	902000	ENO2	351000	BFR1	1520000
RKR1	323000	RPB2	278000	STE20	99600	RPO21	195000	RTT103	235000	ENO2	95900	TFG2	529000	RPN6	827000	SPN1	3850000
PFK26	156000	TFG2	941000	CTR9	133000	SPT6	92800	RPL16A	172000	MAE1	121000	RPL23A	526000	CCT8	1110000	ADH1	646000
KSP1	178000	SPT6	240000	RPB3	284000	ATG20	2260000	DED1	112000	TEF1	1400000	CDC16	1170000	RPS7B	803000	TFG2	5010000
PFK26	6200000	RPB8	888000	URA2	65100	TEF1	9390000	CCT3	103000	RPL25	354000	CTR9	241000	RPL11A	4470000	SPN1	5860000
FAS1	148000	PDS5	590000	LSP1	107000	PFK26	792000	KSP1	111000	RKR1	296000	RPS22A	413000	SNX4	297000	RPN1	1800000
IDH1	346000	RPB3	213000	RPL35A	728000	RPN7	136000	RPO21	101000	PFK26	200000	TFG2	4670000	PRT1	406000	URA2	375000
PDS5	463000	VMA2	67600	PFK1	56900	DOT5	135000	CDC33	928000	PDS5	336000	PDS5	960000	ACC1	484000	RPT5	2010000
TFG1	160000	RPS7B	153000	RPB5	121000	ARO1	82600	RPT3	73700	PDS5	115000	SSA1	869000	RPS8A	659000	SSB1	104000
LSG1	153000	SPN1	127000	PFK26	134000	CLU1	111000	PDS5	143000	PFK26	185000	LYS20	289000	RPG1	406000	KAR2	645000
RPS4A	321000	CHD1	76800	SCD6	72300	SPN1	1810000	RPL17A	145000	SNX4	273000	RPO21	1330000	RPS5	2690000	DST1	3520000
RPO21	283000	PDS5	177000	CDC73	207000	ATG20	104000	RPO21	88100	YLR243W	132000	SSA1	619000	TEF1	784000	TDH1	200000
UTP7	102000	NPL3	37800	SPT16	88400	PIM1	616000	RPL20A	105000	PFK26	195000	TEF1	669000	PFK26	1410000	PFK26	9410000
RPS6A	499000	ACC1	92400	SPT6	154000	CCT2	57200	ATP1	140000	PFK26	10500000	RPN6	417000	TEF1	902000	RPN9	1220000
RPL17A	157000	STE20	121000	TEF1	78900	PDC1	59500	SPN1	1730000	ESS1	135000	PFK26	722000	GLC7	563000	IDH2	746000
NEW1	149000	RPL4A	157000	RPL4A	119000	LSP1	103000	SPT6	212000	SSA1	129000	PFK26	598000	RPL12A	2120000	SPT5	847000
RKR1	217000	RPL8A	68800	SPN1	125000	RPS14A	487000	PDS5	562000	RPT2	91800	PDS5	244000	SNX4	334000	PGK1	787000
KSP1	115000	TFG2	214000	RPB3	337000	PFK26	250000	ACC1	42800	SNF1	341000	TEF1	1080000	RPO21	427000	TFG1	1760000
PFK26	1350000	SUP35	126000	ENP1	154000	RPB4	139000	SPT6	80400	CCT4	134000	RPL12A	698000	RPL23A	647000	SEC9	779000
RPB2	175000	RPN2	24800	SPT6	181000	TFG2	733000	SSB1	244000	CYR1	95300	SEC9	452000	RPL12A	358000	RPL20A	499000
RPB2	374000	SIS1	81300	TFG2	147000	URA2	103000	ATP2	135000	CLU1	68800	RPL7A	369000	SPT6	764000	TEF1	870000
RPT2	123000	INP53	63400	RPB11	125000	NPL3	125000	ARB1	64000	RPL13B	106000	LSC1	496000	FAS1	990000	RPO21	12200000
SPT16	222000	CCT7	118000	CDC16	99900	SPN1	29800	RPS8A	101000	RVB1	84600	RPO21	592000	RPL13B	1540000	ILV5	401000
SSA1	378000	PFK26	62300	STE20	110000	PDS5	487000	EIS1	117000	RPL8A	123000	FAS1	327000	RPB2	964000	NPL3	1220000
PBS2	96800	PFK26	1280000	GFA1	45400	RPB10	55200	ATP1	86400	RPB3	94500	PFK26	1190000	SPN1	2600000	RPB9	272000
RPO21	2250000	PDS5	1660000	CCT8	130000	RPN2	65900	TFG1	84300	RPN1	77900	CIT1	277000	GAL11	562000	PDB1	385000
LEO1	163000	RPB4	1720000	RPS3	448000	TEF1	258000	RPO21	169000	URA2	232000	PFK26	1810000	TSL1	219000	PDS5	639000
TFG2	1000000	SPT5	62900	KSP1	13500	YEF3	62600	CDC19	440000	RKR1	107000	BUD27	449000	CIT1	600000	CDC16	945000
AKL1	118000	SSB1	784000	ATP1	194000	ILV2	135000	SNX4	80700	TEF1	281000	PDS5	276000	RPL18A	830000	RPT5	352000
SPT6	561000	NSR1	92200	RPL8A	904000	ATG20	58500	PFK26	363000	RPL23A	2500000	RPO21	637000	CTR9	753000	ATP2	4820000
PDS5	143000	RPO21	950000	PGI1	89900	RVB2	81900	STE20	84200	RPN1	126000	ATP2	1020000	CDC33	837000	RPS6A	396000
CLP1	65100	RPB4	95700	TFG1	90300	THI20	93800	PFK26	626000	RTT103	200000	VRP1	175000	SSA1	563000	CIT1	712000
RPO21	89600	APL5	94900	RPB2	1630000	PEP4	62000	CDC3	64600	ATP2	225000	SHM2	351000	PFK26	3240000	RPS5	776000
SEC9	193000	RPO21	219000	TAL1	45200	SSA1	127000	TFG2	149000	TDH1	301000	RPN2	1840000	RPC10	530000	YPR091C	374000
RPO21	154000	TEF1	149000	SMC3	17300	RPB4	87600	TY1A-A	109000	TEF1	81900	RPO21	507000	SPT5	783000	TDH1	299000
PFK2	125000	RPB2	62700	CDC16	124000	PAB1	151000	CET1	92700	RPS8A	179000	PFK26	490000	RPS19A	490000	CCT3	1370000
RPO21	132000	LSP1	64100	RKR1	447000	SPN1	740000	RPN7	23500	RTF1	472000	SPN1	1250000	ASR1	491000	ATG20	260000
CCT4	162000	SUI2	35600	PSP2	38300	CCT6	142000	RPS5	90200	RPN9	85600	IMH1	1030000	MED8	475000	TCP1	432000
SPT16	901000	ALD4	97200	RPL16B	990000	PFK26	173000	RPG1	66800	SYP1	120000	RPL25	778000	RPN9	699000	SPN1	650000
RPB2	350000	TEF1	127000	PFK26	88100	PDC1	91100	ESS1	83200	RPB2	2550000	ZUO1	394000	RPB9	2380000	POB3	340000
TEF1	206000	RPN7	51100	MRPL1	93300	NAB6	92900	SSA2	113000	URA2	150000	SRB5	339000	TEF1	1130000	PFK26	708000
PFK26	143000	URA2	12000	SPT6	728000	RPB2	273000	ATP1	288000	PFK26	146000	SUP35	713000	BRE1	559000	CCT6	366000
PAB1	321000	BUD6	93300	DBP1	127000	RPB3	164000	RPN9	157000	RPN6	136000	SSC1	295000	PDC1	102000	TEF1	1530000
RKR1	669000	RTT107	84000	RKR1	35300	MIR1	30200	GPM1	60300	SPN1	151000	KIN1	318000	TEF1	1190000	NDI1	1810000
RPO21	1630000	RPL11A	312000	RPL7A	495000	PDS5	161000	GAL1	287000	TEF1	74100	RKR1	236000	CCT8	735000	PFK26	10400000
ATP2	170000	IMD1	151000	TEF1	89800	PBS2	103000	PFK26	6200000	RPS15	157000	ABD1	919000	CIT1	523000	HSC82	575000
RPO21	13300000	RPO26	277000	KEL1	94500	RPL16A	143000	PDS5	76600	RPB2	905000	PFK26	8230000	NDI1	385000	CPA2	619000
RPB2	252000	NDI1	133000	PFK26	1110000	PFK1	56800	PDS5	83400	PDS5	2280000	RPB2	406000	MIR1	2730000	RPN1	429000
TEF1	1800000	RPS17A	43200	PAR32	75700	POR1	177000	RPN1	89000	RPB4	548000	RKR1	506000	LSG1	1140000	FAS1	630000
TDH2	113000	SPN1	127000	ACC1	149000	CCT4	994000	RPN2	65200	PFK26	250000	RPB4	1270000	SAC1	397000	TFG2	3170000
RPL25	396000	PTK2	113000	AKL1	39000	PDS5	342000	PFK26	150000	SPT6	186000	PFK26	365000	TEF4	1290000	RPO21	2690000
STM1	228000	RPS5	139000	LSB3	128000	RPB5	116000	PFK26	70300	RPT2	94300	URA2	406000	TEF1	285000	PFK26	545000
TFG2	180000	RPB2	58000	SPT5	124000	CCT8	82800	PFK26	83700	CCT6	50800	RPB3	1180000	RPB2	805000	RPN10	652000
PSP2	117000	URA2	18800	SPN1	308000	RPB2	103000	PDS5	85600	RPB2	668000	MIR1	964000	LSP1	365000	RPN3	4290000
STE20	157000	GFP	1070000	CYC1	273000	URA2	71300	RPN3	130000	PFK26	1700000	RPN10	397000	TIF34	348000	SNF4	449000
RPB4	178000	VRP1	154000	TDH3	157000	MIR1	119000	RPL4A	180000	RPO21	169000	STE20	474000	NIP1	556000	RTT107	446000
BFR1	328000	ENP1	121000	SIS1	127000	RPS5	84800	CDC73	95700	SPT5	172000	PGI1	278000	RPO21	410000	TFG1	1390000
SPN1	315000	PNO1	83200	RPS7B	136000	RTF1	132000	RPN3	308000	SEC9	324000	TIF4631	471000	YGR169C-A	962000	ALD5	721000
PUF3	238000	RPS14A	446000	STM1	126000	TCP1	549000	RPB9	326000	ATP1	63800	IDH2	400000	PYC1	475000	GND1	255000
RPB2	234000	RPL20A	134000	RPL4A	170000	ATP1	300000	PIM1	245000	ERG20	66000	TCP1	498000	PFK26	722000	RTF1	2080000
ACT1	112000	RPL17A	124000	SPN1	1070000	SSA1	156000	KGD2	112000	FAS1	112000	RPB3	576000	ATG20	601000	ATP3	848000
SPT6	3150000	RPL16B	961000	CTR9	140000	PDS5	61200	SPN1	195000	SNF5	153000	RPO21	298000	STE20	387000	RPS7B	1260000
PDS5	131000	RET1	33300	TFG1	192000	SPA2	58200	MBF1	149000	RPS5	389000	FAA1	884000	SRB5	803000	RPL8A	1690000
CYC1	355000	NPL3	223000	PFK2	93200	RKR1	204000	RPB2	461000	RPO21	170000	RPT6	855000	RPO21	491000	ILV2	820000
CDC19	289000	RPN3	74700	RPN8	121000	RPL25	167000	RPS10A	69600	PFK26	131000	ADE3	310000	SEC9	800000	MDH1	90300
SPT5	54600	PDC1	155000	LEO1	128000	SNX4	122000	TEF1	343000	RPN9	130000	RPO21	314000	RPO21	558000	PFK26	1030000
RPL3	202000	SPT5	171000	RPB3	63100	RPO21	60900	PFK26	1490000	CDC16	87600	RPL18A	1540000	TDH1	589000	SUP35	665000
GFA1	115000	GFP	134000	PFK26	1030000	SPT5	254000	PEP4	86900	PBS2	300000	STE20	297000	RTF1	2510000	RPS7B	654000
RPB4	147000	ARO1	53200	RPL13B	143000	RPB2	211000	RPB3	53000	SPT5	721000	RPL38	761000	ACC1	351000	VRP1	557000
ATP1	289000	MIS1	74800	RKR1	95700	SSC1	115000	PSA1	166000	BMH1	89100	TCP1	3590000	RTR1	616000	DED81	403000
PFK26	3010000	SVL3	95300	RPB3	207000	HRK1	91400	BRE1	92500	PDS5	104000	ALD4	322000	RKR1	540000	PGI1	125000
TFG1	228000	TAF14	23000	NSR1	136000	RPS14A	240000	PDC5	33800	CCT2	260000	TEF1	869000	PIM1	645000	SIN4	621000
ADE3	19000	PET9	254000	RTF1	374000	RPS24A	344000	CCT8	44400	CET1	85500	TCP1	582000	RPB2	18800000	SIS1	693000
SPT6	208000	RPS16A	52400	PSA1	66800	RPO26	57900	RPL32	90000	URA2	50000	RPN9	512000	ENO2	1730000	PDS5	2570000
RPO21	646000	SNF1	61800	CTR9	640000	PGK1	68000	CHD1	80100	PFK26	94900	TCP1	3450000	SPT5	1660000	TCP1	582000
ATG20	134000	SPT16	101000	ATP1	137000	PFK26	145000	RPG1	115000	SPN1	204000	ACC1	457000	PFK26	847000	SPN1	461000
VMA2	182000	TIF4631	32200	PYC1	113000	CPA2	39700	PEP4	96300	LSB3	108000	GAL11	630000	KGD1	356000	RPB2	510000
PFK26	138000	CCT3	178000	RPS6A	111000	SPT5	74400	SRV2	62900	PIM1	394000	RPN1	233000	ACT1	485000	RPO21	737000
TEF1	342000	PFK26	199000	YHM2	68700	SEC9	162000	NUP116	67100	KGD2	203000	PDS5	182000	RPT1	1820000	ACC1	512000
TFG1	4770000	CTR9	70300	RPC10	69100	TDH2	78900	FAS1	101000	ATP1	98200	SPT5	2140000	RPN9	556000	NAB3	578000
RKR1	133000	RPG1	95600	SNX4	114000	RPB2	1790000	PFK26	2400000	TEF1	275000	RPO21	2750000	RPL38	3430000	SIS1	1460000
SNX4	162000	CCT4	89400	NIP1	177000	RPL8A	74500	RPS7A	109000	BEM2	99400	RKR1	55700	RPN2	1120000	TEF1	341000
SPT6	199000	CDC19	159000	PFK26	129000	RPO21	327000	TFG1	2170000	PDS5	57800	TCP1	552000	PDS5	489000	NDI1	447000
RPL14A	399000	RPL33A	147000	TFG1	517000	STE20	83700	RPS7B	151000	MDM38	102000	RKR1	97600	NRD1	114000	RPO21	1930000
SIF2	111000	SPN1	485000	NAB3	87600	TCP1	88100	TDH3	61100	RPL25	127000	SHM2	319000	KEL1	519000	LEO1	595000
RPB8	308000	RPO21	1490000	PSP2	40400	RPB11	860000	PDC1	65400	TFG1	166000	RPB3	719000	UGP1	581000	CDC10	392000
RPS2	162000	PAB1	84000	ALD5	67300	PDS5	2150000	RPT5	78000	RPB2	100000	STM1	499000	NDI1	622000	RPT3	529000
SPN1	2280000	RPB2	47300	RPS5	729000	RVS161	175000	PAB1	124000	CCT2	215000	TEF1	840000	RKR1	647000	RTT103	1740000
CTR9	99800	ACC1	86700	FAS1	33900	FAS1	68600	SSB1	115000	RPS8A	133000	RPO21	753000	TEF1	735000	BIO2	831000
PDS5	1930000	CDC16	96800	IMD3	55100	ACC1	54900	RPN11	85100	RKR1	44100	CDC48	233000	YPR091C	1290000	STE20	397000
SPT6	178000	RTF1	125000	RPB5	1730000	PMA1	92300	DST1	559000	PFK26	223000	KGD2	498000	RTT103	496000	RPT2	515000
ATP2	106000	TEF1	156000	RPB3	285000	RPT2	49400	ENO1	91100	RPO21	207000	RPT5	706000	CCT3	792000	PDS5	2930000
ACC1	102000	RPL4A	72200	SPT6	71200	TFG1	797000	CDC19	169000	BUD6	222000	DUN1	453000	CCT6	529000	PUF3	620000
TAF14	146000	PAF1	137000	CYS4	124000	CET1	130000	YCK1	47200	SPT6	316000	TFG1	1390000	RPT1	3030000	CDC48	278000
HRK1	92200	RPL18A	1090000	PFK26	1070000	FAA2	71200	POR1	286000	RPN12	105000	PFK26	658000	CTR9	980000	RPO21	531000
SSB1	244000	SSD1	209000	SUP35	63500	POR1	189000	RKR1	109000	CDC39	89900	PDS5	465000	SPN1	932000	POR1	1420000
SPT5	198000	STM1	486000	SSA1	114000	SPT16	17200	POR1	87600	ATP1	249000	ATG20	396000	RPN2	528000	ATP1	2970000
RPT3	60600	PDS5	149000	SPT6	78700	PFK26	128000	STM1	153000	RPN11	247000	BUD6	558000	RPB3	753000	RPB2	288000
PFK26	793000	RPL14A	68600	RPS8A	159000	RPN1	146000	RPN8	56600	PDS5	326000	PGI1	147000	RPB2	5570000	TFG1	834000
ALD6	123000	PAF1	81700	PFK26	53200	PDS5	1210000	TFG2	513000	ATP1	65300	RPL13B	498000	RPT6	2950000	SPN1	9680000
RPL12A	4440000	RPL33B	82400	CAC2	54600	SLA2	81700	RTF1	647000	ABD1	324000	PFK26	317000	RPB4	3910000	TFG2	2350000
LSG1	800000	PFK26	119000	RSP5	57200	STE20	106000	RPN11	239000	CCT4	257000	RPO21	5210000	PYC1	421000	RPO21	7670000
TFG2	2670000	RPL12A	129000	TFG2	2530000	FAS2	75900	RPT1	41400	TEF1	850000	TFG2	253000	RPO21	3730000	RPS6A	1150000
RPL31A	118000	STE20	94200	SPT5	643000	RKR1	131000	RVS167	68800	SPN1	148000	YPR091C	545000	GDH1	429000	YLR243W	547000
LYS20	98100	YEF3	41600	CDC10	46300	RPL32	76500	RTF1	112000	RPO21	194000	PIM1	829000	BUD6	425000	RTT103	2020000
TEF1	195000	SPT6	242000	CCT7	88600	PFK2	312000	RTR1	180000	RPB2	101000	SEC16	267000	RPT6	1590000	PFK26	664000
PDA1	120000	TDH2	139000	MRC1	105000	ARO1	77200	RPL25	571000	KSP1	118000	FAA4	286000	RPO21	886000	PFK26	403000
RPL33B	230000	CCT6	58800	RPL20A	331000	NIP1	84600	PIM1	90900	PDS5	178000	SAC1	356000	RPN11	1970000	STE20	692000
RPB3	307000	PDS5	382000	RTR1	66900	CET1	97500	RPB3	79700	DED1	94400	RPB2	372000	PDS5	1790000	ABD1	1460000
RPO21	38900	YPK1	67700	SSA1	295000	RPL4A	164000	VMA2	76900	NDI1	120000	FAA1	363000	SAM1	467000	RPN7	568000
SPN1	589000	CET1	87900	ALD4	117000	RPT6	1060000	CCT3	60100	RPN1	40200	TDH1	198000	PDS5	286000	CCT8	442000
RPB2	150000	RPS7A	72600	RPL33B	154000	PDS5	74200	NAB6	62000	CDC33	240000	CDC16	997000	TDH1	390000	TSA1	830000
CCT8	110000	SSB1	59900	SAM1	81100	SNX4	149000	CCT6	90100	RPS7B	231000	TDH1	4810000	LEU1	648000	RPB9	3670000
RPN8	99200	PFK26	112000	URA2	113000	PFK2	159000	RPS3	1130000	TEF1	597000	CCT4	494000	PDS5	543000	RPB2	519000
SNF4	119000	RPL4A	130000	SSB1	157000	RPL7A	85700	CTR9	222000	PFK26	587000	BFR1	644000	RPS16A	75400	PDS5	911000
PDC1	105000	RPL25	83900	RSP5	86700	PFK2	139000	CIT1	59000	RPO21	119000	KSP1	363000	RVS161	442000	MIR1	1780000
RPB4	908000	TFG1	101000	ATP1	213000	TDH1	86000	RPL4A	193000	STE20	66600	TFG2	497000	PDS5	325000	RPN1	576000
SSA1	98100	RPL31A	87300	SPT6	164000	RPN3	341000	SLA1	147000	CAC2	81800	SLA1	435000	CCT7	1150000	PFK26	917000
SEC9	107000	BMH1	28200	SPT5	205000	KEL1	47200	NDE1	111000	PAF1	118000	SPN1	558000	CCT2	1560000	PFK26	9920000
CCT8	240000	RPL2A	42500	GAL1	139000	SUP35	135000	RVS167	91700	YPR091C	129000	NAB3	260000	SNX4	454000	ENO1	629000
PFK26	11000000	CTR9	322000	CTR9	56200	PFK26	1790000	RPB2	170000	PDS5	75300	CTR9	489000	PFK26	1880000	RPO21	1110000
TUB1	132000	SLA2	74600	PMA1	91100	PFK26	92100	RPL13B	97400	RPB3	365000	RPT6	990000	STM1	1970000	CCT6	277000
SPT6	56700	TFG2	128000	SPT6	27600	ATP3	83000	CET1	63100	LYS20	112000	HSC82	1160000	RPL7A	476000	CDC19	521000
PFK26	344000	RPA49	48100	RPN2	48400	PFK26	176000	URA2	87800	CAM1	168000	LPD1	310000	CET1	572000	TUB1	264000
ACC1	240000	RPB2	4380000	RPS5	104000	SPN1	625000	RTT103	67700	SPN1	1040000	ILV2	339000	URA2	593000	RPS3	943000
PFK26	1930000	RPB2	128000	RPL4A	159000	RPN1	135000	PDS5	60900	RPO21	112000	RPB2	745000	ATP1	437000	TEF1	651000
ABD1	143000	RPB8	95400	RPB5	166000	RPS8A	156000	RPB2	65800	RPS7A	214000	PFK26	380000	NPL3	6420000	BUD6	584000
RPN8	55000	FAS2	96400	RPB3	2360000	RPT3	19800	ALD4	102000	ATP2	145000	RPB2	748000	KSP1	564000	TCP1	4130000
RPL11A	3300000	SPN1	74800	PFK26	187000	RPL4A	47800	TEF1	23600	GPM1	35200	RPT5	340000	TDH3	274000	ATG20	775000
CLU1	102000	PDB1	110000	GFP	3940000	VMA2	86200	RPL25	81600	RPS2	108000	IMD3	423000	CEG1	484000	CEG1	527000
APL5	121000	SPN1	193000	TCP1	207000	PDS5	1810000	POR1	171000	PFK26	85700	STE20	457000	RPL12A	836000	HSP60	230000
TEF1	255000	SPN1	769000	PSP2	100000	MET18	39200	SPT16	82700	TDH2	90300	ABD1	282000	SEC16	667000	ALD6	727000
CEG1	90200	RPN1	130000	ADE3	75000	RPB8	112000	RPL7A	213000	GET4	24700	URA2	312000	CCT4	447000	ATP1	693000
RPS26A	2120000	RPT3	253000	SLA1	77400	RAI1	77000	RPL4A	183000	RPN9	242000	ALD4	1110000	PFK26	26600000	RPT1	606000
RPO21	508000	STM1	82100	FAS1	122000	RPL23A	1180000	RPL4A	158000	RPN7	66400	RPO21	340000	TEF1	882000	RPB8	744000
RPO21	109000	SPA2	101000	CCT4	345000	RPL16B	131000	KSP1	72400	TEF1	554000	SPT16	1020000	TEF1	281000	DBP1	555000
RPL28	136000	RPL9A	486000	TCB3	63300	PFK26	1710000	RPB3	111000	RPL1A	79800	QCR2	463000	MIR1	1280000	RPB3	392000
ATG20	166000	TUB2	98900	PFK26	525000	SNF1	275000	RPB11	90100	PFK26	3570000	RPO21	759000	CCT3	1160000	SUP35	585000
RPB11	970000	KEL1	54800	RPB2	304000	RPS3	1670000	ESS1	84800	TAL1	46700	PDS5	928000	ACC1	676000	ENO2	452000
RPO21	338000	RPL6B	110000	DBP2	78800	RPN7	80600	SPN1	192000	IMH1	156000	ATP2	1280000	SSB1	465000	GDH1	343000
NPL3	848000	BUD27	78800	MYO2	33700	RPL24A	163000	PDS5	129000	RNQ1	279000	RPO21	444000	RPN1	483000	YGR169C-A	1210000
RPS8A	215000	RPB4	90700	TFG1	8120000	ATP2	233000	YLR243W	86300	ADE3	102000	DED1	389000	CCT4	1310000	SUP35	591000
RPO21	4500000	TEF1	223000	RPL12A	196000	RPS8A	230000	RPB11	62400	NPL3	212000	BRE1	279000	RPL23A	1800000	CCT7	643000
RPL19A	1180000	SPT5	85900	RPL2A	138000	RPL38	1250000	RPB9	128000	ALD4	113000	CIT1	289000	PGK1	702000	PGK1	601000
URA2	95700	ABD1	419000	FAS1	49000	PFK26	352000	CDC73	79600	LSG1	178000	STE20	463000	STE20	492000	RPB2	4690000
ATP1	93400	URA2	55500	PFK26	88100	TEF1	63400	PFK26	181000	PDS5	210000	RPS13	1120000	SSC1	428000	KGD2	603000
RPB10	117000	RPS6A	128000	STM1	86100	RPO21	81700	TIF4631	152000	SUP35	412000	RPL28	657000	CCT4	372000	ATP3	725000
UGP1	253000	RPL25	228000	RPB5	351000	SPT6	205000	PDS5	681000	RPL7A	168000	RPB3	452000	RPN2	598000	MIR1	535000
RPB4	1380000	ATP2	158000	RPB5	45200	NIP1	260000	SNX4	33900	FAS2	88200	CCT8	801000	RPL12A	516000	RPN2	2460000
RPL6B	407000	RPN2	68500	PFK26	109000	CET1	647000	RPN9	139000	RPB3	133000	LAT1	386000	ARO1	289000	PFK26	597000
RPL27A	1200000	PFK26	1060000	SSD1	57700	PFK26	136000	SUA7	265000	RPN1	47200	RPO21	1740000	SPN1	14000000	MED1	365000
RPL13B	1890000	DED1	73000	RPB5	97400	SSA1	134000	RPT1	60300	STE20	163000	TEF1	365000	RPB2	1610000	PDS5	268000
STE20	171000	RPG1	62500	RPL8A	195000	RPL11A	165000	RPB3	224000	PDS5	390000	RPB2	616000	PFK26	3360000	TDH3	1220000
SUA7	126000	SPN1	166000	NDI1	75200	RPB2	1080000	TEF1	259000	PDS5	2450000	RPB11	837000	RPT5	504000	STE20	633000
RKR1	96100	PDS5	643000	PFK26	251000	EGD1	87300	PDS5	2540000	RPL13B	220000	RVS161	425000	PFK26	524000	RPL16A	750000
LSG1	268000	PDS5	115000	PAL1	111000	RPB3	141000	RPN11	152000	RPN3	70900	RPL12A	2250000	SIS1	506000	STE20	949000
RPL18A	3590000	SSA1	112000	RPT2	166000	IMH1	119000	TEF1	263000	PFK26	1240000	NSR1	345000	ENP1	956000	TFG2	5250000
SPT5	177000	RPL17A	90900	RPO21	3660000	RPB4	257000	URA2	62800	IDH1	94000	RPO21	610000	RPO21	26600000	TEF1	522000
LGE1	117000	SPT16	133000	AKL1	86900	PNO1	99700	RPB2	89200	RPT1	82100	RPB8	1220000	ALD4	495000	URA2	652000
RPL25	183000	RPT1	38000	IDH1	47600	RPL16B	382000	CCT3	60200	YPR091C	103000	RPB2	581000	TY1A-A	477000	RPL14A	1940000
RPB3	231000	RPS24A	88200	CCT4	439000	FAS2	96900	NDI1	84700	CIT1	510000	SUA7	1040000	STE20	446000	ALD4	445000
RPS7A	19900	FAS1	52600	TAL1	75600	STE20	140000	RPL23A	1210000	RPO21	107000	STE20	2540000	SSB1	1810000	PFK26	2410000
RPL14A	298000	LEO1	75300	TFG1	109000	RPL14A	80800	PDC1	87100	RPO21	190000	RPB3	476000	THI20	314000	RPO21	4010000
NIP1	204000	CCT2	271000	CCT4	90100	PFK26	262000	CTR9	120000	THI20	111000	CTR9	878000	RNR2	302000	SPN1	2300000
SIS1	538000	UBA4	237000	ATG20	2470000	PFK26	252000	CIT1	49400	ENP1	110000	TDH3	804000	RPL1A	91500	PMA1	809000
RPB2	98000	RPB2	578000	PFK26	155000	DHH1	147000	SSB1	96100	RPT5	61000	DBP1	363000	KAR2	687000	COR1	825000
RPS14A	198000	PFK26	101000	RPB2	4200000	RPL30	84200	EFT1	82900	NAB6	61900	SPT16	757000	PDS5	741000	PFK26	2490000
CIT1	383000	PDC1	90900	SPT5	79600	HXT4	192000	MIR1	115000	ATG20	326000	RPO21	814000	DPS1	243000	NPL3	810000
YEF3	122000	RKR1	306000	JIP4	103000	RPO21	5000000	PFK26	1200000	ATG20	144000	RPS8A	439000	RGR1	398000	ARO1	447000
PFK2	150000	DED1	42100	RPS13	133000	RPO21	985000	RPB2	71700	ILV2	266000	STE20	768000	RPO21	592000	RPN9	501000
ALD5	284000	PFK26	80000	SEC9	187000	RVB2	53300	RPB4	137000	NDI1	124000	SSA1	602000	LGE1	417000	STE20	112000
PFK26	125000	RPB2	178000	SIS1	373000	RPO21	313000	RPS7A	125000	RPO21	66600	SIS1	601000	RNQ1	600000	PDS5	976000
RTT103	210000	CIT1	57400	CCT2	65000	RPN11	133000	PFK26	2160000	RPL25	920000	ENO2	342000	SPN1	689000	RPN6	610000
SPA2	200000	RPB9	3640000	GAL2	16400	RPT5	104000	SHM2	105000	FAS1	106000	RTR1	329000	TSL1	409000	SSB1	1630000
GFA1	114000	SPT5	54600	PFK26	269000	ENO1	114000	PFK26	3460000	CTR9	700000	RPB2	1620000	SPT6	694000	LEU1	544000
RPO21	150000	RNA14	55900	RPL13A	230000	RPO21	1280000	RPL18A	79100	RPO21	218000	RPO21	3650000	PFK26	10400000	NPL3	563000
SNX4	398000	ATP1	96000	PAB1	130000	URA2	87900	RPN11	134000	ACC1	145000	SPN1	14900000	SSB1	1830000	PFK26	827000
RPO21	961000	RPL14A	423000	PDS5	233000	EIS1	80300	RPO21	594000	TEF1	31300	BUD6	99600	STE20	824000	IMH1	838000
SPN1	410000	CDC10	80000	RPS15	70800	STE20	310000	TFG2	1830000	PDS5	491000	PFK26	690000	KAR2	305000	PSA1	889000
SSA2	144000	RPO21	164000	RPN12	77900	SKG3	155000	RTF1	227000	LSP1	144000	TEF1	433000	BUD27	2130000	POR1	610000
ACC1	386000	ASR1	59200	SEC9	204000	COP1	58600	MOT2	65600	RSP5	135000	RPO21	53600	SPN1	7720000	PFK26	582000
TSA1	141000	SIS1	330000	RPO21	213000	PFK26	646000	PFK26	73700	CDC19	63600	RPO21	2770000	RPS7B	568000	RPL4A	728000
STM1	183000	SPT6	960000	RPO21	126000	SSK2	51800	CYC1	232000	FRA1	81500	RKR1	358000	RPS19A	5610000	MIR1	760000
RPL13B	100000	STE20	79600	PFK26	92600	RPL4A	62600	PFK26	7920000	PDS5	204000	CYS4	236000	SUA7	8570000	RPB4	2080000
SPT5	663000	RPB4	161000	SIS1	82900	ARO1	35400	CCT4	82000	RPB4	139000	TSL1	346000	ILV2	323000	LPD1	396000
CEG1	426000	RPB2	101000	SPT5	42200	THI20	104000	RPL38	146000	SOD2	84600	RPN6	456000	RPG1	439000	RPN9	769000
RPB4	3320000	PFK26	50500	RPS13	228000	RPL27A	679000	TSA1	101000	COP1	60100	RPL11A	2720000	SIZ1	398000	RPL38	7980000
PGK1	254000	CCT8	111000	NIP1	203000	RPN8	108000	RPL9B	103000	CCT7	256000	TUB1	357000	RPO21	1110000	RPN6	1720000
ATP1	230000	MDH1	31000	TCP1	181000	PFK26	161000	RPN6	60700	FAA1	95600	URA2	483000	RPT6	1260000	GAL11	538000
RPS17A	248000	IMD3	142000	RPB2	23300000	HSC82	152000	RPL43A	106000	PUP3	51900	SNF1	231000	CCT4	837000	SPN1	1340000
NPL3	127000	CET1	64100	TEF1	124000	TDH1	37800	SBP1	86800	PFK26	5260000	BFR1	1040000	TEF1	439000	RPB5	704000
GFP	97000	RPL27A	438000	PFK26	78300	RPS6A	115000	RPN6	228000	RPB2	11000000	SPN1	833000	HEM15	514000	RPS3	4960000
RPL9A	873000	PFK26	113000	RPB10	114000	STE20	114000	PFK26	325000	SSB1	1280000	PFK2	372000	GND1	272000	RPB2	292000
CDC16	148000	RPS14A	89600	RPL36A	108000	RKR1	49000	PDS5	153000	SNT1	152000	URA2	1680000	SPT6	818000	RPL12A	680000
SSB1	116000	IDH1	94000	FAS2	63700	RPA49	50600	TEF1	93700	NIP1	260000	RNA14	136000	RPB4	379000	CCT2	275000
PFK26	137000	CTR9	95400	RPO21	379000	SPT16	159000	RPL14A	146000	TDH2	1050000	PFK26	493000	PIM1	3850000	LSB3	463000
STE20	237000	PFK26	82900	RPL16A	69500	TFG2	311000	SPN1	204000	YGR169C-A	227000	PSA1	807000	RTT103	1630000	RPO21	624000
RPB4	273000	RPL6A	105000	LEO1	252000	RPG1	110000	ACC1	107000	TEF1	122000	RPB4	565000	RRF1	511000	TEF1	466000
IMD1	361000	URA2	55200	PAB1	168000	TFG2	461000	RPS4A	103000	TEF1	309000	EIS1	358000	SLA1	492000	RPL25	544000
SPT6	114000	ATP1	241000	RPS22A	259000	CDC39	51800	CCT7	122000	RPB2	2270000	KGD2	841000	TCP1	6120000	TFG1	774000
FAA1	118000	RPS5	97900	RPL40A	94100	RPL18A	149000	CCT6	337000	RPB2	88500	STE20	1390000	TPI1	826000	LEU1	416000
CET1	1380000	GDH1	99200	SLA2	53600	PFK26	86600	ATP3	239000	TEF1	167000	CCT4	720000	URA2	2000000	ATG20	1250000
TFG1	1050000	RPS14A	579000	RPB4	150000	RPS7A	194000	TFG1	102000	NIP1	120000	SRV2	243000	RPO21	1920000	ATP1	914000
PFK26	380000	CTR9	54900	RTF1	155000	RPT4	29700	CDC33	182000	CCT3	414000	RPT4	247000	ABD1	486000	SSC1	289000
SEC9	152000	PFK26	4890000	RPL15A	103000	POB3	146000	LSG1	123000	ENO2	185000	PDS5	1390000	RPT2	484000	CDC19	491000
RKR1	74700	ARB1	73700	CIT1	101000	POR1	87900	TEF1	710000	CCT3	129000	RPO21	1070000	CCT2	378000	MBF1	1210000
HBT1	121000	IMD1	119000	SPT6	123000	DED1	111000	DED1	97300	ACC1	122000	MDH1	135000	SIN4	598000	SVL3	247000
NDI1	178000	MDH1	87100	ARF1	28300	RPB2	451000	SPN1	91600	RPB2	1130000	RPL4A	1590000	RPL23A	1190000	ACC1	699000
RPB2	158000	RPS5	57700	SPN1	1140000	RPS23A	39900	HOS2	97900	RPL25	653000	DPS1	450000	TEF1	601000	STM1	507000
RPT5	103000	RTT103	48500	PFK26	404000	FET3	99900	TDH3	216000	PDS5	101000	RPT6	278000	RPL15A	330000	SPT5	419000
RPO21	224000	RPB3	92800	RPB2	6030000	RPN9	133000	RPL12A	847000	PFK26	142000	RPN3	574000	RKR1	359000	SSB1	598000
RPS22A	224000	RPL16A	79400	PDS5	148000	NAB6	66200	RPS3	1260000	PDS5	2260000	RPB11	311000	SPN1	824000	ACT1	443000
LPD1	111000	PDS5	427000	NIP1	239000	SSB1	181000	DED1	100000	MYO2	143000	URA2	664000	PFK26	19800000	SPN1	1190000
SYP1	137000	RKR1	76500	CDC73	96800	NUT1	102000	ALD4	155000	DOT5	150000	SPT5	308000	SRV2	387000	RPB2	708000
RPT3	15500	RPL3	91700	RPO21	174000	NPR3	56500	PFK26	397000	SEC9	148000	RPT1	1780000	SPT6	419000	PFK2	525000
RPB4	83000	PFK26	2500000	PFK26	6110000	CDC19	456000	RPN7	50900	PIM1	125000	SUP35	530000	RPO21	374000	SOD2	341000
RPL4A	166000	TEF1	181000	SPT5	356000	ACC1	173000	TEF1	14200	PIM1	578000	RPS5	443000	RPB11	334000	TFG1	1740000
RPS7B	287000	TFG1	1840000	PDS5	208000	TDH3	42700	RSP5	79300	RPL38	263000	LEU1	642000	RPO21	2260000	RKR1	874000
SPT5	194000	RPG1	54600	SPT5	223000	SPT6	219000	RPB3	152000	SSA2	125000	PAL1	263000	NDI1	1360000	PFK26	986000
BUD27	651000	CDC19	52300	TEF1	9780000	RPL11A	456000	RKR1	91300	TEF1	267000	CCT4	3640000	RPB7	501000	RPL7A	653000
PFK26	642000	ADE3	61400	STE20	86800	MBF1	543000	RKR1	71800	BFR1	205000	SPN1	505000	RLF2	453000	NUT1	418000
ALD4	152000	STE20	55000	RPL8A	57700	YPR091C	157000	RPB2	89400	SSC1	73100	RPT2	319000	CCT4	379000	RTF1	696000
URA2	227000	RPS7A	477000	TIF34	167000	RPS17A	57800	RVB2	48300	SPT5	152000	EFT1	955000	EFT1	2450000	GFD1	289000
ARB1	249000	RPL25	754000	ADE3	96000	SPT6	527000	ATG20	157000	SSA1	544000	TFG1	1030000	PDS5	1640000	CCT8	282000
RPL3	111000	KSP1	57900	RPB2	48000	ATG20	121000	RPL23A	122000	RPB2	177000	FAA1	346000	SIS1	1760000	KGD2	557000
RPT6	180000	RPB3	79200	PFK26	1250000	RTR1	84700	POR1	95300	PDS5	384000	TEF1	313000	GND1	406000	SPT6	1480000
ATP1	184000	RPL25	71700	RPO21	572000	CCT2	109000	ATG20	66700	RPB5	69100	CDC19	679000	PGK1	322000	UGP1	634000
RPB2	211000	NPR2	109000	PFK26	91200	ACT1	585000	TFG1	104000	PFK26	198000	TIF4631	772000	SPN1	613000	URA2	1780000
ABD1	131000	RPL23A	101000	EXO84	49800	PAF1	92700	RPL9A	108000	RPS14A	1260000	PFK26	5170000	TEF1	522000	RPB2	816000
RPS14A	1020000	RPL22A	73900	BUD27	165000	RPN6	98000	PDS5	709000	BRE1	58900	TUB1	486000	TIF4631	506000	RPO21	475000
SUA7	531000	RPL8A	274000	PFK26	350000	SSA2	98900	ATP1	97400	RPB3	355000	RPO21	12300000	RTF1	1040000	ATP1	191000
RPL4A	205000	PYC1	64400	ALD6	91100	PFK26	214000	RPS24A	159000	TDH3	54700	CIT1	269000	PDS5	13000000	ALD4	1350000
SSA2	146000	PDS5	322000	ATG20	63300	RPO21	99400	RPB4	546000	RPO21	178000	NPL3	3390000	NSR1	429000	RPS3	956000
RPS2	118000	TEF1	90800	RPB10	100000	CHC1	144000	PFK1	27400	IDH1	103000	CCT4	759000	UBA4	759000	FUM1	570000
RPS16A	488000	LEO1	107000	RPL23A	668000	RPN11	457000	RVS167	62300	PGK1	92800	PDS5	474000	RTF1	614000	SAM1	463000
TEF1	229000	RTF1	163000	PDS5	280000	SSC1	108000	ARB1	83800	RPO21	316000	RPS24A	476000	TUB1	527000	ARO1	1150000
RPB3	84400	DED1	65300	SPN1	119000	PFK26	227000	PFK26	140000	PDS5	775000	PDC1	323000	SSA1	521000	PGI1	225000
RLF2	87100	RPB2	258000	IML1	97500	RPN5	75000	PDB1	232000	RPL13A	128000	SNX4	460000	SPT5	583000	PDS5	468000
RPL7A	359000	SPT6	206000	NPL3	82000	TFG1	1370000	BUD6	90600	RPO21	645000	ATP2	613000	MOB2	612000	TEF1	571000
CTR9	1080000	SPN1	160000	RPL14A	421000	SPT5	616000	ALD6	39600	SUA7	70100	PFK26	470000	GOS1	566000	PET9	2900000
LEO1	205000	CDC73	182000	SPT5	168000	ABF2	213000	SPT5	76100	HRP1	269000	STE20	446000	PDS5	398000	ALD4	723000
SPT16	244000	TFG2	217000	RPS16A	166000	SPT6	249000	CDC19	484000	CCT4	293000	PFK26	1380000	ARO1	386000	RPB2	3810000
RPS3	2860000	PDS5	810000	RPB11	529000	VRP1	145000	RPL38	168000	URA2	135000	RPB2	129000	RPT6	663000	RPT6	1790000
RPO21	289000	RPL24A	101000	SPT6	156000	SEC9	268000	SSB2	120000	PFK26	311000	RPS19A	304000	RPO21	642000	LSG1	677000
RPB3	865000	GPM1	36000	SPT5	669000	CCT4	118000	RTF1	307000	ATP1	183000	PDS5	1040000	GAL1	606000	TDH3	1310000
RPO21	308000	SSC1	48800	GFP	106000	SPT6	240000	RPO21	135000	SUP35	119000	RPB11	627000	RTT103	962000	RPN1	796000
ATP2	147000	PFK26	6710000	TFG1	160000	RPO21	66800	SSB1	163000	CHD1	148000	TFG2	1580000	PEP4	571000	RPB2	1370000
ACT1	906000	SNF1	96100	FRA1	56100	SPT16	343000	PDC1	45200	FAA1	15000	ACC1	450000	YSC84	1700000	STE20	3430000
BYE1	122000	TEF1	134000	RPB2	115000	TIF35	84000	RPL16B	747000	RVS167	91300	PGK1	408000	PIM1	1250000	RPO21	556000
RPN2	94200	RPB2	121000	YSC84	147000	ACC1	67400	SPN1	1120000	TAF14	945000	CCT8	633000	ARF1	419000	TIF4631	918000
RPP0	1020000	NIP1	180000	RPL33A	536000	RPL23A	292000	RPL7A	184000	WBP1	67800	GFD1	316000	RPN1	442000	PFK26	1490000
RPL16B	1940000	STO1	56000	RPS1B	341000	RPS7B	110000	TSA1	132000	RPS7B	372000	RPG1	361000	RPB2	564000	RPS13	748000
RPS25A	157000	CET1	488000	RPB3	134000	AYR1	91100	YHM2	137000	RPB4	159000	RPB11	370000	RKR1	326000	STE20	827000
RPS8A	209000	LPD1	87700	PFK26	986000	ATG20	67500	RPL4A	146000	NAB6	119000	RPB2	1990000	RPN7	680000	SUA7	1250000
RPS8A	135000	RPO21	876000	ACC1	197000	RKR1	77800	PFK26	325000	SIS1	153000	PFK26	308000	RPS24A	1310000	YPR091C	271000
CDC33	189000	PBS2	89800	PBS2	62700	TEF1	320000	RKR1	123000	PDS5	87200	SPN1	7950000	ALD5	544000	YPR091C	686000
NPL3	214000	CEG1	47300	CDC19	76500	GAL11	97600	RPL25	114000	SPN1	222000	URA2	284000	TAF14	392000	VRP1	468000
RPL8A	197000	SEC16	48700	RPS10A	126000	SPN1	113000	HSC82	101000	MIG1	127000	HOS4	839000	PDS5	2840000	PDS5	674000
SIS1	142000	TCB3	64400	SSA1	11500	SNF1	50700	RPT3	91300	RPB2	36000	RPB4	671000	RPT6	759000	RPB9	765000
TEF1	398000	SUP35	81900	ATP2	201000	RPN8	65800	RPL4A	1270000	RPB5	172000	RPB2	1130000	RPO21	437000	PFK26	9950000
RPN3	95300	SPT6	89800	RPB2	95000	BEM1	135000	RPT2	168000	SPN1	171000	RPS19A	522000	RPN1	3310000	SSB1	562000
SEC9	336000	RPL8A	72200	PFK26	103000	RPL25	111000	RPS17A	127000	ACT1	55000	FET3	221000	RPT4	381000	DUN1	357000
RPS22A	93400	SPT5	91800	RPL3	114000	URA2	214000	YPR091C	111000	YPR091C	108000	PFK2	438000	PFK26	5740000	RPS8A	619000
RPL32	168000	PIM1	75100	TDH1	207000	RPL25	495000	ALD4	249000	LEO1	162000	TFG1	453000	QCR2	600000	SPT6	344000
CTR9	465000	RPT6	113000	ACC1	95500	RPB11	69500	URA2	24600	IMH1	119000	SPT5	1380000	SUP35	563000	RPS7B	496000
KSP1	463000	STM1	63800	PFK26	399000	NAB6	76400	SVL3	59100	PFK26	164000	RPO21	992000	LEU1	783000	RPB2	197000
DOT5	119000	ACC1	78400	TFG1	2360000	FAA1	78300	KSP1	156000	SPN1	493000	RPS20	1270000	HRK1	701000	TEF1	996000
RPS6A	163000	SIS1	140000	ILV5	60400	KSP1	179000	RPB2	110000	ESS1	208000	SPT6	2420000	PIM1	321000	RPT1	6510000
SSB1	242000	PFK26	146000	RPO21	516000	SEC31	151000	GLC7	150000	PFK26	363000	CCT7	761000	KAR2	6210000	RPN8	1290000
PDC1	314000	RPS4A	177000	CCT8	99100	SPN1	206000	RPL12A	109000	RPS6A	767000	PFK26	593000	RPL8A	687000	CDC19	1070000
RPL35A	169000	TEF1	126000	CET1	89100	RPB3	39900	SPT5	129000	CCT4	91200	GLC7	969000	PFK26	591000	URA2	756000
STE20	77000	RPO21	47600	CDC25	49300	NPL3	85800	RPT2	158000	ILV2	102000	TEF1	772000	PFK26	307000	RPB2	1680000
URA2	119000	RKR1	96800	NAB3	76800	PDS5	67900	SNT1	153000	CDC16	169000	TEF1	744000	RKR1	2580000	SSC1	430000
RPO21	336000	CCT3	95300	RPL23A	471000	RPS6A	100000	URA2	79100	PHB2	50800	ACC1	460000	ARO1	39200	VMA2	467000
SEC8	98900	PDS5	262000	RPS4A	57200	RPS7A	72000	RPO21	156000	RPS24A	116000	STM1	126000	TFG1	709000	PMA1	607000
TEF1	138000	SNF1	51300	SPT6	56800	SPN1	185000	PFK2	151000	SYP1	121000	RPT5	956000	CTR9	490000	RPO21	2140000
RPO21	311000	RPP0	369000	VRP1	131000	RPL4A	117000	RPN3	96900	KIN1	86400	PFK26	627000	CCT7	1340000	RPG1	428000
PFK26	235000	RPL24A	141000	TUB1	71700	BOI2	72500	RPL33A	154000	FAS1	148000	PFK26	448000	SPT6	497000	LYS20	549000
IMD3	97000	RPS4A	113000	PFK26	351000	LAT1	215000	EIS1	71600	ACT1	286000	PIM1	1010000	RPB3	388000	SIS1	780000
PFK26	1340000	NPL3	95400	SPT6	84400	IML1	197000	SSB2	105000	RKR1	66000	RPS14A	931000	SIN4	351000	SPT6	348000
HCR1	110000	STE20	151000	ADR1	68700	RPS7B	208000	ABD1	88500	RPB4	240000	BUD27	742000	RTF1	914000	RPN10	605000
STM1	515000	PDB1	135000	DED1	90000	PFK26	1300000	LSP1	112000	CDC16	175000	RPS16A	39700	SEC9	309000	ABD1	1500000
CCT2	99400	SPN1	980000	PDS5	240000	SIS1	123000	PDS5	458000	RPL14A	479000	SIS1	452000	PFK26	34000000	RPO21	513000
DED81	116000	CEG1	77100	PFK26	1170000	RSP5	109000	PDS5	68000	TY1A-A	199000	YGR130C	377000	SPT6	602000	TEF1	515000
NSR1	118000	RPL23A	781000	SSZ1	165000	PUF3	104000	PSP2	115000	KSP1	176000	ALD6	257000	TFG2	982000	TDH1	8200000
GAL2	71200	CCT3	55800	SSB2	166000	RPL4A	51100	SPT6	111000	DUN1	165000	RPB2	795000	TEF1	448000	GRS1	490000
SPN1	1780000	RPL4A	89200	IMD1	62200	ATP1	61300	RPB4	517000	PIM1	240000	SCD6	442000	DUN1	839000	RPL32	639000
PFK26	87200	BFR1	128000	CDC25	76400	DED1	148000	IBA57	1220000	RPO21	453000	CCT4	369000	RTF1	441000	PFK26	1100000
TEF1	1370000	RPO21	119000	SYP1	90400	SPN1	329000	TIF35	90800	SLA1	587000	RTF1	964000	PIM1	604000	FAS1	416000
ADE3	259000	IMD3	39200	RPB3	194000	RPL25	93500	RPB2	149000	ACC1	155000	CIT1	309000	TCP1	8270000	RPB2	266000
PDS5	1190000	KEL1	93300	ACC1	111000	RPB2	119000	RPL23A	86200	PDS5	62800	RTF1	436000	RVB2	409000	PFK26	101000000
CCT7	205000	KAR2	110000	PGK1	77200	RPS7B	794000	GDH1	112000	FAS1	143000	RPO21	1310000	ATP3	1290000	PIM1	953000
CCT6	203000	PFK26	98200	CET1	44300	AYR1	97000	RPL12A	199000	STE20	70500	ABD1	2090000	SUA7	628000	SRB4	394000
RPL38	1890000	SPT5	1360000	PDC1	65900	SPT16	117000	TEF1	431000	ENO2	96600	PFK26	344000	CDC16	534000	PRT1	622000
PFK26	517000	RPO21	3560000	STE20	107000	SUA7	554000	SIS1	371000	RTR1	112000	RPB4	393000	TFG2	691000	RPN12	258000
RPS7A	231000	RPB10	41700	RPO21	1590000	RPL38	89900	CCT2	78200	RPL17A	149000	CCT2	325000	WBP1	288000	TEF1	369000
RPL33B	255000	RGR1	73700	RPB2	244000	RPB2	94600	YPK2	82900	SSA1	104000	SPT6	349000	PFK26	1050000	TEF1	413000
PDS5	796000	CCT4	136000	RPB2	73700	PFK26	4070000	RPL7A	142000	TSL1	181000	MBF1	1820000	PFK2	602000	TCP1	530000
RPN12	165000	ATP3	154000	ALD4	78500	SPN1	173000	TIF1	76300	TFG1	456000	ALD5	287000	NAB3	733000	LEU1	1490000
RPL23A	263000	SPT16	120000	PFK1	79800	RPA190	47300	PIM1	190000	LSP1	106000	RVB1	370000	RPB3	1610000	ARO1	439000
RPS24A	188000	ENP1	135000	RVS167	116000	MIG1	193000	TCP1	194000	PDS5	163000	RPL23A	1070000	RPL28	528000	SUI3	532000
MBF1	125000	RPT3	28800	PDS5	207000	SHM1	125000	AYR1	152000	SPN1	1590000	FYV6	387000	BUD6	397000	CHD1	269000
ATP1	98600	TFG1	99900	RPO21	122000	YPR091C	82600	PDS5	899000	IMD1	199000	SPT5	904000	RPL23A	452000	RPO21	14700000
CCT3	294000	SPT16	60400	RPB3	516000	THI20	56100	RPT4	72700	RPS17A	161000	RKR1	481000	RPN1	575000	RPS10A	715000
BMH2	183000	RPB11	60800	RPB2	359000	TFG2	374000	KEL1	54200	CAC2	102000	SES1	327000	PFK26	535000	TEF1	69200000
ABD1	243000	PFK1	52300	TEF1	265000	RPT1	250000	STE20	105000	RPL33A	198000	RPO21	416000	RPO21	738000	PFK26	509000
SPT5	94400	RPO21	328000	SPT6	45400	RPT6	352000	SNF1	90800	ABF2	525000	RPS3	2080000	IDP1	664000	RPC10	5260000
RPB10	163000	IDH1	23600	RPL17A	97600	CDC19	55400	PFK26	249000	SPN1	147000	RPS16A	263000	STO1	468000	SSB1	797000
IRR1	142000	ILV2	57900	NEW1	58500	TDH1	220000	EXO70	82900	RPL4A	2150000	RAI1	239000	PFK26	828000	PDS5	660000
CPA2	103000	TFG2	870000	FAS2	62600	RPS7A	100000	PYC1	77400	TEF1	409000	DST1	1810000	CDC73	707000	RVS167	697000
RTF1	973000	YLR419W	70100	SPT6	1070000	RTF1	92400	RTT103	344000	PFK26	4350000	LAS17	332000	RPP0	1620000	CCT4	547000
RPB2	361000	SPT5	209000	GFP	71100	RPN1	297000	DED1	102000	ACC1	233000	RPL7A	413000	RPB2	5980000	PFK26	94200
RPB3	102000	RPP0	77200	ATP2	104000	PFK26	146000	ILV5	88300	RPL27A	595000	RPS7A	118000	RPL4A	456000	RSP5	616000
SEC9	221000	PDS5	104000	SSD1	95500	TEF1	89000	RPS5	137000	RPN6	72200	PSA1	391000	ATP1	1150000	KSP1	1280000
RPS7A	522000	RPB3	67900	SEC31	118000	TIF4631	139000	NPA3	37400	CCT2	472000	PDS5	349000	RPT3	1660000	TEF1	495000
RPO21	292000	YLR243W	78300	SPT6	75100	BUD27	204000	HXT4	162000	MBF1	172000	HSC82	457000	CEG1	956000	SEC16	467000
CCT4	193000	BUD27	103000	RPL16B	1710000	RPT3	115000	NOT3	89600	SPT6	99600	PIM1	2040000	RPB2	135000	PDS5	299000
BFR1	272000	RPL38	1050000	RTT103	76400	RPB2	249000	RPS23A	40200	SAC1	162000	RPN8	741000	NDI1	312000	TDH2	6360000
RPL6B	137000	PAF1	89900	RPS24A	289000	CCT4	202000	CCT4	70200	RKR1	41700	PFK26	747000	STE20	3280000	SPT5	407000
RPS3	2330000	SPT5	839000	RPO21	1040000	CDC19	394000	SSD1	76200	DBP1	124000	SPT6	424000	PAF1	530000	SPN1	972000
RPC10	10400000	STE20	87300	RPB4	90100	SPT6	45600	RSP5	91800	SPT5	188000	SSB1	1030000	RPN9	544000	PFK26	726000
RPB11	220000	PGK1	89800	SPT16	136000	RPB2	134000	RPS14A	216000	RPO21	88300	ATG20	410000	PDS5	414000	RPB2	4300000
RPL25	1010000	SSZ1	89600	PAB1	207000	CDC39	138000	PDS5	483000	CCT4	300000	RPB2	3300000	RPT5	1090000	RPS26A	586000
PFK26	152000	SPN1	33400	SPN1	261000	SPA2	222000	VMA1	46300	PDS5	790000	ATP3	521000	RVB1	444000	RPO21	2010000
RPB4	143000	RPS5	109000	CDC39	70300	RPB9	1870000	RPS3	136000	RPN9	416000	CCT2	212000	ILV2	469000	RPB2	585000
RPP2A	159000	RPL13B	158000	GFP	131000	RPN2	150000	RPO21	2490000	TFG1	2780000	LEU1	926000	BFR1	566000	CCT4	531000
TFG2	3680000	CIT1	169000	ILV2	139000	CCT7	136000	GAL11	89700	SVL3	79300	ATP2	2150000	NPL3	590000	YPR091C	486000
RPL33A	476000	TFG1	400000	SPN1	131000	AKL1	116000	FAS1	54900	DED81	95800	CIT1	64500	RPN3	1880000	RPB2	7710000
TFG2	582000	RPA135	75200	NPR3	89900	PDC1	92300	CDC19	112000	RPN1	318000	TEF1	380000	RPO21	643000	RNA14	154000
PFK26	226000	RPO21	2150000	PFK26	245000	ACC1	158000	PFK26	356000	NPR3	63100	PFK26	4440000	CDC16	1950000	CDC73	594000
ILV2	82500	PFK26	6260000	RPB2	75300	SVL3	159000	ENO1	213000	RPO21	243000	RPS7B	311000	SSA1	1130000	THO1	598000
RPB9	151000	RPS16A	106000	CDC16	68800	BUD6	134000	RPN12	100000	TEF1	254000	CCT7	483000	PFK26	1150000	RPO21	484000
SPT6	116000	RPB3	45000	RPB4	1780000	RPT6	72700	SEC9	104000	PFK26	185000	PFK26	1000000	ARO8	390000	RPB2	2480000
RPL24A	157000	SBP1	88500	RPO21	117000	SUA7	388000	URA2	52300	RPL7A	178000	RPN6	2710000	PGK1	775000	FAA4	398000
PDX1	87700	CDC25	31000	CCT7	118000	RTT103	242000	FAS1	46300	SSB1	295000	RSP5	275000	TEF1	389000	RKR1	419000
SPT6	294000	CDC16	196000	RPS5	163000	BMH1	102000	SPN1	343000	RPL24A	860000	ATP2	317000	RPT2	1140000	PFK26	1330000
TEF1	151000	TEF1	105000	RPB2	1030000	PYC1	103000	SUP35	103000	RPL40A	189000	YPR091C	453000	RPL33A	503000	STE20	323000
MRC1	77100	RKR1	106000	ESS1	74000	TCP1	240000	PFK26	981000	RPO21	260000	RPL12A	379000	ATP3	364000	RPB2	380000
PFK26	105000	RAI1	63400	SPT5	1000000	SUP35	213000	RPS17A	130000	PFK26	100000	ATP2	657000	TEF1	559000	PFK26	473000
SPN1	2910000	ARO1	29800	KGD2	86900	RKR1	108000	RPL36A	144000	GPH1	62400	RPO21	459000	HXK2	403000	RPL36A	628000
PFK26	110000	RPL4A	650000	RPL28	336000	DIG1	108000	RPN2	50700	RPN1	124000	RPB2	682000	PFK26	1310000	NIP1	522000
SEC9	130000	RPB2	149000	RPB8	248000	FAS2	74500	RPB2	138000	CEX1	115000	PDS5	291000	GAL2	642000	COR1	464000
CDC33	1350000	YPR091C	84200	CDC33	87500	CCT4	53500	RPS5	251000	NRD1	107000	RPT5	423000	KSP1	515000	DUN1	394000
THI20	151000	YOL087C	79400	APL3	45100	PAF1	605000	SVL3	68500	HAA1	89500	THI20	202000	TEF1	756000	RPO21	309000
PDS5	1160000	BUD27	117000	PDS5	409000	RPB11	80200	MBF1	244000	KSP1	31500	TEF1	71300000	ADE3	740000	SEC9	886000
PFK26	137000	RPO21	1180000	SLA1	72400	TCP1	174000	CDC19	38100	MIG1	125000	PGK1	525000	RPT2	513000	UBA4	3780000
RPL12A	196000	PFK26	39600	ALD4	87300	GCN1	56400	MDH1	70000	SSB1	51600	RPB2	6300000	SPT6	344000	PHO87	280000
RKR1	222000	CET1	182000	SPT16	79200	ATP3	125000	DOT5	41600	YGR169C-A	244000	ATP1	604000	RPS3	2870000	RPL4A	781000
RPL23A	1050000	PBS2	84300	ATP3	88000	KGD2	57300	YGR169C-A	241000	CDC39	119000	SHM2	389000	TEF1	815000	PDS5	4120000
RPS7B	378000	CCT3	191000	RPS8A	226000	SEC31	63800	ATG20	227000	SUA7	234000	CTR9	306000	RPO21	1080000	CCT3	421000
RPO21	21300	CCT8	44500	SPT5	1720000	SVL3	66500	RPB3	61800	RPN6	169000	RPN9	305000	MED1	335000	TEF1	614000
CCT2	163000	CEG1	78000	SUI2	38400	SPT16	202000	RPL35A	109000	STM1	147000	PDS5	963000	STE20	700000	RPL1A	93800
RPL25	299000	SPT6	598000	PFK26	534000	UME6	114000	ENO2	70500	RPO21	1760000	CAC2	378000	LEU1	374000	PFK26	937000
RPB2	115000	RPL7A	430000	RPL16A	208000	URA2	43200	RPL31A	44200	EXO84	85000	SAH1	476000	POR1	495000	ATP2	1500000
RPS15	178000	YSC84	50400	MBF1	296000	SPT5	694000	RPL14A	112000	DIG1	98100	SNF4	256000	CCT4	538000	SSB1	1940000
VPS5	85700	ATG20	580000	RPN9	103000	PDS5	457000	STE20	107000	RPS24A	119000	PGK1	204000	RPB3	487000	LSG1	702000
PFK26	2490000	ATG20	110000	DUN1	68300	SSB2	125000	RPB7	144000	SPT5	118000	SEC16	296000	SAC1	798000	ARO1	714000
RTT103	146000	RPB3	88200	RPB10	30300	KAR2	94800	RPB4	53100	PDS5	127000	PDS5	1590000	GDH1	501000	TFG1	2460000
SPT5	101000	ADE3	84800	LEO1	79300	RPO21	1160000	RPL16B	352000	RPS7B	191000	RPN2	332000	PDS5	1060000	RPL36A	999000
SUP35	207000	PFK2	120000	SPT5	172000	ADE3	109000	PFK26	101000	RPT3	100000	RPS8A	338000	PTK2	511000	PDS5	812000
RPL20A	136000	RRP12	146000	RPB3	62500	RPC10	2090000	SSB1	167000	BEM1	100000	SSA1	2160000	RPL23A	5940000	PFK26	34500000
RVS167	250000	TY1A-A	171000	RPS7A	121000	RPN6	82400	RPS25A	129000	CCT7	380000	PFK26	4680000	RBG1	381000	PDS5	5830000
PFK26	144000	RPL30	77800	PFK26	92600	ABD1	90000	PDS5	95600	CCT8	205000	RPB3	360000	RPS7B	447000	RPO21	335000
KGD2	166000	CET1	1190000	PFK1	90300	PFK26	208000	RAI1	60800	RPN9	162000	RPS17A	403000	MET6	406000	PDS5	1120000
SSB1	111000	SSB1	65400	SPT6	457000	TEF1	36400	RPL8A	190000	TFG2	116000	URA2	418000	ARO1	370000	CCT6	353000
SIS1	454000	RPN2	158000	FUN12	69400	ATP3	171000	TCP1	312000	SEC9	108000	YPR091C	671000	NIP1	428000	CDC16	817000
SEC31	119000	URA2	69000	PDS5	581000	SSB1	332000	SPT5	152000	KSP1	134000	RPO21	839000	GAL1	1720000	RBA50	420000
PAB1	97500	RPB3	98000	RPB2	42900	CTR9	117000	PIM1	17700	PDS5	2130000	TDH1	239000	TAF6	390000	SPT5	238000
STE20	132000	RPS8A	225000	SIZ1	79000	SSA1	280000	RVB2	66600	PYC1	228000	CHD1	353000	RPB3	680000	VRP1	748000
PDS5	1680000	SEC31	44100	CPA2	62300	RPO21	518000	RPN2	122000	RPP0	100000	CCT6	288000	URA2	535000	PFK26	1100000
CCT4	704000	SSB1	79900	RPL40A	174000	BRE1	162000	PFK26	81400	PIM1	404000	ATP1	131000	RPB11	652000	CDC19	437000
RPN2	110000	TFB1	67500	RPO21	3720000	RPN2	138000	SEC3	41600	RPS20	423000	EAP1	503000	MIR1	3010000	PDS5	1380000
RPB9	1990000	RPB2	62000	RPS8A	177000	SPT5	256000	RLF2	82500	PFK26	269000	ATG26	143000	RPN8	3090000	KAR2	7040000
RPO21	2210000	ATG20	116000	PFK26	4750000	PDS5	310000	LYS20	81800	TFG2	629000	RPB2	496000	RPS7B	508000	ABD1	400000
PDA1	377000	RPS1B	573000	RPB3	195000	PDS5	3360000	PFK26	711000	SEC9	210000	GRS1	406000	HXK1	845000	MDY2	399000
ATP2	108000	RPS7B	151000	TFG2	1200000	CTR9	61000	SPT6	217000	TFG2	333000	RKR1	314000	ESS1	374000	ATG20	982000
RPG1	116000	RVS167	47200	BYE1	64200	TEF1	308000	EFT1	90600	RKR1	133000	TFG1	2040000	BFR1	1130000	RPS14A	682000
KGD2	126000	RPO21	2560000	ARO1	85900	TSL1	103000	RPB2	94800	RPN8	246000	RPL8A	999000	ILV2	591000	PGK1	773000
PRT1	186000	SPT6	73000	CYS3	60000	PFK26	1320000	EGD1	110000	TEF1	228000	POB3	221000	RPL18A	1070000	ENO2	604000
RPL35A	256000	RSP5	55200	IMD2	85200	FAS2	128000	SPT6	434000	PFK26	162000	PDS5	188000	RPO21	420000	SYP1	398000
RPL4A	901000	RPL16A	155000	CIT1	142000	PFK26	632000	FAS2	91700	VRP1	138000	STE20	417000	RPO21	466000	FAS2	321000
HRP1	110000	SPN1	37300	UGP1	81400	RPL12A	409000	RPO21	80600	RPN1	123000	ILV2	765000	CCT3	354000	RKR1	550000
RPL9B	188000	GFP	80800	POB3	137000	PDS5	819000	LEU1	121000	SPT6	271000	ALD6	496000	RPN2	7310000	PDS5	467000
DED81	141000	SUA7	409000	MIS1	73100	RPL25	99300	URA2	25300	RPT5	347000	RPB2	704000	RPN1	1010000	CAR2	501000
ILV3	93100	RPL32	118000	ARO1	63700	ENO2	79500	SEC31	57600	RPO21	471000	RPS7B	419000	PFK26	12700000	TEF1	2040000
MUD2	137000	SNF4	129000	ATP2	148000	PIM1	139000	RKR1	65500	SUA7	62500	SEC9	582000	TUB2	478000	RPB3	1620000
RPB2	136000	RPL17A	90800	URA2	49800	TDH1	92800	PFK26	67400	LPD1	114000	TEF1	617000	RPN7	197000	CDC16	741000
RVS161	52800	CDC19	624000	PFK26	228000	ENO2	142000	SPT6	125000	RPS4A	53400	SIS1	603000	PFK26	4780000	KGD2	933000
RPB2	8660000	PDS5	144000	RPB2	107000	SPN1	91500	STM1	180000	PFK26	245000	RPN11	656000	RPO21	464000	TEF1	534000
SSA1	305000	RNA14	53700	RSP5	104000	CCT7	296000	RPB2	124000	PIM1	154000	SIN4	608000	PAF1	1510000	FAS2	600000
RPL24A	390000	PSA1	125000	RPO21	1250000	COX1	135000	RPT5	40500	CCT8	1650000	MIR1	404000	RPL24A	4150000	RPN13	1210000
RPB3	524000	RPS15	40200	STE20	245000	TEF1	236000	PDS5	66200	PFK26	453000	RPB2	2190000	CCT5	742000	RPL18A	494000
ACC1	171000	ARO1	114000	RPO21	894000	RPL25	524000	RKR1	47300	RPS25A	168000	STM1	5360000	SPN1	533000	SUA7	3850000
BEM1	172000	SYP1	83900	EIS1	57900	URA2	18200	URA2	121000	ABD1	94400	PET9	1720000	PFK26	446000	RPS19A	1690000
CET1	285000	LAT1	293000	RPS4A	77800	SEC9	309000	SUA7	130000	RPS3	1590000	SPN1	784000	ESS1	360000	WBP1	400000
POR1	370000	ATG20	155000	ATG20	118000	INP53	72900	SSD1	35800	BUD27	198000	EFT1	134000	ACC1	371000	SEC9	1770000
RPB2	126000	RPB2	366000	RPB2	21400	LEU1	194000	EGD2	82900	PFK26	83000	RPB2	366000	RPS16A	323000	CRP1	374000
SPT5	385000	RPL4A	37900	IMD3	97300	PFK26	321000	RPS7B	188000	RPS19A	118000	MYO2	421000	RPL33B	335000	CEG1	236000
PAL1	99800	RNQ1	129000	RPL14A	101000	POB3	116000	TDH2	89300	CCT3	49100	TEF1	645000	PFK26	1040000	PDS5	299000
TEF1	46700	PDS5	111000	PDS5	50100	PAL1	152000	RPL14A	131000	SSC1	104000	RPB3	258000	RPT4	576000	SPT5	977000
RSP5	117000	TFG1	1130000	SPT6	1470000	STE20	882000	EFT1	160000	SHM2	129000	DED1	270000	RAD14	1410000	FAS1	497000
RPP0	77000	SPT5	61700	RPS15	78700	HXT6	305000	RPS7B	135000	RPS15	131000	HSC82	314000	TFG2	344000	RPN1	516000
STE20	203000	CDC25	63800	GDH1	97700	CEG1	80600	STE20	98800	NIP1	211000	RPB5	5800000	MDY2	801000	RPO21	515000
RPB2	913000	RPS3	583000	SHM1	164000	PMT1	59600	VRP1	92600	SEC31	82100	RPS17A	1290000	ATP2	1910000	ATP1	438000
RPN9	143000	ESS1	90300	CEG1	193000	SLA1	425000	RPO21	997000	TIF34	33800	RPT1	882000	MED2	686000	TEF1	542000
MBF1	192000	NPR1	70700	SPT6	90700	URA2	82100	TCP1	221000	SPT6	410000	URA2	668000	RPS6A	862000	SSA1	545000
TEF1	1190000	PDS5	625000	RPB2	176000	CCT4	459000	ATP1	52900	ENO2	89300	CCT2	521000	RPL12A	621000	PFK26	10300000
ABD1	201000	CCT4	510000	SPT16	131000	ABD1	119000	SUA7	300000	TDH3	132000	PFK26	2110000	PDS5	826000	PFK26	881000
PFK26	408000	TFG1	91400	RPO21	49200	CCT4	348000	RPT2	94600	RPG1	129000	PFK26	739000	MDH1	129000	TMA20	324000
ALD4	119000	RPB5	48800	URA2	16400	RPB3	52600	POB3	93100	SNX4	198000	RPO21	348000	RPL25	325000	PAF1	315000
HHF1	99100	ADE3	69000	ATP2	101000	TEF1	14300	TEF1	158000	CIT1	116000	NIP1	377000	PDS5	315000	RPS5	258000
TFG1	1250000	RPL5	23400	SPT16	154000	RKR1	66300	RPL33B	72600	CET1	546000	FAS1	394000	RPS16A	339000	PFK26	849000
PFK26	127000	PFK26	3420000	KSP1	145000	NIP1	86000	ATG20	177000	URA2	36200	RKR1	548000	ARO1	630000	ATG20	437000
RPS17A	176000	RPL4A	119000	NDE1	82900	SSA1	135000	RPL11A	243000	RPT1	595000	CDC73	535000	LEU1	1460000	RPS26A	1410000
RPL4A	394000	RPL15A	127000	PFK26	134000	TFG1	112000	FAS1	46800	PYC1	113000	VMA1	546000	RPN2	596000	CHD1	463000
UTP22	88700	RPS24A	108000	SAC1	64900	TAF14	76200	STE20	103000	RPL11A	717000	ILV2	349000	TSA1	383000	RPT3	696000
RPS6A	146000	RPB4	1600000	PFK26	1820000	RGR1	62400	RPL32	89800	RTT103	64500	MIR1	1390000	CCT3	413000	SPN1	1050000
RPN6	98400	TFG2	109000	CDC10	64100	NEW1	87200	CDC39	67600	RPL23A	158000	BRE1	382000	RPS3	6390000	RPS15	336000
TDH1	70200	TCP1	678000	RPL9B	247000	RPO21	1970000	PFK26	113000	RPL2A	70500	RPT3	263000	RPT3	375000	SSB1	976000
RPB4	285000	SPT6	74600	PFK1	45300	SPT6	61700	RPP0	263000	RPL4A	45600	RPT3	1650000	ALD4	402000	VMA2	420000
RPL4A	59700	PFK26	877000	RPL12A	1790000	PIM1	356000	PMC1	48600	PFK26	708000	AKL1	276000	SSC1	270000	ATG20	747000
RPL17A	2200000	SPT5	831000	TDH1	53900	YPK1	56900	NDI1	96400	PFK26	132000	PFK26	667000	TEF1	622000	BRE1	454000
SSD1	167000	GFP	97900	RPL16A	150000	RPO21	355000	RPL30	143000	CCT8	218000	TEF1	637000	TDH2	672000	INO1	786000
PEP4	126000	SNX4	34600	GDE1	109000	RPB2	338000	MIR1	34100	SEC31	113000	TFG2	1400000	ARX1	876000	RPN2	504000
RPN1	95300	PFK26	113000	RPB3	115000	SPT5	301000	RPN8	30300	RPL12A	1220000	RPL33A	523000	FYV6	585000	SPT5	774000
SSD1	165000	PDC1	118000	SSB1	137000	TDH2	116000	SSA1	121000	ACC1	94900	LSG1	679000	YHM2	254000	RPS3	1140000
RPL33A	125000	KSP1	13800	PFK26	228000	ATP2	184000	RPL8A	111000	TEF1	167000	CTR9	455000	TEF1	655000	CET1	1350000
CEG1	102000	RPB2	105000	STM1	547000	RPO21	120000	SPT6	34400	RPL18A	297000	SIS1	2000000	ATP1	409000	RPN11	6260000
RPL18A	157000	CCT7	90000	RPO21	103000	PFK26	210000	CET1	98900	SEC31	251000	STE20	724000	PFK26	6410000	RPS19A	889000
NAB6	117000	RPO21	117000	RPB3	165000	SPN1	280000	FAS2	123000	PFK26	530000	STE20	1060000	RPL38	559000	RPS7B	483000
PDS5	375000	ATG20	104000	THI20	93100	PFK26	375000	RPB4	220000	RPN2	37200	PFK26	939000	DED1	983000	TFG1	1600000
RPB3	934000	SPT5	28200	RPB3	92300	PDS5	93800	CIT1	53100	DED1	96900	RPB4	345000	RPS4A	385000	RPL12A	942000
CDC16	222000	RPT6	160000	TY1A-A	88900	RPN2	478000	RPL33B	109000	SSB1	222000	RPN1	408000	PDS5	575000	RPB3	329000
RPS1B	184000	PFK26	261000	SLA1	147000	EIS1	98000	SRB2	56000	TEF1	333000	YSC84	183000	PDS5	897000	TFG2	702000
CET1	135000	RPS3	96900	RPL18A	1170000	SSC1	102000	MIR1	136000	SPN1	1890000	RPB2	2360000	RPB3	675000	RPT6	355000
RTT107	169000	RPL22A	228000	PDA1	74800	SSB1	114000	PFK26	65500	PDS5	68400	SNT1	491000	RPL16B	1510000	RPL24A	1320000
NIP1	110000	SPT6	80200	RPS25A	126000	NPA3	67700	RPP0	49900	CEG1	101000	PIM1	613000	RPL14A	1100000	RPT3	256000
PFK26	365000	PRT1	81300	DED1	132000	RPN10	151000	ATG20	84800	ATP2	162000	RVS167	552000	TDH1	1570000	PFK26	824000
URA2	111000	RPB3	58600	RPB2	252000	SPN1	190000	RKR1	49300	SPT16	524000	TFG1	851000	IMH1	446000	ALD6	1290000
SLA2	137000	PFK26	50400	RPP0	147000	RTT103	353000	ILV2	130000	TCP1	103000	SPN1	448000	RPS8A	475000	RPN11	1330000
SEC9	232000	RPB4	872000	TFG2	116000	ATP2	121000	PNO1	77600	SSD1	206000	PDS5	294000	CDC19	913000	RKR1	452000
ABD1	709000	PFK26	998000	SPT6	214000	NPL3	180000	RPS7A	611000	PDS5	726000	RPS17A	188000	PFK26	19300000	RVB1	548000
STE20	311000	SSB1	244000	SPT5	233000	RPB3	213000	RPL13B	53600	RPL22A	145000	PIM1	688000	RPS19A	834000	SUA7	10800000
RPS13	541000	SSB1	38100	TFG1	134000	RPB4	70000	GFD1	71300	RPB2	1430000	TFG1	8520000	RPB2	6730000	SAC1	615000
RPS2	176000	GFP	78700	TFG1	453000	PFK26	1170000	CCT8	80700	MRC1	170000	SIS1	469000	PGI1	432000	SPN1	2340000
CEG1	217000	MIS1	104000	TEF1	90700	RPS7A	235000	SEC31	111000	TFG2	149000	PFK26	1060000	ATP2	1240000	HSC82	500000
PFK26	1360000	STE20	173000	ATG20	117000	RPL9A	440000	LAT1	203000	SUA7	738000	PGM2	403000	CPA2	283000	RPT6	484000
TFG1	5470000	RPS13	1170000	PAF1	381000	RPL3	102000	RPS3	154000	STE20	158000	CCT4	619000	TEF1	793000	URA2	313000
RPN11	347000	KSP1	98700	URA2	13200	SPN1	1050000	STM1	195000	ACC1	315000	PFK26	3000000	RPL17A	531000	SPN1	609000
RPS5	607000	IMD3	106000	GFP	78400	SSD1	91700	ATG20	178000	TEF1	20100	POB3	726000	SSA1	1010000	SPN1	471000
RNA14	134000	RPB2	91300	ADE3	91700	SSK2	41800	RKR1	115000	PDS5	68700	RPL17A	792000	NIP1	517000	SPN1	2130000
RPB2	220000	SIS1	453000	RPL1A	87600	PFK26	380000	RPS16A	74700	SPT5	717000	SSB1	546000	RPN2	1270000	PAL1	469000
PFK26	373000	IMD1	96100	RPS7B	83900	TFG2	377000	STE20	129000	ATG20	109000	SPN1	1330000	PFK2	547000	PFK26	16700000
CET1	524000	CDC55	85300	CCT3	248000	PDS5	3170000	RPT6	55900	TEF1	157000	STE20	446000	RPN1	515000	ECM29	319000
RPB9	317000	KAR2	69000	SPN1	1180000	STE20	165000	ATP2	264000	CCT8	351000	TDH1	263000	STE20	3080000	TFG2	662000
PDS5	2940000	FAS2	86300	NPL3	138000	URA2	99900	SPN1	1420000	TDH1	66500	RPT6	1260000	TMA20	270000	SPT6	1140000
RPL8B	418000	PFK26	806000	RPL23A	290000	RPO21	1480000	ATG20	98000	FAA1	12400	PFK26	3710000	HCR1	462000	RPT6	1080000
SIS1	1430000	RPB2	148000	RPB3	112000	CCT8	124000	YHB1	101000	KSP1	151000	CCT4	843000	SRV2	378000	SPN1	706000
TAF14	176000	ATP2	74600	RPS4A	100000	RPB2	105000	ATP1	77200	RPN6	123000	FAS2	522000	PIL1	412000	SOD2	346000
TFG2	248000	PFK26	3940000	RPT5	43800	PFK26	84600	RTT103	152000	RPN1	112000	RPS14A	4120000	SIS1	561000	PMA1	603000
RPL8A	185000	NAB6	82000	SPT16	464000	ABD1	84600	RPS25A	1010000	CDC33	329000	PFK26	322000	CAC2	291000	RPO21	598000
SPT5	170000	RPO21	173000	RPS17A	65100	RPN2	152000	TEF1	300000	ATG20	1370000	CDC19	871000	STE20	1050000	ACC1	609000
PDS5	537000	URA2	34400	RPO21	177000	FAS1	98000	RPL25	131000	RPT6	116000	CDC16	448000	RTT107	392000	CIT1	465000
CCT4	119000	AKL1	51300	RPO21	35100	RPN5	135000	KIN1	77100	RPL19A	354000	ARO1	494000	RPB3	503000	RPB3	501000
CDC73	123000	NDE1	75900	PFK26	60500	RPN3	64100	NPA3	73100	SPT5	255000	RPN7	321000	SIS1	966000	SPT5	548000
PDB1	133000	NRD1	112000	RPO21	289000	ATP1	192000	PFK26	66900	TFG2	183000	KAR2	482000	TFG1	739000	SEC27	557000
RPO21	244000	RPL20A	111000	RPB3	56700	RPB3	71900	TEF4	242000	URA2	103000	SEC9	296000	SSB2	661000	STE20	596000
SPT5	1800000	PAF1	102000	SPT5	193000	PFK26	165000	SSB1	48700	STE20	149000	URA2	584000	STE20	43800	RPN8	360000
PFK1	60500	RPO21	157000	RRP12	66800	PFK26	171000	KAR2	488000	RPN8	852000	PDS5	42100	SSB1	1240000	KGD2	692000
CCT4	138000	RPS3	79600	RPB2	71100	RVS167	190000	SIS1	133000	PFK26	240000	ATP2	292000	RPS26A	393000	RPO21	775000
CDC19	64400	RPL15A	144000	RPB11	131000	FAS1	129000	PDS5	455000	FAS2	186000	RPG1	376000	EIS1	338000	PDS5	361000
DBP1	479000	RPB2	188000	NIP1	76500	POB3	66900	RLF2	68200	RPS7A	94400	RPO21	223000	URA2	426000	SAH1	531000
ILV2	188000	SRV2	71400	TGL4	57900	RPL16B	557000	CCT8	117000	RPL25	122000	PDS5	2860000	TEF1	575000	STE20	614000
MBF1	235000	XRN1	77100	RPL32	159000	TFG1	296000	PFK26	110000	RPN1	110000	RPO21	443000	RPN1	587000	RPS15	421000
BUD27	601000	HTA1	130000	RPA135	152000	NUT1	85900	TDH1	135000	RPB3	90600	PFK26	548000	RLF2	338000	RPO21	429000
MIR1	129000	PFK26	718000	RKR1	48200	SIN4	163000	ATP1	238000	EFT1	183000	PSA1	291000	STE20	422000	RTF1	899000
RPB2	111000	RPS7B	160000	POR1	118000	RPL4A	134000	SRV2	58400	RPB2	4050000	TEF1	144000	COP1	277000	CCT6	869000
SPT6	1010000	CTR9	38200	PMA1	75800	PFK1	95300	FAS2	120000	HRK1	97100	ATP1	3190000	VMA2	240000	RPO21	1890000
SSB1	390000	ATG20	117000	RPB3	77200	ARB1	110000	SPT5	170000	STE20	167000	RPG1	224000	CCT2	533000	PAL1	367000
SPA2	254000	ZUO1	76500	RPS8A	111000	EIS1	68500	SPN1	131000	URA2	58600	CCT5	93100	PDS5	430000	PIM1	1170000
LSB3	126000	PFK26	81600	PNO1	103000	CYS4	38000	PDS5	38600	PDB1	52200	SUA7	8700000	PDS5	571000	YHB1	269000
TEF1	138000	PDS5	1170000	CDC73	99200	PFK26	9600000	PFK26	110000	SIS1	269000	CTR9	1050000	RPL15A	560000	TDH2	456000
ATG20	149000	SPN1	90500	COR1	73900	PFK26	601000	STE20	209000	LEU1	166000	RPL33B	414000	RNQ1	519000	NPA3	416000
RPN1	135000	POR1	124000	CTR9	95400	PFK26	405000	COR1	109000	POR1	138000	YLR243W	564000	PAF1	575000	RPN6	1320000
RKR1	785000	SPN1	79100	RPS7A	81800	RPB3	104000	PFK26	75900	CDC19	117000	ARO1	945000	RPO21	9310000	PFK26	2820000
TFG2	189000	TFG1	167000	CDC48	88700	RPT6	280000	RPO21	174000	RPO21	9610000	ERG20	410000	ACC1	1100000	RPL7A	499000
TEF4	230000	ATP4	40600	SPT5	368000	RPS8A	186000	RPT5	81100	ACC1	161000	IDH1	341000	RPL36A	813000	PFK26	4010000
CTR9	103000	TCP1	69100	BUD27	123000	ADH1	131000	LSP1	87900	RPT1	120000	RPT3	362000	LSG1	419000	SPN1	2420000
SEC31	145000	RPG1	71200	RPL18A	150000	PDS5	1330000	RPT2	48000	CCT2	130000	PFK26	1400000	ATG20	483000	TEF4	1010000
PDS5	510000	RPL7A	78400	URA2	32600	RPS26A	503000	TEF1	174000	STE20	141000	FAS1	392000	PGI1	448000	PIM1	2330000
RPB2	10400000	RRF1	49900	KIP1	85600	RPS1B	83300	SEC9	161000	PFK26	9960000	RRP3	420000	ENP1	1390000	RPT4	438000
RPL32	237000	ATP3	239000	RPN7	64000	TEF1	155000	RPB2	183000	TEF4	179000	RPO21	563000	RPN2	812000	ACC1	599000
SSB1	166000	RPO21	729000	HSC82	49300	TEF1	496000	RPB2	364000	RPT5	189000	TDH2	3840000	VMA2	349000	RPL15A	572000
TFG2	112000	PMA1	75100	CTR9	61200	PFK1	91400	PDS5	148000	RPN5	151000	RPB11	525000	NDE1	2220000	PFK26	659000
CDC39	123000	RPL12A	82800	RPL12A	176000	PYC1	130000	RPT2	65000	GPH1	28900	RPO21	2380000	TDH2	644000	RPT4	1620000
RPB4	207000	RPO21	338000	PFK26	3430000	RPN1	84300	NIP1	118000	GLO3	324000	CLU1	128000	FET4	615000	SEC9	568000
RPN2	290000	RPC10	103000	CDC39	63100	RPL14A	280000	PAF1	88100	RAI1	116000	FAS1	521000	RPS7B	2070000	TAF14	312000
RTR1	269000	RPS8A	688000	ESS1	152000	PDS5	83500	ILV5	67900	RKR1	147000	HOS4	657000	RPO21	993000	ALD4	455000
RPB2	1140000	LEO1	76900	TMA22	83400	SSB1	169000	RPB2	709000	ATG20	107000	RPB2	1500000	BRE1	688000	RPS14A	9830000
RPB8	461000	RPO21	279000	RPS16A	90500	RPN3	71700	ATG20	145000	SSB1	135000	TDH1	391000	RPB2	2050000	BUD27	1260000
RPL38	160000	RPL12A	206000	SSZ1	27000	SSB1	127000	MDY2	91700	ACC1	187000	ADH1	571000	TCP1	1060000	PDS5	409000
RTF1	1570000	RPS8A	131000	RKR1	89700	SPN1	391000	ATP2	127000	PDS5	529000	RPL4A	2450000	PAL1	311000	HXK2	373000
SVL3	201000	SPN1	139000	RPL7A	187000	SIN4	61700	LSC1	85400	RPN3	297000	RPL16A	252000	RVS167	404000	CCT4	977000
PFK26	253000	STM1	87700	MDH3	57300	RPS16A	60200	RPO21	125000	RNQ1	226000	RPO21	24500000	RPN1	363000	TIF35	411000
SPN1	249000	RPL14A	48800	LEU1	94000	BFR1	160000	CDC16	532000	TEF1	171000	RPO21	268000	ARO1	409000	JIP4	298000
TAF14	120000	RPT3	66800	CDC19	83400	CIT1	111000	PDC1	114000	PFK26	207000	RPB9	806000	ATP2	609000	RPL2A	361000
SPT6	1950000	CTR9	69200	GDH1	97800	PDS5	437000	PDS5	1120000	LPD1	112000	ACC1	354000	SNF5	530000	CCT7	708000
PFK26	161000	FRA1	45300	ARG5	6	SSA1	499000	LSB3	181000	RPL12A	312000	PFK26	717000	RPS5	1560000	RPN2	921000
EFT1	106000	MIR1	92000	RTF1	200000	RPB2	57400	RPT3	138000	RPB2	176000	CHD1	226000	SPT16	744000	ENO1	3140000
TIF35	305000	CCT8	55600	CEG1	109000	PAF1	204000	SSZ1	59000	STE20	370000	RTT103	2090000	HAA1	278000	PDS5	2580000
PDS5	246000	TFG1	84400	ARO2	61400	RPO21	3240000	RPB3	519000	RPN11	294000	SEC9	594000	EAP1	846000	SRV2	391000
CDC73	78700	RPS6A	138000	SPN1	468000	RPN12	140000	MYO2	62000	TEF1	80700	RKR1	2030000	RPT6	279000	RPN13	1070000
PDS5	76900	PFK26	1080000	STE20	163000	CDC39	46900	ALD4	81300	PIM1	180000	YSC84	285000	RKR1	106000	SPT6	496000
TIF4631	350000	PRT1	43500	SPT5	776000	SOD2	70200	RPN1	151000	RPS5	107000	PFK26	1170000	PDS5	14100000	RPL25	1180000
CCT4	679000	RPO21	71600	RPN11	92500	CCT2	164000	CIT1	324000	SEC9	107000	POB3	462000	ATP2	432000	IDH1	412000
ACC1	165000	RPB5	56300	POB3	70100	FRA1	51900	TYS1	68800	KAR2	163000	RPT5	760000	TEF1	429000	RPB2	920000
PRP45	180000	RPL13B	56300	PFK26	70500	SSB1	146000	CCT8	77000	SPN1	142000	SSB1	832000	ARB1	299000	RPO21	877000
CAC2	99100	RPL35A	71700	URA2	90800	SPN1	65700	CDC19	320000	TEF1	118000	RPO21	17700000	RPO21	928000	URA2	282000
PEP4	110000	ESS1	106000	TDH3	587000	STE20	105000	RPB11	59400	PFK26	2110000	CTR9	297000	SPT6	642000	ATP2	576000
RPN1	253000	MIR1	111000	STE20	63000	GCN1	73000	PDS5	45700	TIF4631	149000	PFK26	376000	RPL40A	481000	DED1	707000
RKR1	79400	LEU1	118000	RPL33B	93700	RNQ1	110000	IMH1	93300	RPS13	144000	RPN2	281000	RPN6	651000	RSP5	531000
LAT1	375000	HSC82	108000	LPD1	145000	YGR250C	168000	RPB2	160000	RPB2	319000	TFG1	857000	VAC14	323000	DST1	8710000
EIS1	142000	PFK26	51200	RPL35A	68300	MDH1	89400	GND1	78800	SSB1	241000	ARB1	376000	RPN13	967000	RPB2	1760000
RPS7A	1000000	CDC39	37700	INP53	61800	FAS2	155000	DUN1	132000	ACC1	220000	EFT1	953000	PDS5	348000	RTT103	697000
GFP	300000	SUP35	114000	SIS1	145000	RPN9	129000	SPN1	85800	DED1	203000	CHD1	269000	CDC73	477000	RPS3	479000
SPT5	179000	YDR333C	25600	ATP1	33800	RPS25A	108000	BRE1	72000	SEC9	179000	SPT16	294000	PFK1	525000	RPB4	1230000
EIS1	223000	PFK26	204000	CYR1	71400	RPB3	272000	ATG26	71500	KSP1	191000	RPN1	372000	SPN1	400000	URA2	540000
SPN1	253000	STM1	68600	HSC82	76200	MBF1	168000	POR1	292000	RPL33B	171000	ABD1	371000	NPR1	383000	RPO21	1550000
HOM6	257000	PFK26	105000	RPT1	239000	LPD1	69900	BRE1	73700	SMC3	99000	PFK26	381000	CCT4	6090000	RPB3	815000
SPN1	393000	SPN1	127000	TDH3	126000	RKR1	383000	SHM2	92100	STE20	106000	RPL24A	822000	SPN1	502000	RPS7B	3090000
RPB11	431000	TDH1	623000	ALD4	95100	SPT6	98300	ATP3	197000	PRT1	130000	YPR091C	418000	RPL25	501000	RPT4	486000
CTR9	644000	PAB1	395000	PDB1	55400	RIM15	38300	CCT7	133000	PIM1	363000	PPZ1	345000	SSB1	622000	SPT6	431000
SUI3	160000	CCT4	177000	POB3	164000	RNQ1	191000	RPT6	540000	PBS2	94700	YGR169C-A	520000	CCT7	602000	COR1	319000
ARO2	195000	SSB1	292000	RTF1	106000	RKR1	56900	BRE1	158000	PFK26	14300000	RPO21	420000	PDS5	395000	ENP1	1000000
TDH3	82400	ACT1	71400	PET9	292000	ENO1	157000	PFK26	104000	RKR1	82000	SPC19	324000	PAL1	436000	ADE3	464000
PDS5	105000	RPB2	641000	RPL12A	62100	AIM3	55300	RPB2	418000	RPS7A	285000	MBF1	664000	ATP2	1060000	TEF1	1540000
RPO21	154000	CIT1	82500	RPO21	148000	RPB2	143000	TEF1	67700	RPT5	115000	NIP1	540000	ARO1	886000	TCP1	615000
LSB3	232000	SPT6	567000	TFG1	54600	NDI1	287000	RPN12	94400	CIT1	85000	ATG20	4000000	GAL11	495000	PFK26	487000
RPT6	732000	PFK26	1220000	SRV2	87900	SSB1	214000	PFK26	157000	ATP2	162000	RPL12A	562000	RPB8	347000	RPN1	937000
ATP3	138000	RPS23A	64300	LEU1	217000	BRE1	89900	ENP1	378000	RPT6	905000	PFK26	517000	YLR243W	1300000	TDH1	471000
PFK26	136000	MHP1	56800	BOI2	50400	PFK26	197000	RPN2	160000	RPT4	315000	ILV5	217000	RPB2	319000	TDH2	667000
TEF1	164000	TCP1	247000	KAR2	66700	RPO21	80200	YGR130C	92500	GAL7	92200	PRT1	566000	PFK26	582000	SPT5	1980000
GFP	550000	PSA1	176000	KSP1	117000	PFK26	120000	SPN1	254000	NIP1	121000	HSC82	561000	SVL3	639000	TFG2	5670000
RTF1	330000	PDS5	40800	RPB2	130000	RPT3	192000	PET9	225000	PFK26	194000	RSP5	224000	SPT5	894000	STE20	1300000
RPL2A	208000	SUA7	122000	PAF1	2300000	RPB11	64400	CDC19	114000	CCT6	131000	NPA3	277000	GIS1	462000	RPL13B	539000
PFK26	184000	ENP1	76500	CCT4	100000	PAB1	142000	RPO21	307000	RTF1	195000	YLH47	461000	ABD1	332000	TFG1	3910000
CCT4	108000	SAC1	96400	RPO21	13300	MYO2	83400	ENO2	100000	RKR1	54400	SPN1	158000	RPB2	1240000	TFG2	348000
RPO21	139000	RPL19A	84200	RPL4B	200000	TFG1	133000	CCT7	180000	RPB2	104000	RTF1	413000	TEF1	392000	SLA1	305000
TEF1	226000	TIM44	99900	RET1	50100	RPL13B	157000	RPL25	358000	RPN7	398000	RPO21	6980000	RPB3	566000	SEC31	426000
RPL16A	215000	CCT7	275000	RKR1	54400	SIS1	350000	PFK26	203000	RPB2	245000	RPB2	7130000	SUA7	584000	PRT1	666000
CDC33	155000	SRB2	94600	SPN1	512000	PFK26	139000	FAS1	95700	SHM2	167000	SPN1	1530000	RPO21	3450000	RPS19A	10200000
SPT5	170000	PFK26	122000	RPS23A	61000	IMH1	120000	PDS5	220000	NRD1	35200	POR1	254000	RPB2	501000	SAH1	969000
CDC73	362000	RPL33A	623000	CDC73	151000	RVS167	95500	GPH1	88300	KSP1	40200	PFK26	365000	TFG1	1060000	RPG1	406000
HXT6	224000	RPL4A	60400	RPB2	231000	YPR091C	105000	PDS5	63800	TEF1	269000	NPR1	482000	RPN2	584000	RPL33A	589000
RPB2	177000	RAD14	71400	PFK26	92500	SUP35	287000	ATG20	1820000	FYV6	108000	HXK1	280000	CDC19	2380000	CTR9	428000
DED81	286000	YGR250C	72700	RPO21	2970000	RPO21	938000	RPO21	302000	CCT4	177000	NIP1	320000	LAT1	561000	NIP1	777000
GOS1	148000	MIG1	82200	TDH1	90700	RPB4	71400	NPL3	51200	ACC1	435000	ACC1	570000	SEC9	552000	RPS16A	767000
NDI1	195000	RPL4A	208000	RPB3	89300	PDB1	65100	MDH1	37700	LPD1	74200	PGD1	479000	CET1	415000	PDS5	1750000
SNF1	295000	RRP12	49000	SPT5	103000	KAR2	572000	BUD27	90600	GND1	219000	PMA1	1390000	PDS5	399000	RPT1	1520000
BRE1	188000	CLU1	45300	RPB4	110000	RPT4	141000	IDH1	71900	CEG1	45200	RPN1	450000	RPT4	2570000	RPS20	566000
HRB1	167000	RPL11A	548000	CDC73	156000	PGK1	149000	TIF35	65600	TCP1	1620000	POR1	525000	POB3	1200000	SPT5	2200000
RPS16A	191000	PFK26	959000	TDH1	669000	RPO21	86300	ENO2	51500	SYP1	103000	COR1	330000	ARO1	1070000	TEF1	995000
SSC1	102000	EIS1	35600	RTF1	1010000	ACC1	138000	SEC3	110000	ZUO1	85700	RPB2	1290000	RPS15	394000	RPN9	529000
DED1	151000	RPS3	79000	RPL25	149000	MBF1	233000	RPS8A	86700	RPT6	209000	CCT2	452000	PIM1	4220000	PFK26	605000
NRD1	192000	PDC1	50000	PDS5	2060000	SEC31	49700	RPL17A	160000	BUD6	143000	ARP2	350000	RPB4	667000	RRF1	267000
RPB2	196000	RPB4	93100	PDS5	346000	RPO21	495000	CET1	185000	PAB1	505000	PFK26	439000	SSB1	4340000	MRH1	656000
CTR9	182000	RPB3	661000	LEU1	77200	FAS1	84800	ACT1	89100	RPB3	158000	THI20	381000	ATP2	568000	MDY2	587000
RPO21	125000	SPN1	175000	RPS3	106000	SNX4	128000	PFK26	185000	ENP1	137000	RPB4	431000	CDC19	447000	SPT5	3460000
RPL36A	212000	ADE3	75600	RKR1	90600	PDS5	80300	CDC16	415000	CCT3	346000	STE20	620000	TEF1	561000	ACC1	322000
SEC9	190000	ENP1	97400	RVS161	42700	SIS1	138000	ATP1	332000	CCT7	163000	RPN11	1110000	PDS5	509000	RPO21	1240000
YKE2	186000	RPS7A	49900	RPB5	243000	RPB8	227000	SVL3	134000	PAF1	48000	POB3	281000	KGD2	509000	ESS1	821000
TEF1	370000	PAF1	49700	ATG20	80700	SPT6	351000	RPN2	197000	ACT1	281000	STE20	2220000	HHF1	2240000	PFK26	656000
RPP1B	135000	RPS17A	226000	RPB2	121000	RPL2A	237000	TPI1	57300	STE20	946000	RPT2	348000	SEC9	588000	RPS24A	1510000
RPS22A	185000	PDS5	67800	SPT6	66000	CCT8	63800	RPN6	1150000	PUF3	141000	TIF4631	1250000	YGR130C	366000	RPB11	488000
MDH3	103000	KEL1	61500	ARB1	157000	RTF1	220000	TFG1	738000	TID3	98400	RPT5	962000	RPN2	3500000	RPN12	235000
FAA1	103000	TIF35	166000	RPB2	98400	YGR169C-A	182000	PDS5	58700	RPB2	139000	PFK26	301000	ATP2	562000	SSD1	425000
PFK26	197000	TFG2	95000	RPL31A	82000	SPT6	94800	PFK26	1130000	MED1	70500	BRE1	338000	CCT4	498000	PET9	1540000
RPS8A	868000	ACC1	117000	PFK26	75400	RLF2	184000	SPA2	246000	RPL23A	209000	RTF1	504000	RPN1	1350000	STE20	1200000
RPL7A	220000	PAF1	259000	CET1	145000	ABD1	67200	STM1	365000	RKR1	340000	SSB1	4220000	RPN2	488000	CCT7	1180000
CDC10	165000	KEL1	100000	YGR169C-A	227000	TEF1	134000	PDS5	123000	VMA1	60500	CDC73	319000	KIN1	302000	TEF1	843000
RPL17A	338000	PAB1	59300	TIF4631	97100	BNI4	86000	RPL12A	84300	RPS14A	1190000	RPB2	317000	HOS4	769000	CEG1	409000
SAM1	102000	TEF1	60800	RPB2	297000	SSA1	70900	GET4	79300	MRP13	45000	SPN1	1420000	PFK26	1540000	PDS5	388000
PAL1	138000	RPO21	115000	CYR1	86300	RPN8	147000	HSC82	89100	RPS3	256000	RPN2	659000	RSP5	755000	RRP3	575000
KRE33	58600	RPL38	56900	VMA2	211000	EXO70	117000	PFK2	89400	RPB3	44600	LSB3	1530000	TUB1	467000	STE20	789000
SPT6	171000	BUD27	164000	UBA4	361000	TEF1	263000	TDH1	69400	NDE1	83700	SPT6	632000	SHM2	302000	PFK26	12300000
PFK26	2620000	ENP1	211000	RPB2	2970000	RKR1	41100	RPS6A	95800	CDC73	90200	EFT1	432000	TCP1	483000	RPO21	857000
TCP1	480000	DST1	709000	TFG1	282000	RNQ1	170000	ACT1	373000	RPB2	124000	PIM1	427000	PDS5	4400000	LAS17	629000
RPL12A	229000	PFK26	11800000	CHD1	114000	RKR1	55700	TMA10	227000	PDS5	177000	RPO21	660000	TEF1	753000	RPL12A	778000
RPB3	521000	POB3	58000	RTF1	110000	RPO21	264000	RPO21	3690000	KEL1	179000	ATP1	1410000	CDC19	472000	RPN1	706000
RPO21	201000	RPL4A	225000	RPB2	55700	RPT5	183000	RPN10	93200	PFK26	844000	TEF1	507000	RPC10	1530000	PIM1	653000
SPT6	258000	RTF1	91600	YLH47	120000	PFK26	138000	PAB1	51600	PFK26	189000	QCR2	458000	CET1	483000	KAR2	792000
TEF1	9650000	RPO21	86500	RPL12A	91300	STE20	129000	BUD27	142000	CCT7	50600	CET1	354000	PIM1	1660000	TIF1	510000
RPL23A	112000	RPB9	79100	TFG2	317000	CHC1	71300	CHC1	45800	DIG1	85800	TUB1	236000	CCT3	643000	BRE1	503000
RPS24A	1140000	RPB2	39400	PFK1	87000	ESS1	79200	CTR9	125000	PFK26	202000	SPT5	749000	PFK26	5930000	RPT5	305000
LEO1	143000	ADE3	85500	YHB1	54100	RPN7	55500	RPT1	363000	RPL9A	685000	RPO21	3600000	PFK26	579000	UBA4	1050000
RPS20	158000	RPB3	30700	ACT1	205000	PIM1	84800	SPT16	98600	HAP1	147000	RPL12A	511000	HOS2	885000	RPN2	3960000
SPT5	2070000	RPB11	82600	RPB2	1770000	RPC10	124000	RPN7	121000	SPA2	140000	SPN1	814000	RPT6	545000	PMA1	896000
URA2	79200	VPS5	62900	CCT2	117000	RPB2	199000	RPL28	1140000	ATP2	75800	RPB4	474000	PIM1	534000	CCT4	1050000
PFK26	199000	SPT6	154000	CEG1	113000	RPL15A	61300	RPN11	114000	DST1	684000	RPT1	292000	STM1	6780000	DED1	636000
GFP	164000	ALD4	107000	RPT6	228000	DED1	95100	RPS8A	130000	ESS1	175000	TFG2	333000	YGR169C-A	2060000	PDC1	1110000
SEC9	390000	NFI1	124000	CDC3	47200	TCP1	116000	RPO21	82200	CCT3	218000	ARO1	316000	POR1	1070000	RPB3	509000
RPS7A	162000	SPT16	106000	NPR2	92400	TIF35	104000	PFK26	144000	CDC25	88700	YGR169C-A	1050000	RPB2	822000	RPL30	601000
RPO21	201000	CIT1	31500	RPB11	51800	ILV2	79100	RPT3	481000	EAP1	144000	RPN2	1620000	SLA1	507000	RPL12A	605000
CTR9	158000	SBP1	79400	RPN2	79300	RPT2	86500	SLA1	116000	MBF1	209000	RPB2	467000	RPB2	37500000	RPS16A	272000
RPL14A	171000	CDC48	51700	CDC39	78500	SLA1	267000	PGK1	165000	RPS8A	419000	CCT7	564000	TDH2	569000	ACC1	496000
TFG1	3000000	CCT4	173000	RPS17A	197000	TFG2	102000	SSB1	114000	RPL33A	168000	TEF1	4280000	RPB5	2860000	RPN2	268000
PSA1	126000	SPT5	165000	RKR1	50300	RPS17A	97200	RPO21	29200	CDC39	149000	TEF1	583000	RTT103	435000	HTA1	507000
ATP1	283000	TIF34	80800	ENO2	117000	ATP2	155000	SPT6	95000	SUI3	125000	RPL15A	638000	RGR1	529000	LGE1	311000
PDS5	254000	SIS1	129000	CCT2	115000	BRE1	83100	SSA1	135000	NAB3	74400	PDB1	267000	AIM3	422000	RPO21	550000
RPS23A	96300	IDH1	85400	TDH3	142000	IMD3	47400	TEF1	73300	KEL1	99300	TIF35	293000	TDH3	1220000	BFR1	1440000
RPL11A	474000	ACT1	96500	MBF1	98200	ATG20	71100	RPL7A	376000	SIS1	937000	RPS3	441000	GLC7	1180000	RPS5	8130000
TEF1	133000	RPB3	76000	VMA1	71500	STM1	327000	PIM1	153000	RPL9A	320000	CYR1	185000	PFK26	339000	RPS3	885000
PDS5	340000	SEC9	168000	TFG2	650000	CIT1	176000	RPL7A	99400	RPN1	234000	LEU1	684000	RPN1	777000	HSC82	512000
ATP2	319000	MRP13	44400	RPS6A	152000	RTF1	116000	ATG20	96900	ZRG8	84600	CCT4	524000	HSC82	433000	NOP1	529000
RPB2	86300	URA2	54600	RPG1	94000	RPB2	73900	RPS7B	88400	RPL16B	175000	RNQ1	284000	VMA2	512000	RPL25	569000
YGR169C-A	254000	ARO1	97500	BUD27	197000	UGP1	115000	STE20	78200	STM1	96700	MIR1	286000	SPT5	8780000	SSB1	454000
RPL6B	145000	TEF1	90200	RPO21	523000	RPS4A	166000	BFR1	177000	YGR169C-A	165000	URA2	239000	TEF1	303000	PFK26	888000
CTR9	517000	DBP1	114000	RVB1	94100	RTR1	113000	RPL6B	90900	HSC82	105000	RPO21	327000	KGD2	503000	ABD1	302000
NIP1	104000	TY1A-A	114000	ATG20	70000	PDS5	81900	CDC48	98200	PFK26	103000	CDC19	726000	CDC16	2690000	PIM1	3840000
RPB2	1150000	PFK26	103000	RPL6A	80600	KIN1	98300	RPN6	108000	RPN1	223000	ALD5	458000	BUD27	1420000	PGK1	212000
RKR1	197000	TFG2	1620000	BEM2	73200	PIM1	118000	RPL36A	94100	TY1A-A	167000	TEF1	403000	STE20	1140000	PFK26	1490000
SSA1	452000	RPN2	65800	PFK26	93500	PDS5	202000	TDH3	125000	RKR1	204000	RPB5	334000	PIM1	494000	ATG20	3360000
PDS5	203000	CTR9	349000	RPB8	125000	TDH1	113000	RPT5	96000	CCT5	299000	SPN1	402000	BSP1	302000	CDC19	2330000
SSA1	664000	ENP1	556000	LEU1	105000	RPT3	81400	PDS5	91600	PFK26	159000	ATP2	372000	PNO1	342000	ATG20	580000
PFK26	79900	RKR1	64500	SPT6	66700	RPO21	484000	PFK26	219000	SPT5	633000	RPL18A	521000	SPN1	520000	ATP2	400000
RPL2A	369000	RPO21	129000	RPS14A	155000	RPA135	74100	RPL19A	275000	RPB2	112000	PRT1	397000	PDS5	380000	LSB3	838000
KGD2	166000	TAF14	48100	DBP1	97800	TEF1	3870000	RPN10	417000	RPT5	117000	PMA1	713000	SNT1	388000	RPB3	747000
RPL22A	186000	RPB10	147000	RKR1	39900	ABF2	172000	SEC31	53600	RPL4A	62400	RPS3	1200000	RPN2	398000	RPS5	443000
CET1	661000	PUF3	88400	RPL15A	100000	PIM1	181000	RPB9	107000	FAS1	66300	RPS5	433000	RTF1	472000	SPN1	2590000
RPS4A	84900	DED1	105000	PDS5	149000	SHM2	86800	RPN1	99100	TEF1	132000	SSC1	334000	TFG1	536000	RVB1	257000
POB3	108000	DED81	74400	ATP1	197000	RPB11	53100	TUB2	60700	SHM2	121000	RKR1	985000	PDS5	5600000	ATP2	3550000
CCT4	105000	GAL1	126000	RPS16A	189000	ADE3	95400	ATG20	68500	CDC39	84000	RTF1	672000	PIM1	622000	PFK26	779000
RPB3	274000	CHA4	88400	NRD1	81200	CTR9	909000	TEF1	169000	GET4	64000	RPO21	535000	TFG1	543000	RPB3	671000
YPR091C	100000	IMD1	198000	TFG1	179000	URA2	109000	BUD27	159000	BRE1	120000	RPS19A	3130000	TPS2	332000	BFR1	611000
IMD3	146000	RPB2	889000	RPS13	449000	PFK26	96100	RPL23A	140000	STE20	144000	NDE1	1150000	TFG2	1050000	CDC19	448000
PFK26	432000	TDH1	90900	RPB3	143000	PDS5	50200	SEC9	78000	SPN1	630000	SEC31	178000	RPS3	399000	ATP1	5760000
STE20	136000	LSG1	92500	SPT6	190000	SSB1	54100	SES1	157000	FAS1	68700	CCT7	839000	RPN10	262000	SNX4	509000
RPO21	274000	BFR1	76400	RPO21	621000	PDS5	74700	SEC9	115000	RPO21	104000	RPO21	294000	RKR1	730000	CDC19	391000
ATP4	77400	RPO21	147000	RPB2	382000	PDB1	99600	FAA1	84200	PBS2	145000	COR1	288000	LAS17	957000	RPB3	231000
CCT5	170000	ENP1	227000	PFK26	68300	PFK26	134000	PDS5	355000	TEF1	151000	RPL1A	82500	RLF2	403000	PFK26	804000
UBP13	116000	NDI1	61600	TCP1	83000	TFG1	159000	RPN8	40800	RPL4A	201000	IDH2	70200	LSB3	3650000	RPL23A	1150000
RPN8	175000	RPB3	66800	BUD6	66400	ESS1	134000	ADH1	133000	TFG1	1000000	RKR1	374000	PNO1	875000	RVS167	304000
DUN1	123000	LEU1	104000	TFG1	1050000	RPB3	195000	DED81	79300	TEF1	5700000	SUP35	302000	MIR1	437000	RPT6	601000
SSB2	178000	PFK26	915000	RPO21	182000	RPB2	128000	UBA4	190000	CCT8	133000	VRP1	464000	GFA1	319000	RPL12A	3510000
EFT1	126000	STE20	83000	CCT7	82700	FAS1	98900	RPL4A	48100	RPB2	38000	RPN8	681000	NRD1	575000	RPT4	595000
PDS5	127000	SSZ1	78500	RPB2	2100000	CDC19	1190000	PDS5	131000	GFA1	92900	JIP4	556000	PFK26	778000	RPB2	561000
CCT3	317000	KGD2	83300	SSA1	77900	RPN6	53600	RPB8	510000	RPL35A	298000	TFG2	665000	SSZ1	315000	RPS3	2010000
ENP1	217000	RPB2	2340000	RPL4A	787000	RPS19A	69500	RTR1	178000	PDS5	466000	LGE1	250000	TCP1	456000	SPT6	453000
FAA1	123000	FAA1	85700	FAA1	107000	RPT2	146000	PET9	112000	TSL1	93000	RPB2	146000	STE20	412000	TAL1	471000
TEF1	143000	RPS3	88100	ACO1	107000	RPL12A	1150000	PFK26	152000	RPL9B	84900	CDC12	282000	PIM1	517000	TEF1	1300000
PFK26	1890000	CIT1	99000	TEF1	159000	RPL4A	462000	SPT16	206000	PFK26	221000	YSC84	419000	URA2	658000	NRD1	349000
AKL1	69500	TEF1	115000	RTF1	518000	VRP1	70200	TEF1	432000	PGM2	90900	MDH3	137000	RPS13	572000	PDS5	3140000
RPB3	146000	SNX4	35400	RPO21	85600	FAS1	99700	RPO21	75400	NAB6	245000	RPS2	528000	ARO1	452000	SSB1	2460000
RPB3	156000	DOT5	32800	CTR9	120000	DBP1	169000	PFK26	142000	RAD52	163000	SSB1	262000	PFK26	434000	RPL15A	505000
RPB4	192000	RPO21	96600	CCT7	94300	NAB6	124000	RPO21	326000	SIN4	80200	LEU1	1580000	SPN1	745000	ATG20	661000
ADE3	126000	SPT6	61000	LSG1	117000	KGD2	65300	CCT7	67600	MET6	128000	CTR9	295000	LSB3	236000	RPN5	637000
TEF1	195000	CIT1	65600	ATP1	85100	RPL25	110000	SKY1	43500	PRT1	179000	PRT1	569000	CDC19	2930000	ABF2	718000
RPS1A	1020000	SEA4	31700	CTR9	104000	ABD1	210000	KSP1	83000	CCT8	135000	PAF1	684000	RPB8	493000	STM1	4560000
ACC1	246000	RPN9	56800	NDI1	103000	DED1	125000	SPT6	57700	PFK26	105000	LSB3	1160000	SAH1	428000	RPO21	710000
SEC9	130000	PIM1	217000	RPN1	50900	RPS13	898000	RPS16A	75200	KGD2	183000	GDH1	649000	PDS5	468000	SPN1	758000
RPL20A	267000	VRP1	54100	CEG1	86000	TCP1	1050000	RPL10	382000	PFK26	15100000	PFK26	574000	SPT6	317000	RPO21	1110000
RPL15A	178000	RPL13A	100000	BFR1	161000	TDH1	56500	IDH2	92500	SIS1	441000	PFK26	382000	ACC1	403000	TEF1	595000
RPL7A	192000	GFP	94100	RPP0	670000	SEC3	95800	TFG2	91400	TCP1	556000	URA2	285000	RPN7	287000	TY1A-A	2970000
RPL13A	565000	ACC1	115000	PDS5	111000	STE20	273000	RPN2	101000	CET1	118000	TEF1	516000	PDS5	1300000	PFK26	22800000
MDH3	101000	FUN12	85900	RPL32	143000	RKR1	99500	RVB2	114000	RPO21	139000	PDS5	649000	CTR9	473000	RPB4	653000
SPT6	339000	CDC16	58100	SKG3	116000	LAT1	161000	RPB2	182000	MIR1	173000	PGK1	379000	SIZ1	443000	CET1	922000
SPT5	92600	TAF14	46000	RPN6	124000	ATP1	228000	PEP4	89400	RPS5	145000	RPB2	1290000	STE20	1380000	PFK26	1020000
TFG1	100000	URA2	89900	TEF1	80200	BIO2	83900	RPB2	66900	RPN6	516000	CET1	486000	RPN1	566000	PFK26	3790000
RPL16B	260000	RPO21	57000	VPS5	51000	TFG2	425000	TDH3	420000	CDC19	152000	TEF1	862000	TFG2	745000	RPS13	680000
PFK26	346000	NAB3	50000	MIR1	57300	ALD4	88900	TEF1	129000	STM1	864000	PFK26	20600000	PFK2	592000	SNF5	362000
PET9	655000	NIP1	110000	SMD2	53700	RPN1	130000	TEF1	140000	MDH1	115000	CET1	491000	PFK26	1600000	RPB2	1150000
CTR9	142000	PFK26	4830000	BYE1	67100	RPB2	2000000	SPT5	190000	RTF1	222000	SSD1	836000	DED1	525000	PDS5	531000
ATP1	1440000	PAB1	234000	RPO21	1040000	UBX4	88200	PFK26	135000	RPL31A	43900	CDC19	299000	YPR091C	1130000	ENP1	965000
RPS1A	122000	UBA4	141000	RPB11	79800	PDS5	413000	GPM1	56500	RPT6	344000	SPN1	378000	SPN1	872000	RPS24A	1490000
RPL7A	188000	LAT1	155000	SSB1	108000	ACO1	46800	STE20	74200	RLF2	98600	PFK26	963000	RPO21	8330000	GAL2	458000
RPO21	1040000	FPK1	36700	RPO21	199000	PFK26	128000	TEF1	126000	TDH2	151000	PFK26	323000	RPL23A	1060000	PIM1	461000
MED1	78200	RTF1	182000	CDC16	198000	PIM1	201000	PGI1	81500	RPB11	91000	RPO21	726000	RTT103	654000	PFK26	869000
PFK26	276000	RPB4	72100	RPO21	239000	PDS5	1650000	MHP1	90600	RTT103	266000	RPT6	1100000	RPT3	1090000	PFK26	19900000
PAF1	239000	SPT6	76500	GDE1	68200	RPO21	98300	DHH1	210000	RPB2	298000	CCT5	409000	FAS2	632000	RPO21	1050000
SSB1	222000	PFK26	70000	SUA7	57800	INP53	94700	RPB11	1420000	PAB1	103000	KSP1	339000	RPN6	820000	YSC84	428000
PDA1	263000	RPB2	37200	ASR1	65200	PET9	331000	RVS161	191000	PSP2	127000	CDC19	317000	ESC1	267000	RPO21	601000
PFK26	432000	LEO1	74500	ATG20	135000	KGD2	50100	ARG1	50500	RPS5	84300	TRP5	278000	SPN1	12300000	CDC19	393000
RPP2B	109000	SPA2	112000	FAA1	76800	NIP1	97200	CCT4	93000	PDS5	79000	BRE1	462000	VRP1	534000	RPO21	3630000
CDC73	356000	RTT103	133000	ALD4	223000	RKR1	108000	RPA135	58300	PIM1	360000	RPL9A	1070000	RPB11	293000	RPL25	1490000
RKR1	63500	RPN1	95900	RPB2	117000	STE20	114000	RKR1	50900	RKR1	220000	TEF1	344000	TEF1	671000	TIF1	408000
RPS15	71400	RPS16A	793000	PET9	97800	RKR1	99100	TEF1	217000	RPB4	225000	RPO21	474000	CCT2	298000	RVB2	289000
RPT6	398000	MYO2	70500	RPP0	110000	CCT3	236000	RPB5	34200	PDC1	66000	RPS14A	271000	PPZ1	630000	BUD6	116000
ENP1	292000	RKR1	63600	SUA7	178000	MYO2	58000	PFK26	229000	PFK26	123000	GFA1	353000	RPB8	521000	PFK26	649000
RPB2	161000	SSB1	272000	PFK26	1200000	SSA1	196000	MIG1	87200	GOS1	114000	RPO21	301000	FAA1	379000	PYC1	633000
RPB2	121000	CDC12	72300	RPN6	54100	RPB9	63000	RPS15	154000	EXO70	188000	RPO21	929000	SDH2	455000	RPB3	3130000
CDC19	148000	RPL18A	315000	PDS5	82400	RPB2	237000	BUD6	105000	RPN7	1030000	RPN9	352000	TFG1	2580000	RTF1	817000
SUA7	107000	TDH1	98900	RPO21	171000	CDC33	207000	STE20	110000	RPS17A	171000	PFK26	237000	SSA1	2490000	RPN12	261000
SPT6	148000	KSP1	80300	PAF1	94500	NOP56	169000	RPB2	1440000	URA2	103000	PFK26	370000	PIM1	472000	YHB1	558000
STE20	124000	RSP5	97200	POL1	105000	MIR1	319000	GPM1	52700	URA2	141000	PFK26	799000	TFG1	4130000	RPL23A	674000
RPO21	114000	RKR1	64300	RPB2	76300	PFK26	141000	RPS20	512000	RPB4	168000	PGK1	599000	RPT4	520000	PNO1	400000
SUP35	1070000	SLA1	51400	SHM2	185000	STE20	121000	PFK26	200000	ILV2	90500	RPT6	334000	RPB2	491000	PIM1	511000
TDH1	176000	RPB2	217000	YPR091C	62800	RPN7	311000	PDS5	80900	AKL1	195000	GAL11	472000	MIR1	291000	FAS1	634000
FAS2	182000	RPS1A	111000	FET3	48900	ACT1	229000	SEC3	80900	PFK1	195000	RPS18A	6420000	PFK26	1190000	BRE1	576000
SPT6	218000	RPL4A	57500	PDS5	104000	RPN1	132000	CCT5	149000	RPL7A	338000	SWC4	77400	CCT4	2480000	SFL1	437000
RPB2	3290000	STE20	93800	HOM6	40800	RPT5	115000	LEU1	168000	EIS1	121000	PEP4	292000	RPS7B	792000	RPT6	1030000
RPB2	1680000	YLH47	79900	CDC19	286000	PIM1	239000	SLA2	62300	PFK26	928000	RPN2	828000	PFK26	1500000	RTT103	436000
ACC1	317000	RPL16B	177000	BUD6	82600	CCT4	163000	ACC1	92100	RPS19A	135000	TFG1	534000	POR1	484000	RPO21	12600000
CRP1	125000	RTF1	129000	AKL1	60900	RPL17A	232000	PIM1	200000	RPN5	204000	PRT1	770000	SPT6	286000	RNR2	1010000
ESS1	179000	RPL4A	2850000	ILV2	37000	LYS20	87700	RPO21	1040000	CCT4	3820000	PDS5	5290000	FET4	272000	PGK1	1360000
RPB4	198000	SPT6	68600	RPS4A	57900	CTR9	202000	TFG2	535000	RPB3	124000	SPT5	511000	SPN1	6850000	RPB2	314000
RPB2	147000	RPL7A	69300	SUP35	77700	RPB2	719000	YSC84	186000	CIT1	88500	CCT7	479000	RPB5	261000	ARO1	321000
NSR1	184000	SPN1	311000	PFK26	1710000	RPT1	202000	SPN1	75100	SUA7	499000	TCP1	716000	LEU1	400000	RPN7	1140000
CDC19	179000	TSA1	53300	NIP1	51800	TFG1	122000	SAC1	80100	PDS5	229000	TEF1	508000	RPS14A	7080000	ACO1	442000
TEF1	112000	RPO21	1060000	DOT5	96300	RVB2	50000	UBA1	60700	RPN11	113000	CTR9	355000	DBP1	1020000	RPT6	3450000
TDH2	199000	TEF1	8280000	RPL17A	93600	MYO2	44600	YPR091C	72800	NPA3	59900	CEX1	224000	PDS5	350000	TFG1	13000000
CST6	148000	ATG20	90200	PDS5	677000	CCT2	187000	PDS5	179000	RPT2	153000	ESC1	430000	RPB2	230000	SNX4	695000
RPL35A	207000	SSB1	942000	RPS22A	81300	BRE1	103000	CCT2	53600	RPN7	96900	PFK26	399000	SUA7	275000	SIS1	1240000
SPT16	319000	YLR243W	58700	SPT6	81500	RPL11A	205000	DPS1	78100	MDY2	431000	UBA4	493000	CCT8	455000	PFK26	1480000
HSC82	100000	BUD6	73000	PDS5	74400	FAS2	128000	CIT1	471000	ALD4	89400	RPS16A	390000	SPT5	2750000	SPT6	367000
LEU1	207000	RPL36A	69700	RPS14A	134000	ATP2	124000	PDS5	527000	ARO1	184000	PET9	467000	PFK26	859000	PFK26	594000
TFG1	1140000	SUP35	84500	SPT5	67800	RPL8A	207000	PDS5	110000	TFG2	2150000	GFP	712000	RPB3	343000	SUP35	667000
RPL5	90000	ATG20	112000	TSL1	144000	CCT8	63000	PRE6	81000	RPL7A	145000	RPS20	2140000	TIF1	414000	STE20	427000
NIP1	133000	KGD2	93000	RPB8	266000	YHM2	112000	RPB3	680000	SSZ1	127000	YEF3	316000	BUD6	601000	TDH1	720000
SIS1	1050000	RPS18A	84500	SVL3	77800	SSB1	107000	POB3	70700	TIF4631	114000	SSB1	1880000	RPB3	909000	PGK1	424000
RTT103	184000	PDS5	80200	ABD1	579000	FAS1	143000	ARO8	82800	URA2	111000	RPB4	267000	DED1	1260000	ASR1	598000
PAF1	667000	RPB2	42700	RPL25	182000	BUD6	157000	ENP1	112000	RPL23A	330000	SPT5	863000	ATP2	1380000	RPS5	7720000
TEF1	159000	SPT6	165000	SPT6	84000	ENO2	128000	ATP2	118000	RPL4A	581000	FAS2	364000	RPS5	482000	RPL24A	620000
TDH2	167000	PFK26	365000	SSA1	173000	PRT1	127000	RPL4A	248000	RPB4	580000	ARO1	64000	RPT5	1460000	RPS7B	550000
RPL38	193000	RPO21	159000	SPT5	163000	URA2	146000	KSP1	83000	GAL11	101000	UBA4	489000	PDS5	6610000	ATP1	3970000
POR1	138000	RPB9	143000	LEU1	189000	URA2	65900	RPB2	114000	RPL4A	197000	RPG1	260000	SPN1	512000	RPB11	258000
GAL2	95900	RPB2	92900	CET1	62600	PFK26	67800	TFG2	66800	RPB2	82600	ENO2	1040000	URA2	356000	PIM1	438000
PAF1	353000	KIN1	56700	RPL4B	94800	ACC1	176000	ARO1	187000	RPL28	179000	RPB2	568000	PFK26	531000	STE20	542000
PFK26	4260000	ACC1	203000	SSA1	377000	ATG20	447000	UGP1	59600	STM1	112000	PEP4	461000	SPT5	738000	RIP1	454000
CCT4	205000	LEO1	114000	FAA1	173000	VMA2	110000	SSB1	105000	EFT1	93100	CCT4	1870000	PFK26	352000	FPR3	584000
CET1	708000	RPL3	131000	RPO21	123000	PFK26	120000	VMA2	139000	RPN2	122000	RPN7	637000	RPB3	3130000	PDS5	387000
CDC73	272000	ATP2	83700	ALD6	121000	RPO21	123000	TIF4631	115000	VRP1	241000	PDS5	577000	STM1	367000	RPN8	634000
RVB1	129000	CCT2	57100	RPO21	167000	RPO21	708000	CDC16	80400	CIT1	62800	SSC1	213000	YLR243W	596000	RPL17A	794000
RPS7B	163000	TAF14	138000	URA2	16400	RPT3	13100	RPO21	79800	RPG1	346000	PFK26	382000	VRP1	665000	TFG1	596000
TEF1	224000	ILV2	74300	RNQ1	75700	TEF4	192000	STE20	79900	RPN2	538000	NIP1	362000	BRE1	429000	LSB3	1450000
URA2	115000	RPL13B	63600	RPS17A	56800	STE20	300000	RPT5	50200	RPN3	175000	BEM1	530000	BRE1	558000	SUP35	277000
RPL2A	1600000	SIS1	290000	CCT2	319000	RPL4A	1490000	SSA1	86200	EIS1	125000	SPT6	1690000	HRP1	701000	AAC3	9100000
PGK1	249000	RTR1	60000	SUA7	31300	CDC39	62900	RPB4	94800	RPS23A	89800	PFK26	518000	RPO21	3040000	RPL23A	802000
RPS8A	457000	PDS5	108000	RPS7B	96000	RPN2	237000	NPL3	90800	PDS5	67200	PFK26	2440000	DST1	7120000	PFK26	909000
SIS1	139000	RPB4	86600	PAF1	63500	PFK26	215000	RPB2	2730000	RPN8	114000	SPT5	494000	TFG1	368000	SPT6	1430000
GAL1	153000	RPN7	84200	SPT6	39600	PDS5	3880000	RPS16A	148000	RPN2	536000	TEF1	36700	PAL1	1760000	URA2	536000
SEC9	280000	PIM1	46600	RPO21	143000	CCT2	369000	SNT1	75300	LEO1	147000	RPL10	280000	VPH1	379000	CAC2	330000
SSA1	157000	PFK26	710000	TIF35	61400	AKL1	62300	CTR9	77400	DED1	96200	SPN1	930000	LSB3	1430000	CTR9	423000
RPB3	319000	PIM1	171000	TDH1	113000	STE20	120000	SPT5	130000	SPT16	122000	PDS5	1240000	THI20	470000	TCP1	550000
SPT6	103000	PDA1	454000	RPO21	59800	PDS5	140000	TEF1	159000	BRE1	494000	SPT5	2260000	FET4	509000	RPN1	390000
RPO21	2050000	DOT5	131000	GLO3	114000	ATP1	88200	SIS1	192000	CTR9	80700	TCP1	536000	RPL17A	1100000	URA2	366000
SPT6	195000	CCT7	89300	URA2	84100	CDC19	316000	RPT6	88600	RPS13	814000	TDH1	483000	SPT5	487000	ATP2	2900000
RVS167	108000	PEX31	25300	PGK1	85000	RPL30	91100	CDC10	93500	ATG20	158000	NRD1	380000	URA2	556000	CTR9	1070000
RPB3	223000	CCT2	95500	BEM1	87500	SAC1	103000	ACT1	196000	SPN1	198000	PFK26	14800000	RPL32	523000	FYV6	540000
PFK26	15600000	FAS2	89400	BUD27	345000	YGR250C	112000	PAB1	147000	ACC1	342000	CCT2	198000	RPB2	240000	CCT4	1850000
PFK26	121000	RPO21	109000	VRP1	116000	RPS16A	64900	RPO21	143000	EIS1	68000	SIN4	684000	PFK26	4740000	RPT5	456000
SPT5	216000	HXT6	154000	RPB2	96300	RPT5	126000	RPN1	89600	FAS2	133000	FAS1	353000	PDS5	562000	CCT2	751000
SPN1	1180000	RPL25	449000	YGR169C-A	90100	DUN1	134000	NAB3	126000	RPO21	1410000	SSZ1	460000	PFK26	403000	CET1	458000
SNX4	201000	CIT1	75300	ATG20	109000	RPO21	132000	TEF4	181000	HSC82	189000	SIF2	503000	RPS5	253000	TDH1	750000
SSB1	125000	YGR130C	86800	RPT6	100000	ABD1	140000	PMA1	167000	IMH1	81400	SSB1	857000	KSP1	4750000	ATP2	798000
RPB3	295000	BFR1	55300	IRR1	62200	CIT1	84200	ATP1	352000	RPL4A	69500	CDC73	308000	SUP35	349000	LEU1	660000
RPS3	146000	SNF1	199000	ARB1	151000	GLT1	105000	RPB3	86900	PIM1	93700	SPN1	3990000	BUD6	81400	TFG1	2470000
MBF1	301000	CCT7	55000	STE20	56400	RPO21	2380000	TEF1	97500	NDE1	75300	RPL16B	2440000	ACT1	710000	RLF2	436000
NEW1	116000	SSA1	41200	QCR2	87900	TEF1	114000	RPB4	101000	CCT7	191000	SPN1	942000	PFK2	747000	RPB4	881000
RPO21	150000	CEG1	249000	CDC73	90200	SSB1	133000	RPS13	813000	RVS161	131000	RPO21	480000	TFG1	2290000	FAA1	345000
BUD6	297000	PFK26	85000	RAI1	137000	RPS20	511000	LAT1	190000	PFK26	132000	RPT6	903000	SPT16	2200000	RPT5	89700
RPL4A	528000	SNX4	74000	STE20	253000	CYR1	249000	SEC31	134000	VMA1	122000	SSZ1	310000	PMA1	724000	YEF3	690000
CEG1	540000	RTR1	83700	TFG2	243000	SPT16	135000	RPB3	145000	DED1	99700	HXT6	578000	FUM1	394000	SPN1	362000
RPO21	114000	YOL087C	116000	RPO21	132000	CCT4	110000	YGR169C-A	318000	RPS5	302000	SSB1	4120000	CCT6	273000	SKY1	282000
CDC55	132000	DED81	57800	PAF1	200000	RPO21	434000	RPO21	535000	PIM1	218000	ATP1	774000	STM1	700000	SEC9	644000
CCT6	939000	RPB11	74700	SPT6	1050000	VMA1	80600	RPO21	92100	CCT2	91200	MED1	477000	DED1	550000	PIM1	590000
SNX4	94600	TFG1	86600	STE20	85000	RKR1	182000	RPN3	32600	CCT4	345000	RPN1	966000	IMD3	516000	CCT6	2380000
YCK1	124000	SPT5	373000	MIS1	65200	RPL15A	123000	PMA1	190000	RPL32	113000	ATP3	415000	TFG1	546000	RLF2	761000
NPR3	79900	CCT7	66400	DED1	81800	RPO21	897000	PAF1	153000	CDC39	49700	NRD1	219000	IDH1	451000	ATP1	1970000
RPB3	114000	CCT4	117000	TIF4631	531000	TDH1	451000	PFK26	227000	PFK26	159000	SSB1	815000	STE20	1480000	RPT6	667000
CCT4	253000	ATP2	85500	STE20	271000	RPL7A	90800	LEU1	184000	PFK26	1650000	GUS1	286000	TEF1	333000	SNF1	911000
RPT1	418000	RVS161	156000	PAB1	187000	RPB2	190000	RPB3	69400	LEU1	350000	RPB2	237000	GET4	585000	PAF1	576000
RPS1B	572000	KGD1	79100	PFK26	138000	SEC9	104000	SSB1	84900	RPL9A	178000	SPN1	622000	NRD1	498000	GDH3	617000
CDC39	154000	PDS5	94200	RPB5	146000	RPS3	146000	RPS7B	118000	RPT6	241000	RPB2	2720000	YPR091C	824000	POR1	1100000
RPB2	513000	PFK26	68000	SNX4	98300	CET1	183000	ATP2	83100	LEU1	253000	TEF4	527000	PIM1	2150000	PDS5	5720000
RPL8A	187000	RPB5	2460000	SPT5	29600	RTF1	626000	RPN2	84000	PFK26	121000	TFG2	231000	RPB2	13100000	ATP1	2230000
GFP	119000	RPL8B	375000	KSP1	134000	RSP5	189000	SEC16	129000	SPT6	181000	RPL23A	930000	SUA7	342000	RPB2	1660000
RPS15	253000	TIF3	102000	SPT5	90300	TEF1	69200	PFK26	157000	TEF1	804000	RPT1	257000	CCT3	322000	SSB1	647000
BUD27	125000	RPP0	233000	TY1A-A	946000	BUD6	128000	HXT6	95500	CCT4	169000	BFR1	639000	ATP1	406000	SAC1	243000
STE20	401000	EFT1	47300	CCT5	80900	ACC1	96600	GCD6	105000	RPN2	632000	RPS7B	490000	PDS5	6420000	RPN5	482000
SPN1	863000	RKR1	84100	HRP1	60100	ATP3	144000	ATP2	475000	STM1	137000	PDS5	488000	LEU1	2160000	MIR1	1500000
DUN1	157000	RKR1	76400	AKL1	107000	RPL13A	58600	SSB1	412000	ILV5	144000	RPN2	759000	RTT103	396000	URA2	320000
RPL12A	139000	RPB3	49300	ATP1	37300	PAB1	110000	PBS2	107000	TEF1	871000	KSP1	3810000	RPN2	1870000	PDS5	1700000
TFG1	176000	PFK26	3740000	TAF14	20100	RPB8	398000	TIF34	32200	DST1	405000	RTR1	364000	SIS1	825000	COP1	344000
RPB2	1740000	FRA1	36300	PFK26	159000	URA2	109000	YGR169C-A	85700	NUT1	85800	PDS5	201000	ARO8	313000	KGD2	337000
RPB2	3240000	PDX1	50700	PFK26	229000	RPO21	153000	RPL8A	92400	CDC33	212000	SNX4	254000	RPO21	9910000	PFK26	6050000
MRC1	121000	CDC73	101000	CDC33	138000	PFK26	1220000	TDH1	122000	CCT7	93700	RPB2	276000	VMA2	312000	PFK26	1570000
RPB2	209000	RPS26A	81800	RPB11	78400	RPS10A	259000	PIM1	132000	PFK26	237000	RPS13	425000	GND1	677000	CTR9	522000
CCT2	148000	ARO1	34900	PAB1	435000	RPB3	572000	NPA3	85400	LSG1	120000	PFK26	498000	RPS3	429000	YGR169C-A	1020000
RKR1	214000	PUF4	45400	RPG1	45600	SAC1	99500	EFT1	118000	RPL35A	170000	TFG2	399000	PFK26	6760000	CDC19	4070000
RPB4	1310000	PIL1	123000	LYS20	61700	ATG20	149000	SAM1	165000	PIM1	1650000	PFK26	79500000	PFK26	33400000	TEF1	18300000
RPL9A	244000	SNF1	113000	RPN1	109000	RPS2	86600	RPO21	79900	CTR9	87600	PMC1	186000	PFK26	490000	BRE1	636000
LEO1	280000	RPT3	23000	SUA7	213000	PDS5	43600	RPN8	101000	RPT3	25300	HXT6	713000	RPS14A	731000	SPN1	129000
RPB2	247000	VRP1	86700	TDH2	587000	SUP45	81400	TCP1	494000	LEU1	64500	SPT5	1730000	EFT1	485000	CDC33	456000
PFK26	4410000	SLA1	87200	SPT5	244000	PDA1	115000	PFK26	2030000	RPL4A	195000	FAS1	429000	CCT7	760000	RKR1	294000
LYS20	224000	DST1	377000	RPL30	124000	CTR9	332000	SPT6	72700	ARB1	228000	STE20	538000	RPS19A	1910000	VMA2	409000
SPA2	103000	RTR1	663000	RSP5	111000	STE20	108000	RPT5	167000	TDH1	112000	RPB5	863000	TDH1	1730000	ATP2	507000
UBX4	138000	PFK26	538000	SPT6	200000	RTF1	205000	SPT16	95100	SPT6	217000	MRH1	485000	RPL33A	888000	GAL1	712000
RPL15A	181000	MIR1	101000	RPT3	27200	RPL33A	264000	RNR2	103000	ENP1	106000	CCT4	548000	CEG1	432000	PDC1	341000
RPL4A	370000	RPL14A	53500	RPN7	137000	PFK26	74200	NDI1	119000	RPA135	129000	SHM2	545000	RPO21	444000	RPS6A	966000
RPS4A	148000	ATG20	615000	CCT6	241000	STM1	165000	TDH1	270000	DED1	164000	RPS17A	467000	PFK26	743000	PFK26	657000
SSB1	284000	DHH1	79000	RKR1	116000	NDI1	80200	RPB2	56100	ATP1	92000	HXK1	176000	RAI1	450000	RPN9	1150000
LAT1	143000	BUD27	305000	EMW1	866000	PFK26	151000	VMA2	101000	RPB2	101000	RPB3	326000	TEF1	1250000	RPL9B	484000
RPS14A	243000	SPT6	70400	TFG2	140000	LEU1	225000	RPN5	91800	CDC16	116000	RPB3	474000	RPT6	489000	PPZ1	259000
STE20	208000	RPL19A	196000	RPB2	443000	RPB2	84500	ARO1	52800	SPN1	54000	RLF2	256000	TEF1	357000	FAS2	587000
RPO21	302000	RPL4A	693000	UBA4	128000	IMH1	126000	TDH1	72800	PFK26	3190000	URA2	528000	STE20	2640000	PFK26	2210000
PFK26	107000	RSP5	70400	RPL19A	471000	STM1	76200	ATP2	74200	SNF1	127000	TEF1	1180000	PFK26	10500000	RPO21	749000
CTR9	108000	EIS1	89000	PFK26	634000	BRE1	197000	STE20	314000	UBP6	120000	PFK2	538000	RPS26A	2290000	RPB3	21900000
SPT6	159000	RPO21	156000	RKR1	158000	PAL1	70500	NIP1	64100	RVS161	195000	TFG1	594000	TEF1	662000	SRB5	362000
RSP5	154000	PAF1	665000	RPB2	365000	TIF5	90900	ENP1	230000	PDS5	192000	STE20	500000	RPB2	447000	SHM2	375000
CCT4	359000	RPB2	700000	PFK26	80100	NIP1	140000	LEO1	241000	FAA1	101000	PFK26	9280000	ACC1	435000	HXT6	1660000
RPL2A	457000	CCT8	229000	LSB3	93400	ATP3	201000	RPL3	94500	URA2	79000	CDC19	1230000	GFP	355000	CDC19	558000
CPS1	137000	SSD1	132000	RPB3	50300	RPS18A	87400	PFK26	330000	RKR1	42000	PRT1	598000	SNF5	500000	RPN1	527000
DED1	119000	SPT6	110000	UBP13	69700	MET6	81700	SSB1	174000	ILV5	118000	ATP2	498000	ACT1	760000	PFK26	2790000
DAM1	172000	RPB2	89200	CDC19	395000	RPS3	640000	RPP0	79300	RPT4	2040000	ZUO1	533000	RPL4A	1630000	CCT5	734000
ARO1	155000	RPL1A	91600	RPL11A	240000	VRP1	119000	RPN1	111000	SIS1	35100	RPN6	285000	RPS17A	419000	SPT16	906000
RPO21	296000	PFK26	119000	LSB3	49500	RPL22A	198000	SIZ1	65600	PFK26	168000	TEF1	44600	BRE1	1000000	CCT8	3040000
RPS7B	883000	RPL3	105000	RPS3	139000	TDH1	537000	CDC19	276000	RGR1	71200	PFK26	1630000	ARB1	637000	RPL30	948000
RPL16A	230000	SUA7	240000	PFK26	177000	STM1	295000	ARO1	67900	CCT4	166000	FUM1	592000	RPL7A	897000	RPB4	1300000
RPO21	286000	SPT16	157000	RPL7A	156000	RPB2	33400	PFK26	1760000	STE20	305000	INO1	589000	TEF1	668000	ACC1	346000
ACC1	280000	RPL8A	128000	PDS5	143000	TCP1	120000	STE20	378000	RPL36A	198000	RPL28	1270000	LAS17	1090000	SPT6	495000
FAS2	132000	PFK26	89800	RPB10	95800	SSA1	117000	ILV2	89900	PFK26	372000	ACC1	541000	FAA1	494000	RPN8	1390000
URA2	342000	PDB1	752000	RPO21	132000	FAS1	46700	PDS5	98400	SSB1	2050000	RPN1	324000	STE20	836000	RPS3	3530000
RPB2	595000	SPN1	163000	RPS1A	140000	RPB3	92100	RPN2	447000	ATP1	136000	TEF1	260000	TEF1	2710000	RPL7A	665000
PDC1	107000	SPN1	85400	PDS5	89000	BRE1	92900	BIO2	90200	RPN10	58500	TFG2	439000	SAC1	625000	RPB2	514000
ILV3	57500	RPS17A	91000	PFK26	72200	PFK26	62100	UBA4	77500	SPT6	160000	HOS2	507000	YCK1	353000	BYE1	365000
RPS16A	248000	POR1	120000	RTF1	105000	RPT2	181000	ALD6	68500	CCT6	1470000	PDS5	273000	PDS5	513000	RPN7	2370000
URA2	197000	TDH2	422000	RPB2	152000	NDE1	103000	UBA4	149000	SIS1	381000	GCN1	562000	TKL1	367000	EIS1	644000
RPB2	95800	RPB2	77100	PIM1	50100	PAB1	97600	SNF1	133000	NAB6	104000	NRD1	519000	RPL10	122000	RPT5	1690000
SEC15	129000	RPB8	89500	SVL3	88800	NDI1	58000	RPL22A	101000	YGR169C-A	681000	RPL16B	1130000	RPO21	3770000	RPB2	4590000
SSA1	140000	RPO21	109000	ARO1	57400	LAT1	166000	PFK1	62500	RPB3	127000	RPG1	834000	RPS3	5350000	RPB5	11500000
RPB2	12300000	PFK26	131000	RPO21	84100	SPT6	783000	STM1	146000	SSB1	79800	CCT4	349000	PDS5	646000	DED81	475000
RPB4	1800000	RPS6A	84000	CDC19	324000	SPT6	521000	CCT3	72700	RPS3	103000	ENO2	227000	RPO21	392000	ATP3	880000
PFK26	254000	TEF1	99500	HXK1	78400	SSA1	317000	TCP1	68000	RPN10	173000	RPS7A	446000	TEF1	44600	CEG1	991000
CDC19	158000	PDS5	83400	PFK26	5180000	STM1	1120000	ABD1	224000	RPB2	110000	RPL38	284000	RPS16A	662000	RPN2	7730000
CCT7	184000	STE20	183000	TEF1	46800	TFG2	332000	RPN2	35900	SEC5	98000	PDB1	293000	HXT6	1210000	RPS14A	13200000
RPB4	129000	SPT6	94600	RPB2	217000	RPB2	1590000	PDS5	56700	BUD27	121000	SSA1	227000	SIS1	1270000	BUD27	470000
HCR1	836000	RPS4A	60700	RSP5	205000	STE20	87000	TEF1	138000	STE20	415000	HAL5	265000	PAB1	798000	RPS17A	3740000
SSB1	505000	RPB2	68900	SUI3	51900	TEF1	315000	RPO21	86900	RNA14	56900	MBF1	4720000	ATP1	598000	RPB2	4220000
RPT2	215000	RPN6	174000	CCT7	86600	RPL1A	56800	RTF1	460000	RPO21	174000	RNQ1	592000	RPN2	876000	RPL10	123000
PFK1	138000	RPB2	1010000	CDC19	89900	NOP56	65000	SHM2	105000	LSB3	446000	RPB2	478000	RPN11	1110000	SEC31	299000
CLU1	126000	CCT4	78900	IMP2'	153000	LEU1	63600	RTT103	226000	TFG2	172000	TEF4	452000	SPN1	393000	RPN9	389000
PFK26	20000000	SEC31	91400	RTR1	200000	RBA50	58100	RPB2	164000	RPB2	441000	HMG1	369000	POB3	286000	CCT7	763000
SSZ1	182000	ARX1	177000	RPT6	62600	SEF1	75800	RPB3	418000	RPS26A	111000	PFK26	51800000	ATG20	2230000	ABD1	661000
RPO21	420000	ALD5	51100	RPL2A	722000	RPO21	144000	FET4	139000	SPT6	268000	MIR1	392000	RPB2	443000	RPL23A	1570000
RPL36A	336000	RPL8A	131000	CEG1	210000	RPN6	169000	SPF1	57800	RPB2	94600	TFG1	1100000	LSB3	254000	RVS167	737000
RAT1	159000	STE20	57600	TDH2	156000	SPT5	122000	ATP3	113000	CDC73	322000	TFG2	919000	BFR1	744000	SUA7	4960000
PDS5	77600	RPL7A	306000	RPB2	80900	CDC73	99400	BUD6	138000	PDS5	2720000	SSB1	148000	RPS16A	557000	PFK26	761000
CEG1	102000	RNQ1	98700	RPO21	3010000	CCT2	95800	SIF2	76200	PFK26	216000	TDH1	9380000	PGK1	557000	RPB2	633000
IMD1	172000	PFK26	117000	RPS7A	82200	ENO2	384000	TFG1	242000	PAB1	117000	PFK26	97500	HCR1	366000	PFK26	757000
RPL4A	318000	HXT4	103000	RPB2	892000	PFK26	1770000	EXO84	125000	SPT16	322000	URA2	209000	RPS5	347000	EIS1	508000
NPA3	145000	RKR1	126000	PFK26	233000	SPN1	93400	STE20	87500	RPB2	87300	PFK26	1110000	RVS161	512000	SPN1	618000
RPS5	324000	RVS167	124000	CEX1	81100	RPL12A	95000	CCT4	209000	RKR1	390000	VMA2	235000	TFG1	2680000	GDH1	1320000
NDE1	146000	RPO21	73000	PFK26	134000	RPS6A	164000	LEU1	161000	NRD1	67900	RPN2	1680000	SSD1	339000	RPN8	611000
PFK26	4630000	RPL36A	143000	FAS1	92500	ACC1	86600	RKR1	226000	PFK26	103000	PIM1	253000	SEC27	350000	SSB1	2390000
SOD2	92800	RPB2	61800	PDS5	207000	RPB5	164000	MRH1	102000	EGD2	111000	PAR32	527000	SEC9	508000	HMF1	395000
CET1	142000	PDA1	137000	TEF1	1680000	RPL12A	103000	RPB3	101000	RPL13B	121000	RPB4	872000	PFK1	821000	SIS1	707000
[truncated: 4,607 more rows]
