# Supplementary material for: Subgenic Pol II interactomes identify region‐specific transcription elongation regulators
Source: Mol Syst Biol. 2017 Jan 2;13(1):900. doi: 10.15252/msb.20167279 (PMC5293154; doi:10.15252/msb.20167279)
Supplement: Supplementary file 3 — Table EV2 [file MSB-13-900-s003.xlsx]

## Sheet: Legend
Table EV2. Enriched Factors in each dataset sorted from most to least enriched Factors identified as significantly enriched with an FDR of 0.05 from each dataset are listed and sorted according to their enrichment, first by p value then by fold enrichment.

## Sheet: 5' vs Mock Enriched Factors
Gene.names 5' enriched	-log10 pValue	log2(sample-mock)
RPL7A	4.67774	1.5869
GFP	4.62229	3.92153
RPL17B	4.21023	2.23699
RPL8B	4.12755	4.65073
SPA2	4.12239	3.74871
RPL4A	3.92113	2.93315
SPT5	3.89318	1.39008
RPL3	3.86012	2.26646
RPL32	3.7765	1.4707
KRE33	3.76817	3.06094
MDH3	3.55281	2.60808
RRP5	3.48268	4.41795
RPL10	3.37621	2.84663
BMH2	3.30403	1.89975
PAF1	3.30326	1.88343
RPS6A	3.29059	1.58902
ADE3	3.27116	1.93006
PRP43	3.25566	1.61614
PAB1	3.25527	2.25876
CET1	3.13241	2.06239
XRN1	3.07742	4.13739
RPL33B	3.04597	2.57062
RPL20A	3.04577	2.02197
CHA4	3.03614	2.99816
SPT6	2.96626	1.82928
RPS9B	2.96326	2.42532
CEG1	2.93102	2.35717
GLC7	2.906	1.1373
RPP2B	2.9026	3.63694
RPS15	2.89126	1.31746
SLA1	2.8757	1.62638
RPL24B	2.84392	2.87126
RPL27A	2.83262	2.63861
RPA49	2.81812	1.94908
SPT16	2.80785	1.34142
RPL18A	2.80299	1.86993
MIS1	2.79454	3.65093
RPL13A	2.7301	1.98453
ADR1	2.71858	2.99732
RPS2	2.71792	2.20857
RPB4	2.68517	1.90512
RAI1	2.65942	2.21263
PDB1	2.62417	2.12328
RPL28	2.6207	1.521
RPL30	2.58383	2.02854
WRS1	2.56669	1.84814
RPL6B	2.55378	2.68041
RPS13	2.53396	1.30871
TIM44	2.50202	3.23676
RPA135	2.43845	2.85652
SPT4	2.40678	2.93093
CDC73	2.38955	1.09123
LAT1	2.37494	3.43121
SRO9	2.36957	2.61809
RPA190	2.35847	3.71479
RPL25	2.35816	1.96745
RPL8A	2.34773	2.20545
RPL17A	2.31761	2.19112
RPO26	2.29536	4.04252
VPS5	2.29096	2.00295
YGR250C	2.2909	2.79574
RPB5	2.2865	1.51575
RPS25A	2.2806	1.6522
GDE1	2.26244	3.2878
RTR1	2.25748	1.29929
NPR3	2.24942	1.80067
RPL1A	2.24678	3.19043
SHC1	2.21738	1.77247
RPP0	2.18462	1.55936
STO1	2.15625	2.09664
MUD1	2.15363	1.61644
RPB9	2.14166	1.60118
SMC1	2.10479	2.39639
RPB7	2.076	2.50696
RTK1	2.07289	2.88104
PSP1	2.05739	2.77703
YPK2	2.0568	2.2363
RAT1	2.03993	2.97856
RFC3	2.03693	1.33348
RPL15A	2.00037	2.1572
TDH3	1.99954	1.41718
RPL9B	1.99641	2.29467
RPS22A	1.97339	1.32037
RPS31	1.97218	2.01786
CDC25	1.96011	2.4456
PDA1	1.94451	2.42357
RPL14A	1.93968	1.26059
RRP4	1.93936	1.58427
RPS8A	1.92397	1.63452
POL1	1.90129	3.32796
RPL22A	1.86402	1.10724
DIP2	1.85912	1.64746
SIS1	1.85843	1.07747
BYE1	1.85376	2.56085
RPS1A	1.84075	1.81688
LPD1	1.82868	1.18397
RPS1B	1.82807	1.94124
RRP12	1.82338	2.38642
RPL2A	1.80634	2.18294
RPL13B	1.80129	1.87136
MRPL35	1.78145	2.01192
RPB10	1.78143	2.71919
LEO1	1.77374	1.76761
CTR9	1.76644	1.32664
SSD1	1.72705	2.06386
CDC10	1.7268	1.53946
IMD1	1.71752	1.57494
RPL43A	1.70825	3.10119
RPC40	1.68114	2.44139
EGD1	1.6772	1.60721
RPL11A	1.67435	1.22375
IRR1	1.67226	1.82056
MRC1	1.66198	2.99638
RPL33A	1.66151	1.65844
KGD1	1.65614	1.56428
CDC12	1.63043	1.66223
RPB8	1.62584	2.105
SEC5	1.62285	2.50972
IMD3	1.60204	1.29396
CFT2	1.59264	1.84691
SEC31	1.59218	1.53069
NPR2	1.59123	2.83573
CLA4	1.55931	1.97209
ARD1	1.55609	1.22361
RPL19A	1.54073	1.51843
RPL21A	1.50395	1.78317
KEL1	1.49042	1.89215
INP53	1.48945	1.85249
CDC39	1.48915	1.7669
RPL16B	1.48252	3.12852
EXO84	1.43844	2.11105
UBP15	1.43352	2.20227
TAE2	1.42971	2.34085
RPS12	1.4144	1.73882
IVY1	1.40037	3.10402
APL5	1.39903	1.55296
RPL16A	1.38433	1.54047
BEM2	1.37994	1.48936
AYR1	1.37824	2.75927
SLA2	1.3693	2.35071
RPL5	1.36046	1.38335
ARO2	1.33782	1.96118
AAC1	1.33249	2.67225
ALY2	1.30237	2.51994
CCR4	1.29701	1.7833
NAB6	1.29644	2.17932
FUN12	1.29573	2.32227
ENP2	1.27299	1.49172
YKE2	1.26044	2.59289
TIF4632	1.24657	2.03891
ARP9	1.22401	2.13792
PAN1	1.22038	1.54382
NEW1	1.18329	2.87598
RPS4A	1.17565	2.88511
IML1	1.16406	2.48329
SEC3	1.15552	1.66919
RPP2A	1.14019	1.93269
RPS23A	1.05749	2.19913
RPS9A	1.00223	2.88882

## Sheet: 3' vs Mock Enriched Factors
Gene.names 3' enriched	-log10 pValue	log2(sample-mock)
SLA1	3.34993	2.34137
GLT1	3.13967	1.22162
RPS25A	3.04394	1.98658
PAB1	3.02417	2.32563
SEC5	3.00541	3.0105
MYO2	3.00385	1.36578
SPA2	2.98235	4.02379
GAL2	2.91689	1.67592
RPL4A	2.89376	1.63861
IMP2	2.82938	2.14819
RVS161	2.8068	2.01987
RPS6A	2.7538	1.2353
YGR250C	2.74645	3.44039
SGN1	2.63645	2.54648
RPL43A	2.60553	1.91828
MSH6	2.6031	2.24884
EGD1	2.60155	2.66976
NOP56	2.59975	3.59365
YER079W	2.57198	3.46615
SEC7	2.56306	3.18361
NAB6	2.52933	4.04452
ECM21	2.52708	2.39358
TID3	2.41179	1.82921
LAT1	2.39537	3.06398
EXO84	2.35189	2.49789
RPL33B	2.28661	1.46741
RPS9B	2.28563	3.05232
RPL10	2.2356	1.67544
SUP45	2.22649	1.67883
PRP38	2.20967	2.26681
FOL2	2.14904	3.38607
MRC1	2.11115	3.54344
RPA190	2.10368	2.98226
RPL27A	2.09976	1.78469
RPO26	2.09919	2.19996
CDC25	2.08302	1.39318
FPK1	2.06263	2.1384
YCK2	2.05792	2.38288
NHP6B	2.03354	1.61861
SEC31	2.02036	1.99489
BEM2	1.99135	2.79867
PDA1	1.98343	1.55144
XRN1	1.97084	3.97984
ATP17	1.91461	1.53498
STU2	1.89962	2.77288
FMP52	1.88078	2.45578
POP2	1.86186	1.89975
RRP5	1.85038	2.9596
HEK2	1.8224	1.82139
IVY1	1.82134	4.5062
CUE2	1.81181	2.20493
MOT2	1.80902	2.66834
ILS1	1.79652	1.51704
CDC39	1.7948	2.16986
RPS2	1.75535	1.73428
NPR3	1.75161	1.63174
KEL1	1.75013	2.25411
INP53	1.74859	2.27935
CDC53	1.74468	1.47791
AAC1	1.74097	3.89136
SEC3	1.71867	3.26947
RPL9B	1.71835	3.07611
SSD1	1.66093	1.92431
RPL1A	1.65246	2.16285
KRE33	1.63711	1.84467
PBS2	1.63485	3.26882
NBA1	1.62011	1.55241
NPR2	1.60971	3.46997
ADR1	1.58064	1.7267
AKL1	1.51348	3.39349
AYR1	1.49013	3.63552
CDC33	1.48788	1.70325
TMA10	1.37016	2.20623
TIM44	1.34312	2.48565
RTK1	1.33176	2.08661
ACS2	1.32679	2.48531
GCN20	1.24702	2.78654
CLA4	1.23601	2.58978
ESS1	1.19867	2.56324
CCR4	1.19706	2.79664
BOI2	1.1452	3.20884

## Sheet: 5' vs 3' enriched factors
Gene.names	-log10 pValue	log2(sample-mock)	5' and 3' enriched proteins, Significant at FDR 0.05
GFP	5.34996	8.81627	5' enriched
SEC7	4.71577	-2.60246	3' enriched
RPL8A	4.13144	1.50756	5' enriched
RSC30	3.62246	-7.71326	3' enriched
RPL4A	3.50328	1.29454	5' enriched
RPS31	3.48038	2.13073	5' enriched
RPL16B	3.35456	1.37882	5' enriched
VPH1	3.31526	-2.41798	3' enriched
RPL17B	3.29046	1.88551	5' enriched
SPT6	3.16133	1.58969	5' enriched
BRE1	3.03393	-1.45559	3' enriched
RPL3	3.0215	1.56533	5' enriched
TID3	2.97009	-2.79057	3' enriched
CHA4	2.95958	2.29808	5' enriched
GND1	2.91851	-2.12798	3' enriched
RTN1	2.85808	-1.84058	3' enriched
RPN1	2.8548	-2.38285	3' enriched
MDY2	2.81919	-2.65711	3' enriched
MDH3	2.77927	3.3026	5' enriched
CWC25	2.77671	-1.48568	3' enriched
CET1	2.74818	1.54102	5' enriched
HHT1	2.65767	3.37997	5' enriched
RPL2A	2.6461	1.8328	5' enriched
CEG1	2.61817	2.00215	5' enriched
PIM1	2.59307	-2.76292	3' enriched
RAD3	2.5785	2.31766	5' enriched
RPL18A	2.49615	2.11986	5' enriched
SPT5	2.48643	1.43259	5' enriched
RPL13A	2.47449	1.46017	5' enriched
POL30	2.45834	-1.516	3' enriched
RPN9	2.43572	-2.1206	3' enriched
VPS5	2.40163	1.67427	5' enriched
PRE6	2.3954	-3.68355	3' enriched
ABF2	2.35831	-2.44887	3' enriched
GAL11	2.35463	-2.58975	3' enriched
RPN6	2.34247	-2.62839	3' enriched
SNT1	2.2808	-2.78424	3' enriched
RPN2	2.27162	-1.75636	3' enriched
RPB4	2.26758	1.64113	5' enriched
ARF1	2.2369	-2.41187	3' enriched
ESS1	2.18928	-1.51682	3' enriched
FAS2	2.1745	-1.55808	3' enriched
RPT4	2.15126	-1.97398	3' enriched
RPT5	2.11349	-1.73745	3' enriched
PSP1	2.10145	1.77312	5' enriched
RPN7	2.06688	-2.05004	3' enriched
RPT3	2.04815	-1.54313	3' enriched
RPP2A	2.04072	2.76678	5' enriched
RPN13	2.03827	-1.99023	3' enriched
RPL17A	2.01391	1.88193	5' enriched
MSH6	1.99669	-2.53742	3' enriched
GAL10	1.93833	-1.93704	3' enriched
RPT1	1.89238	-2.16416	3' enriched
YDR341C	1.88661	-1.71346	3' enriched
SWI3	1.8831	-1.84415	3' enriched
BYE1	1.87396	2.46573	5' enriched
RPN3	1.87203	-1.95936	3' enriched
RPN5	1.87139	-2.09037	3' enriched
RPL8B	1.82789	3.88595	5' enriched
SEC26	1.80588	-2.43189	3' enriched
RPN11	1.79301	-1.93218	3' enriched
ATP17	1.78727	-1.95366	3' enriched
ASR1	1.77384	3.0345	5' enriched
FAS1	1.76117	-1.73729	3' enriched
ACS2	1.73595	-2.91605	3' enriched
FUN12	1.72236	2.5838	5' enriched
RPL13B	1.69682	1.8275	5' enriched
NAB6	1.60755	-1.8265	3' enriched
RPN10	1.59636	-1.98526	3' enriched
RPN12	1.57916	-2.93736	3' enriched
TMA46	1.54661	-2.7699	3' enriched
UBP15	1.50097	2.33997	5' enriched
MDM38	1.49276	-2.63574	3' enriched
RRP12	1.46742	2.14039	5' enriched
YKE2	1.45627	2.342	5' enriched
ASC1	1.45527	-1.99245	3' enriched
HAL5	1.44667	-2.02871	3' enriched
RAT1	1.43873	2.02462	5' enriched
SMC1	1.42946	1.87861	5' enriched
MIS1	1.37205	2.42068	5' enriched
GGC1	1.36532	-1.98795	3' enriched
IMD1	1.3505	2.01791	5' enriched
RAI1	1.28245	1.95646	5' enriched
SGN1	1.26954	-2.20622	3' enriched
GET4	1.18993	-2.11288	3' enriched
RPP2B	1.15058	2.22482	5' enriched
RPS29A	1.10239	-2.57114	3' enriched
NFI1	1.08751	2.653	5' enriched
