# Supplementary material for: Subgenic Pol II interactomes identify region‐specific transcription elongation regulators
Source: Mol Syst Biol. 2017 Jan 2;13(1):900. doi: 10.15252/msb.20167279 (PMC5293154; doi:10.15252/msb.20167279)
Supplement: Supplementary file 4 — Table EV3 [file MSB-13-900-s004.xlsx]

## Sheet: Sheet1
Table EV3. Yeast strains and plasmids used in this study
Strain	Genotype	Reference
YSC001	BY4741: his3Δ, leu2Δ0, met15Δ0, ura3Δ0, rpb3::rpb3-3xFLAG NAT	(Churchman & Weissman, 2011)
YKH101	BY4741: his3Δ, leu2Δ0, met15Δ0, ura3Δ0, rpb3::rpb3-3xFLAG NAT, rai1::HIS3	(Harlen et al, 2016)
YKH402	BY4741: his3Δ, leu2Δ0, met15Δ0, ura3Δ0, rpb3::rpb3-3xFLAG NAT, pKH202, pDZ276	This study
YKH403	BY4741: his3Δ, leu2Δ0, met15Δ0, ura3Δ0, rpb3::rpb3-3xFLAG NAT, pKH202, PMET25MCP-mCherry	This study
YSC062	BY4741: his3Δ, leu2Δ0, met15Δ0, ura3Δ0, rpb3::rpb3-3xFLAG NAT, rtt103::HIS3	(Harlen et al, 2016)
YSC185	BY4741: his3Δ, leu2Δ0, met15Δ0, ura3Δ0, rpb3::rpb3-3xFLAG NAT, bye1::HIS3	This study
YSC089	BY4741: his3Δ, leu2Δ0, met15Δ0, ura3Δ0, rpb3::rpb3-3xFLAG NAT, bre1::HIS3	This study
YSC072	BY4741: his3Δ, leu2Δ0, met15Δ0, ura3Δ0, rpb3::rpb3-3xFLAG NAT, paf1::HIS3	This study
YSC085	BY4741: his3Δ, leu2Δ0, met15Δ0, ura3Δ0, rpb3::rpb3-3xFLAG NAT, rtf1::HIS3	This study
Plasmid	Genotype	Reference
pKH202	pHIS GAL1P-2xPP7-yTDH3-2xMS2	This study
pDZ276	pURA PMET28 PCP-2x-yeGFP	(Larson et al, 2011)
PMET25MCP-mCherry	pURA PMET25 MCP-mCherry	(Hocine et al, 2013)

## Sheet: Legend
Table EV3. Yeast strains and plasmids used in this study Yeast strains and plasmids used in this study along with their genotypes and corresponding references.
